# Supplementary material for: Light-Activated Liposomes Coated with Hyaluronic Acid as a Potential Drug Delivery System
Source: Pharmaceutics. 2020 Aug 12;12(8):763. doi: 10.3390/pharmaceutics12080763 (PMC7465487; doi:10.3390/pharmaceutics12080763)
Supplement: Supplementary file 1 [file pharmaceutics-12-00763-s001.zip]

Archive with 6 entries (5 files):
- pharmaceutics-874302-supplementary/
- pharmaceutics-874302-supplementary/Supplementary File 1 PLASMA matrix and enriched.xlsx
- pharmaceutics-874302-supplementary/Supplementary File 2 VITREOUS full matrix and enriched.xlsx
- pharmaceutics-874302-supplementary/Supplementary Information and Files 3-6 combined.docx
- pharmaceutics-874302-supplementary/~$pplementary Information and Files 3-6 combined.docx
- pharmaceutics-874302-supplementary/~$pplementary Information.docx
