# Supplementary material for: Light-Activated Liposomes Coated with Hyaluronic Acid as a Potential Drug Delivery System
Source: Pharmaceutics. 2020 Aug 12;12(8):763. doi: 10.3390/pharmaceutics12080763 (PMC7465487; doi:10.3390/pharmaceutics12080763)
Supplement: Supplementary file 1 [file pharmaceutics-12-00763-s001.zip › pharmaceutics-874302-supplementary/Supplementary File 1 PLASMA matrix and enriched.xlsx]

## Sheet: Top20
#REF!	#REF!	#REF!	#REF!	#REF!	#REF!	#REF!	#REF!	#REF!	#REF!	#REF!	#REF!	#REF!	#REF!	#REF!
#REF!	#REF!	#REF!	#REF!	#REF!	#REF!	#REF!	#REF!	#REF!	#REF!	#REF!	#REF!	#REF!	#REF!	#REF!
#REF!	#REF!	#REF!	#REF!	#REF!	#REF!	#REF!	#REF!	#REF!	#REF!	#REF!	#REF!	#REF!	#REF!	#REF!
#REF!	#REF!	#REF!	#REF!	#REF!	#REF!	#REF!	#REF!	#REF!	#REF!	#REF!	#REF!	#REF!	#REF!	#REF!
#REF!	#REF!	#REF!	#REF!	#REF!	#REF!	#REF!	#REF!	#REF!	#REF!	#REF!	#REF!	#REF!	#REF!	#REF!
#REF!	#REF!	#REF!	#REF!	#REF!	#REF!	#REF!	#REF!	#REF!	#REF!	#REF!	#REF!	#REF!	#REF!	#REF!
#REF!	#REF!	#REF!	#REF!	#REF!	#REF!	#REF!	#REF!	#REF!	#REF!	#REF!	#REF!	#REF!	#REF!	#REF!
#REF!	#REF!	#REF!	#REF!	#REF!	#REF!	#REF!	#REF!	#REF!	#REF!	#REF!	#REF!	#REF!	#REF!	#REF!
#REF!	#REF!	#REF!	#REF!	#REF!	#REF!	#REF!	#REF!	#REF!	#REF!	#REF!	#REF!	#REF!	#REF!	#REF!
#REF!	#REF!	#REF!	#REF!	#REF!	#REF!	#REF!	#REF!	#REF!	#REF!	#REF!	#REF!	#REF!	#REF!	#REF!
#REF!	#REF!	#REF!	#REF!	#REF!	#REF!	#REF!	#REF!	#REF!	#REF!	#REF!	#REF!	#REF!	#REF!	#REF!
#REF!	#REF!	#REF!	#REF!	#REF!	#REF!	#REF!	#REF!	#REF!	#REF!	#REF!	#REF!	#REF!	#REF!	#REF!
#REF!	#REF!	#REF!	#REF!	#REF!	#REF!	#REF!	#REF!	#REF!	#REF!	#REF!	#REF!	#REF!	#REF!	#REF!
#REF!	#REF!	#REF!	#REF!	#REF!	#REF!	#REF!	#REF!	#REF!	#REF!	#REF!	#REF!	#REF!	#REF!	#REF!
#REF!	#REF!	#REF!	#REF!	#REF!	#REF!	#REF!	#REF!	#REF!	#REF!	#REF!	#REF!	#REF!	#REF!	#REF!
#REF!	#REF!	#REF!	#REF!	#REF!	#REF!	#REF!	#REF!	#REF!	#REF!	#REF!	#REF!	#REF!	#REF!	#REF!
#REF!	#REF!	#REF!	#REF!	#REF!	#REF!	#REF!	#REF!	#REF!	#REF!	#REF!	#REF!	#REF!	#REF!	#REF!
#REF!	#REF!	#REF!	#REF!	#REF!	#REF!	#REF!	#REF!	#REF!	#REF!	#REF!	#REF!	#REF!	#REF!	#REF!
#REF!	#REF!	#REF!	#REF!	#REF!	#REF!	#REF!	#REF!	#REF!	#REF!	#REF!	#REF!	#REF!	#REF!	#REF!
#REF!	#REF!	#REF!	#REF!	#REF!	#REF!	#REF!	#REF!	#REF!	#REF!	#REF!	#REF!	#REF!	#REF!	#REF!
#REF!	#REF!	#REF!	#REF!	#REF!	#REF!	#REF!	#REF!	#REF!	#REF!	#REF!	#REF!	#REF!	#REF!	#REF!
7 proteins excluded - log2 enrichment <1.00 (cutoff 0.00 in enrichment sheets!)
Use Top 10 for global comparisons
Majority Protein IDs Gene name Protein names Log2 fold-change
Use space for parsing (semicolon for protein names)

## Sheet: Matrix
Source_0	Source_1	Source_2	Source_7	Source	F1HC1	F1HC2	F1HC3	F1 HC	F1SC1	F1SC2	F1SC3	F1 SC	F2HC1	F2HC2	F2HC3	F2 HC	F2SC1	F2SC2	F2SC3	F2 SC	F3HC1	F3HC2	F3HC3	F3 HC	F3SC1	F3SC2	F3SC3	F3 SC	F4HC2	F4HC3	F4 HC	F4SC1	F4SC2	F4SC3	F4 SC	F5HC1	F5HC2	F5HC3	F5 HC	F5SC1	F5SC2	F5SC3	F5 SC	F6HC1	F6HC2	F6HC3	F6 HC	F6SC1	F6SC2
-0.00298214	0.431877	-1.25433	-0.86392	-0.422339	-0.571995	-0.547245	-0.198227	-0.439156	-0.629158	-0.584009	-0.0515366	-0.421568	0.343582	-1.1512	-0.61034	-0.472653	0.152843	-0.163982	-0.954603	-0.321914	-0.115932	0.207518	0.209894	0.100493	-0.577147	-0.714971	-0.805515	-0.699211	-3.44732	-3.72513	-3.58622	-0.787788	-0.565821	-0.07197	-0.475193	-4.53909	-1.50425	-1.36103	-2.46812	0.385571	0.0321617	-0.483828	-0.0220318	-3.67485	-6.23347	-1.48143	-3.79658	0.0629787	0.0330019
-1.19076	-1.70973	-2.01086	-1.42261	-1.58349	-0.128054	0	-0.112011	-0.0800217	-2.80638	-3.24433	-2.54172	-2.86414	-0.384472	-0.356314	0.0287971	-0.23733	-1.39063	-1.78845	-2.89497	-2.02468	-0.00477028	-0.28739	-0.210562	-0.167574	-3.01172	-4.32205	-3.52302	-3.61893	-1.43447	-1.01996	-1.22721	-0.974407	-1.95289	-1.29724	-1.40818	-1.514	-0.682213	0.0642014	-0.710671	-1.17724	-1.21626	-2.12864	-1.50738	-0.753748	-1.57576	-0.00805187	-0.779187	-0.739855	-0.833991
-5.41737	-3.99083	-5.38998	-4.98674	-4.94623	-5.31133	-3.24342	-4.91316	-4.4893	-4.63583	-4.35733	-4.69174	-4.56163	-6.53464	-4.96552	-5.62991	-5.71002	-3.91388	-4.77938	-5.2116	-4.63495	-5.21161	-4.73685	-4.68798	-4.87881	-4.8822	-5.76677	-4.21214	-4.9537	-4.56295	-2.95669	-3.75982	-4.0717	-5.32365	-5.91508	-5.10348	-4.63025	-4.2878	-3.54671	-4.15492	-4.47271	-3.90207	-5.80268	-4.72582	-4.52099	-3.29775	-4.68502	-4.16792	-3.77945	-4.1562
1.66219	1.94556	1.66933	2.49672	1.94345	3.96351	3.27702	3.35133	3.53062	4.56458	1.28411	2.53756	2.79542	3.26303	6.77014	3.24533	4.42617	5.79653	2.63821	0.785879	3.07354	3.45616	3.29896	3.16805	3.30772	1.02558	0.832114	0.329594	0.729096	-4.18132	-4.5041	-4.34271	-4.12938	-4.53897	-3.32135	-3.99657	1.06922	2.49119	2.22322	1.92788	3.47303	3.54027	3.08212	3.36514	0.58938	2.05157	1.89775	1.5129	3.63729	3.35562
-3.29499	-3.1621	-3.20482	-2.99887	-3.16519	-2.0732	-2.87234	-2.72477	-2.55677	-3.96437	-4.63941	-3.7758	-4.12653	-2.21515	-2.62535	-2.87346	-2.57132	-3.61522	-3.90174	-5.65425	-4.3904	-2.36161	-2.64489	-2.46924	-2.49191	-4.86997	-4.62697	-5.10984	-4.86893	-4.81178	-2.66343	-3.7376	-2.91118	-3.64853	-3.89566	-3.48512	-5.33194	-2.67827	-5.01515	-4.34179	-4.92108	-2.95726	-4.07136	-3.98323	-3.84095	-6.09725	-5.19852	-5.04557	-2.87767	-3.3017
-5.37623	-5.05018	-3.48058	-4.68118	-4.64704	-1.26465	-2.82273	-3.36477	-2.48405	-4.77213	-4.32962	-3.9763	-4.35935	-3.01977	-3.29054	-2.93929	-3.0832	-4.68664	-4.75439	-3.75306	-4.39803	-3.03808	-3.14865	-3.42111	-3.20261	-5.19625	-3.09698	-5.65838	-4.65054	-4.6974	-3.6777	-4.18755	-5.03472	-4.54408	-4.69126	-4.75669	-5.94333	-3.17843	-4.98418	-4.70198	-3.54419	-4.30833	-3.69559	-3.84937	-6.06602	-5.45903	-3.77437	-5.09981	-4.35095	-5.1802
1.81875	2.65885	1.79057	2.07947	2.08691	1.62274	1.95634	1.82778	1.80229	0.711151	0.552891	1.75231	1.00545	2.41542	5.11528	2.01887	3.18319	2.18503	1.81997	0.331877	1.44563	2.73325	2.19937	2.38396	2.43886	0.367108	0.597865	0.541805	0.502259	-1.04215	-0.568708	-0.805429	2.50217	1.90697	2.33157	2.2469	-0.169798	0	-1.16212	-0.443973	2.59394	2.77947	2.32311	2.56551	-3.22759	-0.422049	0.771718	-0.959307	2.09951	2.86918
-1.77419	-5.15057	-3.71142	-3.91955	-3.63893	0.0509987	-0.606964	-0.0989304	-0.218299	0.0740719	-0.269203	1.05043	0.2851	-0.426361	-0.281866	-0.00545692	-0.237895	0.870217	0.99716	-0.81464	0.350912	0.829315	0.401592	0	0.410302	-0.406665	-0.137773	-0.146757	-0.230398	-3.41858	-3.94837	-3.68348	0.928391	1.16451	1.26703	1.11998	-4.03979	-4.10472	-3.15625	-3.76692	1.29098	1.11218	0.333576	0.912245	-4.31707	-4.0827	-4.5705	-4.32342	1.02143	-0.0330019
-1.51654	-2.97886	-3.83554	-3.20678	-2.88443	-2.20851	-3.08653	-2.08325	-2.45943	-4.59861	-4.41912	-2.12761	-3.71511	-1.97938	-2.23547	-2.82807	-2.34764	-2.28808	-2.83774	-7.04868	-4.05817	-2.00609	-2.51883	-2.27555	-2.26682	-3.43125	-2.73844	-3.96582	-3.3785	-3.53226	-2.7533	-3.14278	-0.978296	-1.82227	-1.02821	-1.27626	-5.09655	-3.64723	-4.97822	-4.574	-2.76764	-1.13783	-1.65931	-1.85493	-3.84684	-5.08459	-4.43123	-4.45422	-1.43861	-1.3735
2.20688	2.16292	2.22835	2.63707	2.3088	0.839769	1.51352	1.63244	1.32858	0.695553	0.479361	1.41252	0.862478	1.57993	1.15156	1.63565	1.45571	1.72092	1.50288	0.122305	1.11537	2.27422	1.95023	1.58345	1.93597	-0.559915	-0.150846	-0.250721	-0.320494	-0.457702	1.06828	0.305289	0.378075	0.146404	0.939568	0.488016	-0.670242	0.0166264	0.582811	-0.0236015	1.37769	1.80764	0.960972	1.3821	-0.12903	1.39835	0.963325	0.744215	1.37658	1.45908
-4.16639	0.84236	-3.75744	-4.14693	-2.8071	0.697821	0.437469	0.628527	0.587939	-0.230358	-0.463608	0	-0.231322	0.495373	0.580515	0.182739	0.419542	-0.318048	0.193996	-0.78027	-0.301441	0.893217	0.663025	0.440117	0.665453	-4.74722	-4.39051	-4.20574	-4.44782	-4.35896	-3.20282	-3.78089	-3.35023	-4.56528	-3.25651	-3.72401	-3.71603	-4.4961	-4.15863	-4.12359	1.45278	2.59141	0.229902	1.4247	-4.54773	-4.30215	-3.60177	-4.15055	2.05089	-3.40597
-0.409238	-0.936255	-1.74335	-0.522959	-0.90295	0.945755	1.15255	1.68348	1.2606	0.356842	0.131844	0.69981	0.396165	1.32372	1.32375	1.36251	1.33666	1.25326	0.894468	-0.383944	0.587928	1.90661	1.63665	1.56442	1.70256	-1.04668	-0.196258	-0.500681	-0.581206	-1.18873	-0.885832	-1.03728	1.35824	1.41479	1.85874	1.54392	-1.12963	-0.586905	-1.12346	-0.946665	2.03653	1.86347	1.10284	1.66761	-1.63863	-4.88652	-1.48029	-2.66848	1.56343	2.28194
-2.99605	-4.66949	-5.04095	-5.01883	-4.43133	-4.02506	-3.16991	-4.45061	-3.88186	-4.8505	-5.36662	-4.3839	-4.86701	-4.90563	-5.86863	-4.39771	-5.05732	-5.07266	-4.15891	-4.60366	-4.61174	-2.94895	-6.971	-4.93533	-4.95176	-4.72375	-4.64769	-4.67367	-4.6817	-0.789926	-0.0734463	-0.431686	1.31707	0.949886	1.75145	1.33947	-5.72098	-2.98421	-3.65713	-4.12077	-5.33953	-3.31284	-4.09107	-4.24781	-4.4989	-3.57155	-3.90621	-3.99222	-5.05941	-3.27739
-0.0146379	0.68655	-0.871048	0.071167	-0.0319922	0.465443	0.416235	1.26546	0.715713	0.941805	1.17012	1.08079	1.06424	0.932512	1.53843	0.781429	1.08412	1.57014	1.28767	0.23942	1.03241	0.804071	0.746679	0.646772	0.732507	0.84892	0.765292	0.464127	0.69278	-4.11946	-3.18122	-3.65034	0.486851	0.728987	1.40478	0.873539	-4.85861	-0.869713	-1.25516	-2.32783	0.990811	0.584499	0.290375	0.621895	-4.50305	-4.67007	-0.211307	-3.12814	0.0816803	-0.251813
-1.49225	-3.58173	-3.5543	-1.45639	-2.52117	-0.746458	-1.22119	-0.883308	-0.950319	-2.7317	-2.38261	-2.25466	-2.45632	-0.870735	-0.697224	-0.720339	-0.762766	-1.77114	-1.88828	-5.38256	-3.01399	-0.968948	-0.987564	-0.968302	-0.974938	-2.68437	-3.73601	-3.08515	-3.16851	-3.06537	-3.27307	-3.16922	-4.23005	-3.07551	-3.90908	-3.73821	-5.08886	-2.0974	-0.849298	-2.67852	-2.62616	-2.72755	-3.32055	-2.89142	-4.38438	-3.03272	-3.79793	-3.73834	-1.5656	-1.80183
-0.52876	0.63139	-0.459124	0.220121	-0.0340932	-2.68045	-2.24411	-1.98384	-2.3028	-2.96959	-3.38345	-2.92648	-3.09317	-2.20936	-3.12793	-1.95136	-2.42955	-2.17421	-2.51818	-4.07558	-2.92266	-1.55157	-1.7574	-1.92917	-1.74605	-2.93105	-4.26538	-4.01038	-3.7356	-2.00487	-1.33181	-1.66834	3.05094	2.81463	3.11845	2.99467	-4.32776	-5.01251	-3.37695	-4.23907	-0.946116	-1.30597	-1.56216	-1.27142	-4.91936	-3.9471	-6.30741	-5.05796	0.12957	-1.00878
-5.56065	-5.71784	-3.70003	-4.6995	-4.91951	-0.872849	-1.95424	-2.06385	-1.63031	-3.26942	-5.48101	-4.16095	-4.30379	-2.93783	-3.23373	-2.67111	-2.94756	-2.93635	-3.10259	-4.5733	-3.53741	-2.78062	-2.82858	-2.84071	-2.81664	-2.84491	-4.39184	-4.59355	-3.94343	-3.63936	-3.14226	-3.39081	-3.40303	-4.36371	-3.98872	-3.91849	-2.93281	-3.83296	-3.94489	-3.57022	-6.09289	-4.76092	-5.02668	-5.2935	-3.85742	-5.0609	-4.13893	-4.35242	-5.51856	-4.11858
-1.5227	-1.12811	-1.81282	-1.20857	-1.41805	-3.00685	-2.43472	-2.57198	-2.67118	-4.21789	-4.86142	-2.02178	-3.70036	-2.08718	-2.33603	-2.44928	-2.29083	-2.31287	-2.01158	-4.11982	-2.81476	-1.54372	-2.00583	-1.97519	-1.84158	-3.80553	-3.02901	-4.4274	-3.75398	-3.54237	-3.34709	-3.44473	-2.31087	-2.42483	-2.15878	-2.29816	-2.98445	-4.46796	-3.6988	-3.71707	-2.47571	-2.29329	-2.00253	-2.25718	-3.02478	-4.34749	-4.5304	-3.96756	-4.75964	-3.97323
-3.08366	-2.7993	-2.5911	-2.38931	-2.71584	-2.67293	-4.70964	-4.18682	-3.85646	-5.1278	-4.79084	-3.90127	-4.60664	-5.80266	-3.56018	-3.05132	-4.13805	-4.7146	-4.72167	-5.58795	-5.00807	-3.94087	-3.90806	-4.1421	-3.99701	-3.01269	-5.33446	-3.88913	-4.07876	-3.33593	-3.92682	-3.63138	-4.04669	-5.07823	-4.64519	-4.59004	-3.0971	-3.80814	-3.23745	-3.3809	-4.3545	-4.31795	-5.57055	-4.74767	-4.08559	-3.98677	-4.59205	-4.22147	-5.49543	-4.20621
-4.76194	-0.375937	-2.71955	-2.29079	-2.53705	-0.530977	-1.14421	-0.728565	-0.801251	-4.23652	-4.89627	-1.65221	-3.595	-0.286867	-0.636852	-0.958652	-0.627457	-1.43665	-0.936682	-4.1695	-2.18094	-0.787128	-0.694941	-0.639727	-0.707265	-2.96119	-4.80641	-5.14848	-4.30536	-3.91436	-0.676945	-2.29565	-2.10518	-2.01017	-2.02592	-2.04709	-1.7516	-1.3943	-0.402468	-1.18279	-0.323709	-1.63398	-2.00893	-1.32221	-2.06914	-0.427456	-1.47229	-1.32296	-1.45684	-1.7965
-4.8476	-4.66344	-3.11342	-3.73794	-4.0906	-0.415277	-1.04185	-1.01772	-0.824949	-5.99307	-3.52685	-4.15423	-4.55805	-0.993349	-1.98975	-1.20168	-1.39493	-4.0089	-2.66829	-3.487	-3.38806	-1.8948	-1.47898	-1.66327	-1.67902	-5.40943	-3.14556	-4.11254	-4.22251	-4.48542	-3.21825	-3.85184	-2.96637	-3.1595	-5.51066	-3.87884	-3.78964	-4.87021	-3.33366	-3.99784	-4.25851	-4.36213	-4.72245	-4.4477	-5.11902	-3.36447	-3.51448	-3.99932	-4.8183	-3.32766
-3.51324	-3.0851	-4.8689	-3.63722	-3.77611	-2.52579	-2.13829	-4.11825	-2.92744	-3.59726	-3.23732	-2.99133	-3.2753	-1.74995	-5.81626	-1.3892	-2.98514	-2.28174	-2.18437	-5.15337	-3.20649	-2.18388	-2.04861	-2.38153	-2.20467	-2.39742	-5.22184	-3.93414	-3.85113	-3.30525	-2.00266	-2.65395	-1.7827	-1.85134	-1.47946	-1.7045	-5.27185	-2.59646	-2.86785	-3.57872	-1.93761	-2.25567	-3.05766	-2.41698	-4.44543	-3.20432	-4.19092	-3.94689	-1.74152	-1.85979
-3.84889	-4.66772	-2.80201	-5.04034	-4.08974	-2.32431	-3.45638	-2.80927	-2.86332	-4.22164	-2.46687	-5.46985	-4.05279	-3.31251	-3.2571	-3.77845	-3.44935	-5.07375	-5.44366	-4.57922	-5.03221	-6.01457	-3.29691	-4.75877	-4.69008	-5.05737	-4.66272	-5.23136	-4.98382	-2.94156	-2.6317	-2.78663	-4.7459	-4.04036	-5.08169	-4.62265	-5.2346	-3.90705	-4.91074	-4.68413	-3.8881	-2.97759	-4.08461	-3.6501	-3.85054	-3.85759	-4.79121	-4.16645	-3.79885	-3.94501
-5.15731	-5.7061	-4.81702	-6.46947	-5.53748	-5.5719	-3.38873	-5.24008	-4.73357	-4.00459	-4.82183	-6.15044	-4.99229	-2.80208	-3.73996	-3.97111	-3.50438	-5.12682	-3.47414	-5.02507	-4.54201	-5.37521	-3.48693	-5.32562	-4.72925	-3.93011	-5.30659	-4.62341	-4.62004	-3.90476	-1.91445	-2.9096	-4.32126	-3.98176	-3.59538	-3.96613	-5.36016	-3.17342	-2.52697	-3.68685	-6.28327	-4.28464	-4.27862	-4.94884	-4.67784	-4.95378	-4.88406	-4.83856	-3.78455	-4.27431
3.53371	3.61337	3.67323	5.66181	4.12053	2.61698	2.82886	3.28256	2.90947	0.154861	1.84225	2.63752	1.54488	3.35807	1.71886	2.10473	2.39389	2.92801	2.92947	0.875406	2.2443	3.38512	6.83889	3.12618	4.45006	1.10531	1.04109	0.989998	1.04547	0.955293	1.22307	1.08918	2.67809	2.21433	3.02199	2.63814	1.11298	2.71799	1.29444	1.70847	5.88125	3.17882	2.42254	3.82754	2.16389	3.83689	3.70817	3.23632	2.95605	3.42802
6.13819	-1.45121	-4.28476	-1.495	-0.273194	-3.43489	-3.66592	-5.39223	-4.16435	-4.48427	-4.27107	-5.19086	-4.64873	-4.7569	-5.22769	-5.63913	-5.20791	-4.8135	-3.82505	-5.03801	-4.55885	-0.828535	-4.6475	-4.10845	-3.19483	-4.60342	-5.49024	-3.61585	-4.56984	-4.51092	-4.5331	-4.52201	-3.31767	-2.78679	-3.99399	-3.36615	-5.13819	-5.26443	-3.3196	-4.57407	-4.65588	-3.78063	-2.95959	-3.7987	-4.09424	-3.96548	-4.93594	-4.33189	-4.27253	-4.31064
-2.10352	-1.54219	-3.8956	-4.3145	-2.96395	1.66892	5.05208	2.17408	2.96503	0.780703	0.421923	1.53824	0.913622	2.08516	1.82891	1.82655	1.91354	1.87439	1.80528	0.43129	1.37032	2.55947	2.28125	2.11311	2.31794	0.70448	0.471305	0.370985	0.51559	-4.22209	-3.49098	-3.85654	1.94401	1.75667	2.17739	1.95936	-6.35959	-4.9024	-4.53086	-5.26428	2.16138	1.90537	1.62175	1.89617	-4.22048	-6.12032	-1.58536	-3.97539	4.90556	1.02708
-2.5187	-2.00853	-2.56732	-3.10915	-2.55092	-2.17829	-1.79272	-1.38706	-1.78602	-2.86681	-2.94505	-2.26394	-2.69193	-1.30504	-2.11465	-1.76425	-1.72798	-1.99157	-2.60703	-2.84422	-2.48094	-1.04388	-1.57947	-1.3498	-1.32438	-2.38257	-2.82826	-2.95629	-2.72237	-3.81882	-2.5914	-3.20511	-1.91627	-1.81367	-1.28396	-1.6713	-5.32539	-2.93647	-4.12174	-4.12787	-1.76537	-1.9754	-2.57887	-2.10655	-3.89865	-4.95491	-4.94841	-4.60066	-2.23825	-2.00757
-5.82087	-4.1728	-4.51357	-3.94806	-4.61383	-5.43602	-6.3202	-4.9972	-5.58447	-4.65108	-4.50896	-4.91439	-4.69148	-5.18776	-5.89932	-5.24893	-5.44534	-4.45424	-4.80477	-4.4151	-4.55804	-3.91738	-5.09201	-4.66264	-4.55734	-5.06964	-4.32345	-4.24186	-4.54498	-4.7289	-3.31434	-4.02162	-1.21394	-1.71435	-1.20398	-1.37742	-5.00572	-3.92207	-3.24171	-4.0565	-4.81151	-4.00127	-6.43799	-5.08359	-4.48831	-4.57906	-4.10366	-4.39034	-5.14612	-4.75264
2.87612	3.30704	3.27458	3.26912	3.18171	5.46087	3.675	5.71612	4.95066	4.70799	5.05486	5.36492	5.04259	5.78833	5.68022	5.59439	5.68765	5.72651	5.52781	4.00972	5.08801	6.09631	5.91032	5.88545	5.96403	4.64639	4.57081	4.59323	4.60348	2.71862	3.22328	2.97095	6.83125	6.02785	6.46885	6.44265	2.63392	3.17069	3.63031	3.14497	5.72612	5.79414	5.14288	5.55438	1.80005	3.17146	3.74295	2.90482	5.43539	5.01126
-5.56072	-4.87026	-4.78853	-3.73162	-4.73778	-4.58144	-5.66736	-4.20069	-4.8165	-5.97728	-4.03242	-5.08222	-5.03064	-4.60352	-6.29361	-2.64338	-4.5135	-4.38056	-2.45901	-4.93663	-3.9254	-5.2431	-4.59032	-2.97898	-4.2708	-4.24053	-3.02714	-3.92376	-3.73048	-4.47621	-4.07692	-4.27656	-3.53745	-4.52729	-3.39936	-3.82137	-4.88831	-4.89924	-3.97485	-4.58747	-0.442435	-0.0887527	-0.822613	-0.451267	-4.2064	-3.64114	-1.9224	-3.25665	-1.82996	-0.216516
-0.737332	-1.97438	-0.859882	-0.271307	-0.960725	-0.898338	-1.24418	-1.16219	-1.10157	-2.08953	-3.85693	-1.79353	-2.58	-0.931841	-1.47435	-1.31377	-1.23999	-1.70312	-1.81971	-4.69199	-2.73827	-1.05918	-1.07438	-1.40516	-1.17957	-4.00398	-4.25132	-2.10144	-3.45225	-4.7872	-4.81032	-4.79876	-2.97558	-4.47284	-5.16771	-4.20538	-4.43092	-5.0898	-4.23577	-4.5855	-2.32291	-1.58021	-2.41552	-2.10621	-4.63017	-5.57267	-3.16019	-4.45434	-2.69713	-1.83962
-1.34718	-0.719131	-1.59934	-0.440355	-1.0265	-1.75628	-1.59449	-1.01785	-1.45621	-2.96048	-6.21463	-2.21955	-3.79822	-1.19949	-3.67472	-1.41427	-2.09616	-2.27264	-2.50268	-4.53201	-3.10244	-1.32935	-6.12405	-2.12392	-3.19244	-4.54513	-4.9567	-4.53805	-4.67996	-4.96619	-3.42329	-4.19474	-2.14034	-4.55953	-2.23275	-2.97754	-4.96284	-3.21729	-2.23805	-3.47273	-1.733	-2.14971	-2.20547	-2.02939	-4.69756	-4.09833	-3.88706	-4.22765	-0.881302	-1.64015
1.77558	1.36955	2.14949	2.01186	1.82662	1.74471	2.70668	2.72486	2.39208	1.74454	1.62162	2.68891	2.01836	2.60332	2.53047	2.61109	2.58163	2.98006	2.79945	1.10941	2.29631	3.03493	2.99963	2.83021	2.95492	0.626895	1.11185	1.35416	1.03097	-0.478614	-0.091177	-0.284895	3.52988	2.91714	3.72078	3.38927	-0.00217247	0.836298	0.631392	0.488506	3.21235	3.21402	3.05725	3.16121	-0.324966	1.41304	-0.486608	0.200489	3.42578	3.07267
2.56976	2.72069	5.53681	2.68473	3.378	0.570845	3.14514	1.73344	1.81647	1.02412	0.922068	1.98007	1.30875	1.93159	0.732792	1.75149	1.47196	2.38295	2.10955	0.86054	1.78435	2.25292	1.95825	1.77359	1.99492	0.374686	0.835864	0.43194	0.547497	0.451695	0.744562	0.598128	0.724297	0.40193	1.09176	0.739329	0.399694	1.54444	1.21153	1.05189	5.91597	1.68738	1.07514	2.89283	1.25151	2.06196	4.39375	2.56907	1.25222	1.52361
-2.05743	-5.61841	-1.93079	-2.33709	-2.98593	-0.714863	-1.09184	-0.22847	-0.678391	-2.29244	-2.50934	-1.69419	-2.16532	-0.937721	-1.08637	-0.275101	-0.766397	-0.96337	-1.54717	-3.32125	-1.94393	-0.00509071	-0.330561	-0.672276	-0.335976	-5.41685	-4.7153	-3.28108	-4.47108	-3.97434	-3.32882	-3.65158	-1.21394	-1.71435	-1.20398	-1.37742	-3.68451	-4.48795	-4.3158	-4.16275	-1.00848	-1.18662	-1.38151	-1.1922	-3.17883	-3.25795	-3.19791	-3.21156	-0.911715	-1.37214
5.88391	6.00226	5.76638	6.17253	5.95627	5.43102	5.74691	5.54228	5.5734	4.84675	4.77859	5.43011	5.01848	0.608333	5.56376	5.61143	3.92784	5.63863	5.52785	4.73464	5.30037	6.04732	5.74015	5.98543	5.9243	4.91136	4.60447	4.59236	4.70273	3.37342	3.49974	3.43658	5.38372	4.92468	5.38393	5.23078	3.28436	4.19678	4.40327	3.96147	5.61708	5.49794	5.46178	5.5256	3.94238	4.21646	4.74726	4.30203	5.26471	5.32233
-4.35317	-3.99241	-4.09347	-5.09982	-4.38472	-2.44086	-3.63522	-2.52818	-2.86809	-5.48066	-3.35101	-2.44812	-3.75993	-4.81222	-3.57966	-2.36065	-3.58418	-2.11022	-1.76978	-3.79667	-2.55889	-1.19068	-1.68583	-1.94499	-1.60717	-3.7731	-6.26708	-3.11321	-4.38446	-3.83847	-3.47792	-3.6582	-0.969877	-1.93152	-1.04157	-1.31432	-4.19083	-4.03956	-4.05198	-4.09412	-1.01972	-0.486452	-1.72138	-1.07585	-3.53472	-4.49198	-3.89047	-3.97239	-0.0216999	-1.12046
3.0044	0.746528	2.96333	3.52827	2.56063	1.31424	1.94754	2.07247	1.77808	0.706453	0.722437	0.278472	0.569121	2.58047	1.60499	2.26202	2.14916	2.30292	2.33282	0.209116	1.61495	2.85307	2.61386	2.45855	2.64183	0.83697	0.287793	0.531656	0.55214	-4.6626	-3.03397	-3.84829	3.42778	1.03316	1.60576	2.02223	-5.54916	-2.40204	-4.5744	-4.1752	2.03492	1.75311	1.13494	1.64099	-3.18051	-3.84928	0.451184	-2.19287	1.20387	1.23051
-0.749475	-1.19134	-0.13352	-0.0619812	-0.534079	-1.41707	-1.32815	-1.1717	-1.30564	-2.26479	-2.04423	-1.50589	-1.9383	-0.855059	-3.87487	-1.97225	-2.23406	-0.978339	-1.75966	-2.42947	-1.72249	-1.47893	-2.3575	-2.11648	-1.9843	-2.42174	-4.56124	-2.00818	-2.99705	-3.9961	-2.84168	-3.41889	-1.0438	-1.86764	-0.945425	-1.28562	-5.9837	-2.59872	-4.15758	-4.24667	-0.59341	-0.844734	-0.8188	-0.752315	-4.4738	-2.05995	-4.31719	-3.61698	-0.487373	-0.671977
2.13786	2.80611	1.57634	2.05759	2.14447	1.56753	1.38293	1.14496	1.36514	0.613194	0.285772	1.78225	0.893739	1.80763	0.793083	1.80606	1.46892	1.99969	2.11782	-0.0113029	1.36874	1.96189	2.00162	1.49492	1.81948	0.246856	0.466264	0.189579	0.3009	0.434127	-0.662916	-0.114394	1.79043	2.06783	2.05416	1.97081	-3.70101	-1.15304	0.063961	-1.5967	2.91588	2.59201	2.62313	2.71034	-1.13123	-0.00201416	0.484179	-0.216355	4.72569	2.00347
0.897037	2.77449	0.0852757	0.289196	1.0115	4.76469	4.20611	4.51146	4.49409	3.90744	3.74617	4.70501	4.11954	4.91286	4.89845	4.68247	4.83126	5.40346	0.370139	3.99851	3.25737	4.81447	1.23333	4.44442	3.49741	3.74902	0.258333	5.87778	3.29504	-3.3031	-3.72526	-3.51418	5.49155	5.32193	6.30573	5.7064	-5.90034	2.52739	-3.50325	-2.29207	5.34522	5.63468	5.49578	5.49189	-4.60388	-4.62499	3.47429	-1.91819	5.54422	4.96354
-1.12046	-0.875704	-3.90065	-0.500425	-1.59931	-0.742834	-0.5354	-0.918573	-0.732269	-0.724947	-0.485346	-0.351067	-0.520453	-0.532352	-0.583456	-0.61924	-0.578349	0.0405054	-0.213318	-1.61408	-0.595631	-0.479246	-0.264908	-0.360863	-0.368339	-1.07749	-1.31322	-1.38015	-1.25695	-4.16237	-4.57423	-4.3683	0.0307999	-0.531784	0.43458	-0.0221347	-4.74278	-4.92488	-4.80855	-4.8254	-0.328036	-0.0321617	-0.945566	-0.435255	-3.49066	-5.56465	-2.38868	-3.81466	-0.773966	-0.441539
4.13194	4.0088	3.47937	3.79853	3.85466	5.73989	5.48354	5.58462	5.60268	4.41903	4.21936	5.13039	4.58959	5.74746	5.39161	5.50751	5.54886	5.47776	5.45552	4.09135	5.00821	5.94949	5.71524	5.61981	5.76151	4.25207	3.92564	4.02552	4.06774	4.54805	4.66571	4.60688	5.44267	5.19997	5.72609	5.45624	4.27442	4.60199	4.96807	4.61483	5.60177	5.58066	5.42588	5.5361	3.49677	3.98622	4.24896	3.91065	5.69238	5.37361
-2.2593	-1.70715	-3.07878	-2.32521	-2.34261	-2.47343	-1.51719	-1.65795	-1.88286	-3.03574	-3.06384	-2.27758	-2.79239	-1.10782	-1.74751	-1.45988	-1.4384	-1.62529	-1.88047	-2.47249	-1.99275	-0.946104	-1.48201	-1.56859	-1.33223	-5.70795	-2.45689	-3.40741	-3.85742	-5.32697	-3.58043	-4.4537	-1.12712	-1.50615	-1.10143	-1.2449	-4.30766	-3.69882	-3.12455	-3.71034	-0.787068	-0.443991	-2.15811	-1.12972	-3.8214	-4.30752	-4.59691	-4.24194	-1.65356	-0.910649
-1.78612	-1.71179	-2.53728	-1.01205	-1.76181	-5.00748	-5.44824	-4.50639	-4.98737	-5.67012	-4.55409	-4.82143	-5.01521	-5.45473	-5.07219	-5.14557	-5.22416	-2.28259	-2.58552	-4.34305	-3.07039	-5.72368	-3.73785	-5.15121	-4.87091	-4.66	-3.5781	-6.4809	-4.90633	-3.57244	-3.8126	-3.69252	-1.37872	-3.95871	-2.59664	-2.64469	-4.92364	-4.41683	-5.27638	-4.87228	-3.13002	-2.82084	-2.93419	-2.96168	-4.61767	-4.37132	-4.73262	-4.57387	-3.49918	-2.45569
-0.781795	0.0490665	0.274359	0.343437	-0.0287331	-0.570679	-1.10892	-1.21049	-0.963363	-2.40407	-2.82328	-1.41754	-2.21496	-0.852741	-1.73833	-0.993334	-1.1948	-1.2248	-1.56281	-3.40786	-2.06516	-0.854654	-1.03411	-0.960587	-0.949784	-2.26709	-2.92372	-2.74188	-2.64423	-5.5485	-2.78792	-4.16821	-4.45634	-3.82925	-4.26348	-4.18302	-3.81533	-3.65415	-2.18391	-3.2178	-2.66078	-3.33144	-5.79512	-3.92911	-3.01193	-1.82887	-2.64782	-2.49621	-5.99813	-4.54483
-3.94388	-4.91335	-3.74609	-5.12331	-4.43166	-3.80016	-4.78846	-3.34814	-3.97892	-3.49964	-4.50041	-4.61045	-4.2035	-6.35878	-4.39793	-4.7308	-5.1625	-4.3333	-2.99927	-4.87748	-4.07002	-6.3608	-4.24304	-3.24935	-4.61773	-4.31142	-5.44689	-4.14831	-4.63554	-0.695542	-1.28841	-0.991976	-0.0307999	-0.748663	-0.0262241	-0.268562	-4.91528	-3.97728	-4.69927	-4.53061	-3.75694	-5.45747	-5.49364	-4.90268	-4.45465	-4.70711	-5.37539	-4.84572	-4.99379	-2.95809
-3.14128	-5.00105	-1.07785	-2.65136	-2.96789	-2.89887	-4.83882	-4.81151	-4.18307	-3.39423	-3.89603	-3.05018	-3.44681	-3.38901	-4.15051	-5.82352	-4.45435	-2.00698	-1.88233	-4.90799	-2.93243	-3.25299	-4.20266	-6.17777	-4.54447	-3.26849	-4.04516	-6.22058	-4.51141	-0.695542	-1.28841	-0.991976	-0.0307999	-0.748663	-2.15039	-0.976618	-1.94055	-1.23086	-0.681623	-1.28434	0.348311	0.240221	-0.206638	0.127298	-1.81304	-1.41737	-1.87515	-1.70185	0.123262	0.127269
-4.1096	-4.00008	-4.42696	-4.53543	-4.26802	-3.74501	-4.99589	-4.32626	-4.35572	-3.48422	-5.05161	-5.52967	-4.6885	-4.28868	-4.46161	-3.65063	-4.13364	-2.96195	-3.86011	-3.74653	-3.52286	-3.88198	-5.90869	-4.61396	-4.80154	-4.04473	-2.39085	-3.54733	-3.32764	-4.83012	-3.12838	-3.97925	-4.46342	-3.77963	-2.36927	-3.53744	-5.33762	-2.80901	-4.08791	-4.07818	-1.97667	-1.96448	-2.41212	-2.11776	-3.58364	-5.01076	-4.89603	-4.49681	-4.05556	-3.30489
-4.88462	0.161533	-3.66381	-1.23231	-2.4048	-5.34537	-4.55239	-3.50176	-4.46651	-5.26965	-5.54891	-6.223	-5.68052	-4.39798	-4.93591	-5.58835	-4.97408	-3.93081	-5.96662	-3.73907	-4.5455	-3.83512	-4.70696	-3.39634	-3.97947	-3.75667	-5.21467	-4.74809	-4.57314	-2.73199	-3.87967	-3.30583	-0.127691	-0.336582	-0.270206	-0.244826	-3.5036	-0.842403	-3.64652	-2.66417	-0.0825834	-0.0841484	-0.837336	-0.334689	-3.75645	-3.87873	-1.0762	-2.90379	-0.808046	-0.432742
-1.26251	-1.30163	-0.762535	-0.439943	-0.941654	-4.64111	-5.76264	-3.61901	-4.67425	-1.08642	-1.77306	-1.02275	-1.29408	-4.5709	-4.7416	-5.00393	-4.77214	-0.94003	-0.702135	-3.16956	-1.60391	-0.578711	-3.75005	-5.79563	-3.3748	-4.26196	-1.83789	-4.68618	-3.59534	0.0802774	0.907629	0.493953	0.481762	0.403347	0.857269	0.580793	-4.28355	-0.857725	0	-1.71376	0.981296	1.18589	0.76582	0.977669	-0.623291	-0.0459862	0.606359	-0.0209727	1.95885	0.780868
0.676351	3.38223	0.975517	1.14073	1.54371	1.71317	1.68121	1.94474	1.77971	0.952068	0.968529	1.66315	1.19458	1.86233	1.82585	1.92203	1.87007	1.75566	1.65709	0.349337	1.25403	2.28469	1.57452	1.76988	1.87636	0.422303	0.485385	0.287943	0.398544	2.47093	3.47116	2.97105	2.23452	2.46768	0.334028	1.67874	3.02009	2.98701	6.73958	4.24889	2.93551	2.75842	1.83649	2.51014	6.74028	3.96947	3.54244	4.75073	2.45282	2.44738
-5.79592	-5.28236	-4.17235	-4.07446	-4.83127	-4.68189	-4.34935	-3.78135	-4.27086	-4.60133	-4.777	-6.06071	-5.14635	-3.89379	-3.87447	-5.96338	-4.57721	-4.83475	-3.95352	-3.02934	-3.9392	-4.42696	-3.43973	-4.15273	-4.00647	-3.86329	-3.9146	-4.74913	-4.17567	-3.22741	-2.81873	-3.02307	-3.04219	0	-0.00653839	-1.01624	-5.35353	-3.50161	-0.405079	-3.08674	-1.90773	-1.61871	-4.36837	-2.6316	-4.78531	-3.5889	-4.40951	-4.26124	-4.52483	-4.08799
-5.88419	-3.89741	-3.02685	-4.17253	-4.24525	-3.66044	-2.99361	-2.74892	-3.13432	-4.81273	-4.70618	1.49234	-2.67552	-3.5774	-3.13324	-5.1353	-3.94865	5.81736	0.315972	-3.18303	0.983434	-1.31671	-6.31375	-4.46287	-4.03111	-3.49738	-4.06612	-5.48872	-4.35074	0.25106	0.668791	0.459925	-0.568842	0.872885	1.17691	0.493651	5.3625	0.577274	2.28721	2.74233	0.569123	0.213783	0.35338	0.378762	0.233381	1.34873	1.03459	0.872234	-0.687325	-0.0658121
-4.76689	-4.4427	-5.31693	-1.29419	-3.95518	-5.31915	-3.86841	-3.59616	-4.26124	-4.58819	-4.30468	-5.6539	-4.84892	-5.04879	-5.26656	-5.15424	-5.15653	-5.17829	-3.3638	-4.15269	-4.23159	-4.12356	-4.11244	-2.97545	-3.73715	-5.01277	-3.51117	-4.53953	-4.35449	-3.22525	-1.05726	-2.14126	-0.871489	-1.85797	-1.46902	-1.39949	-4.88397	-4.321	-4.38895	-4.53131	-3.3064	-5.19645	-3.15459	-3.88581	-3.41252	-3.48402	-5.31575	-4.07076	-3.90208	-1.98665
-1.9466	-0.117161	-2.61995	-1.42424	-1.52699	-1.61758	-1.59728	-1.54822	-1.58769	-4.46027	-5.56214	-5.32186	-5.11476	-1.72124	-2.12978	-1.20737	-1.68613	-5.02968	-1.90203	-5.4566	-4.12944	-1.58378	-1.53664	-1.93041	-1.68361	-4.57293	-3.54604	-3.25315	-3.79071	-4.60826	-3.07445	-3.84136	-1.73547	-2.62179	-1.9927	-2.11665	-3.98239	-3.61532	-3.81606	-3.80459	-2.04438	-1.89046	-2.21934	-2.05139	-4.93709	-6.28001	-4.56514	-5.26075	-1.71734	-1.42765
-1.97538	-2.17273	-1.57058	-1.23383	-1.73813	-1.85241	-2.02954	-1.76551	-1.88249	-1.98558	-2.71161	-2.16505	-2.28741	-1.33917	-2.2333	-1.50371	-1.69206	-1.85769	-2.03093	-4.18081	-2.68981	-1.62125	-0.820261	-1.47489	-1.30547	-1.68456	-4.23987	-5.46434	-3.79626	-3.10315	-2.50703	-2.80509	-3.87927	-4.42983	-5.64214	-4.65041	-0.867851	-1.61482	-0.86191	-1.11486	-1.83852	-4.62524	-2.74758	-3.07045	-1.19058	-4.21997	-1.18002	-2.19686	-2.37664	-3.50839
-5.86037	0.500998	-0.317591	0	-1.41924	-1.13218	-1.20986	-0.760523	-1.03419	-1.6786	-1.70396	-1.10711	-1.49656	-3.84413	-1.07163	-4.33317	-3.08298	-0.61962	-0.702173	-3.8769	-1.7329	-4.69825	-0.874756	-4.55507	-3.37603	-4.95998	-4.86124	-3.63594	-4.48572	-1.94645	0.270708	-0.837871	-3.85252	-1.65478	-1.06347	-2.19026	-1.06593	0.506456	1.21774	0.219422	0.184258	-0.416613	-0.740585	-0.324313	0.310209	1.64307	0.237802	0.73036	-0.835043	0.202483
-5.89082	-1.46828	-4.43486	-4.71627	-4.12756	-5.8492	-3.90882	-4.56377	-4.77393	-4.99056	-4.81494	-5.62008	-5.14186	-4.55491	-4.60671	-4.9465	-4.70271	-4.61034	-4.90547	-3.85764	-4.45782	-4.63019	-4.75052	-5.98343	-5.12138	-4.33194	-3.48124	-3.89843	-3.90387	-3.17844	-4.35049	-3.76446	-3.69321	-4.27026	-3.65625	-3.87324	-5.27123	-3.60208	-3.18563	-4.01965	-3.54878	-3.26064	-3.87126	-3.56023	-4.22568	-4.53646	-4.28472	-4.34895	-3.49157	-4.05426
-5.06339	-3.03593	-4.75884	-5.21941	-4.51939	-1.1815	-4.0491	-1.14512	-2.12524	-3.84064	-3.90879	0.496555	-2.41763	-0.278719	-6.6732	-0.397125	-2.44968	-5.46197	-1.09524	-3.61575	-3.39099	-0.200163	-5.37882	-0.700195	-2.09306	-4.85582	-3.21411	-2.2771	-3.44901	-3.21494	-4.54338	-3.87916	-1.20788	-1.34585	-0.891085	-1.14827	-4.39462	-3.78331	-3.66655	-3.94816	-2.30541	-1.1065	-2.09491	-1.83561	-4.3303	-5.60992	-4.97447	-4.97156	-0.567049	-1.62073
-1.12139	0.83383	-1.5474	-1.36311	-0.799518	0.426617	0.350477	1.21493	0.664008	-0.574593	-0.700064	0.0965633	-0.392698	0.605896	0.87804	0.575047	0.686328	0.530112	0.142605	-1.35042	-0.225901	1.20596	0.761307	0.477497	0.814921	-1.05305	-1.06417	-1.19716	-1.10479	0.957578	1.31079	1.13418	0.818045	1.21797	1.20572	1.08058	0.191977	1.55817	1.13934	0.963162	1.63937	1.81633	0.573872	1.34319	-0.245256	0.608793	1.46308	0.608872	1.83654	1.66186
0.146222	2.27612	-0.279585	-0.352543	0.447553	1.56631	1.39187	4.85	2.60273	0.514725	0.342169	0.935837	0.597577	1.61341	1.64103	1.57663	1.61036	1.43629	0.994246	-0.268227	0.72077	5.78194	1.53019	0.425694	2.57928	-0.180448	-0.152249	-0.0700779	-0.134258	2.33285	3.40417	2.86851	1.63986	1.17257	2.13359	1.64867	1.71378	1.90279	2.90639	2.17432	1.73669	2.60542	1.13768	1.8266	1.40851	2.30085	2.55665	2.08867	1.38681	2.08312
-5.82002	-3.45992	-3.85463	-3.50216	-4.15918	-5.01288	-4.09471	-6.49841	-5.202	-5.03612	-4.29066	-5.3246	-4.88379	-3.51769	-4.42779	-4.82906	-4.25818	-2.98111	-4.40346	-3.87862	-3.7544	-5.66695	-4.26491	-4.82395	-4.9186	-5.21161	-3.96486	-4.67581	-4.61743	-2.67527	-2.88336	-2.77931	-3.82466	-3.91937	-2.64087	-3.46163	-2.99359	-2.71354	-4.2875	-3.33154	-4.68803	-2.20476	-3.35953	-3.41744	-4.15482	-3.07828	-4.23936	-3.82415	-2.32609	-2.77092
-4.01751	-3.51971	-4.24774	-4.90194	-4.17173	-5.42952	-3.96202	-2.25186	-3.88113	-5.17357	-5.15681	-5.50043	-5.27694	-3.47646	-2.44228	-5.1602	-3.69298	-4.19751	-4.39296	-4.59981	-4.39676	-5.13987	-4.67561	-4.48436	-4.76661	-3.5817	-3.94263	-3.35719	-3.62717	-3.44143	-2.57928	-3.01035	-4.71642	-3.28664	-3.03834	-3.68047	-5.31199	-4.87353	-3.78848	-4.658	-2.68483	-1.97556	-2.47369	-2.37803	-4.84608	-3.95848	-2.33357	-3.71271	-2.95474	-3.01435
-6.69967	-2.75497	-4.51757	-4.85902	-4.70781	-3.69158	-1.13601	-4.3827	-3.0701	-4.85569	-5.07606	-1.40498	-3.77891	-2.96354	-1.29463	-1.34981	-1.86933	-2.05435	-3.77641	-4.24366	-3.35814	-2.24627	-1.3748	-1.28854	-1.63654	-3.37702	-4.72084	-4.54014	-4.21267	-4.85847	-4.61218	-4.73532	-0.641201	-0.719112	-0.330389	-0.563567	-6.53113	-2.54151	-2.58497	-3.88587	-1.13573	-0.54394	-1.67194	-1.1172	-5.05111	-4.46141	-3.1831	-4.23187	-0.512794	-1.45647
5.85943	6.43161	5.60999	5.64496	5.8865	5.72367	5.74017	5.56421	5.67602	5.27495	5.03795	5.90592	5.40627	5.53514	5.73047	6.31366	5.85976	6.28272	6.52899	4.66929	5.827	6.56692	6.40691	6.11498	6.36294	5.11623	5.05476	4.72174	4.96424	2.72424	3.57569	3.14997	4.39214	6.60833	4.09662	5.03236	2.92728	2.97718	3.70408	3.20285	4.97905	4.32692	4.29494	4.53364	3.35918	3.49522	3.81974	3.55805	3.26395	3.60333
5.29357	5.68656	4.89852	1.06875	4.23685	6.12053	6.28265	6.51316	6.30545	5.69884	5.47654	6.55019	5.90852	6.67053	6.02841	6.68214	6.46036	6.92551	6.52607	5.70432	6.3853	6.70662	6.30755	6.27158	6.42858	5.54681	5.51699	5.66761	5.57714	4.57083	4.12928	4.35005	6.01821	5.91112	6.31036	6.0799	4.35967	5.78819	3.90887	4.68558	6.59577	6.13261	6.21908	6.31582	4.07667	4.44549	4.78078	4.43431	5.62222	5.74989
3.41911	3.12093	3.07428	3.08404	3.17459	4.05247	3.81055	4.13941	4.00081	3.27933	3.17297	3.51207	3.32146	4.55108	2.72638	4.27473	3.85073	3.98587	3.73285	2.94885	3.55586	4.22827	4.26553	4.05723	4.18368	3.15268	3.02109	5.525	3.89959	1.02648	0.491274	0.758877	3.64455	3.60006	3.93287	3.72583	0.700882	1.80618	1.73021	1.41242	4.00912	3.58219	3.53584	3.70905	1.17956	0.937504	2.53746	1.55151	3.85156	4.10646
3.05025	2.58719	2.40012	3.54644	2.896	2.70696	1.11042	3.26707	2.36148	2.39043	2.29245	3.28934	2.65741	3.55365	2.37524	3.17747	3.03545	3.33553	3.53452	1.92568	2.93191	3.75005	3.53275	3.51367	3.59882	1.98284	2.13688	2.05258	2.05743	0.61917	1.10347	0.861321	4.35434	6.48403	4.097	4.97846	0.466003	1.01448	1.30501	0.928498	1.25278	3.75347	3.59396	2.86674	1.37361	1.79785	1.27755	1.483	3.67478	3.70751
-1.42766	-2.0469	-4.46246	-5.92812	-3.46629	-1.39898	-1.80266	-1.19443	-1.46536	-2.8296	-2.55865	-1.38674	-2.25833	-0.524265	-2.49966	-1.02927	-1.35107	-0.990375	-1.2801	-2.1832	-1.48456	-0.533131	-0.820915	-1.01811	-0.790719	-2.56568	-2.50879	-2.75537	-2.60995	-4.59233	-4.73975	-4.66604	-1.88365	-2.66419	-1.07971	-1.87585	-4.37183	-5.30539	-2.92979	-4.20234	-1.40695	-1.21991	-1.98435	-1.53707	-3.62075	-4.97913	-4.19985	-4.26658	-2.23786	-2.35491
2.15414	2.60844	1.34267	1.49833	1.9009	3.45163	3.39561	3.29616	3.38113	2.36349	2.16412	2.54878	2.3588	3.62984	3.38025	0.3625	2.45753	2.92287	2.82218	1.81728	2.52078	3.52014	3.35031	3.44374	3.43806	2.03215	2.05976	1.77145	1.95445	-1.41537	-0.994547	-1.20496	3.05115	2.62862	3.15566	2.94514	-0.968191	0.343151	-0.254599	-0.293213	2.95965	2.58643	2.28746	2.61118	-0.664925	-2.03107	0.00805187	-0.895981	2.34301	1.79538
5.67374	5.29583	6.29818	6.57738	5.96128	4.99897	1.61319	5.46788	4.02668	4.53522	4.36131	4.87746	4.59133	5.36626	5.05865	5.30758	5.24416	5.35271	5.08796	4.02915	4.82327	5.64494	5.48693	5.42016	5.51734	4.21965	4.27884	4.09418	4.19756	-0.36238	0.455431	0.0465255	5.42366	4.76388	5.33655	5.1747	0.961481	0.938419	1.38976	1.09655	5.62276	5.32788	4.95251	5.30105	1.32172	2.92926	2.86497	2.37198	4.52521	6.13403
0.808732	0.717789	1.34915	1.56871	1.1111	-0.293921	0.0867558	-0.306974	-0.17138	-4.45294	-4.68425	-0.744799	-3.294	-0.863663	-0.175205	0.15065	-0.296073	-0.383332	-0.234663	-3.67516	-1.43105	0.575941	0.320398	-0.509926	0.128804	-6.18148	-4.10958	-5.33874	-5.20993	-4.24805	-3.58129	-3.91467	-4.12231	-5.54794	-0.592878	-3.42104	-4.60658	-3.94534	-2.97977	-3.8439	-1.51327	-0.605824	-4.24644	-2.12184	-4.97181	-2.28576	-3.02346	-3.42701	-5.35108	-4.89373
-1.30856	-1.77625	-4.17453	-3.83645	-2.77395	-1.72268	-1.20008	-1.41821	-1.44699	-2.73366	-2.07892	-1.59644	-2.13634	-1.03595	-2.39605	-1.18658	-1.53953	-1.11786	-1.67809	-2.38458	-1.72684	-0.698351	-0.959785	-1.03495	-0.897695	-4.66906	-3.55683	-4.08112	-4.10234	-2.8488	-2.63588	-2.74234	-1.18052	-2.2256	-1.22414	-1.54342	-5.80799	-3.79509	-4.89346	-4.83218	-1.97034	-1.73032	-2.08918	-1.92995	-4.30518	-3.60244	-4.20885	-4.03882	-1.17813	-1.69191
-5.12896	-4.60856	-4.28935	-3.93664	-4.49088	-4.52665	-4.84718	-4.8857	-4.75318	-4.58876	-4.75006	-5.00006	-4.77963	-5.02209	-5.04544	-4.77805	-4.94853	-4.22383	-5.64994	-4.4551	-4.77629	-4.15431	-6.01874	-3.87226	-4.68177	-3.37459	-3.83046	-4.925	-4.04335	-4.34202	-4.99264	-4.66733	-3.76524	-4.63642	-6.72122	-5.04096	-5.03841	-4.30549	-3.89807	-4.41399	-1.48846	-3.81241	-3.66545	-2.98877	-4.11848	-2.99202	-4.56059	-3.89036	-4.10262	-4.34378
6.79653	3.42087	2.60016	2.95622	3.94344	5.70526	5.12542	7.10625	5.97898	5.59045	5.06643	6.06111	5.57266	4.84902	5.11972	4.66531	4.87802	6.53223	6.26389	5.05586	5.95066	5.11571	4.70811	5.15297	4.99226	5.15624	5.16789	5.26932	5.19782	-4.2331	-4.043	-4.13805	1.48403	5.58814	6.42642	4.49953	-4.63994	-4.66283	-5.30028	-4.86768	6.48969	6.34201	5.84671	6.22614	-3.08331	-5.25103	-1.66823	-3.33419	5.50041	4.86549
-3.053	-1.58262	-3.13606	-2.232	-2.50092	6.44459	5.52794	5.22835	5.73363	-0.33696	-0.915623	0.0723591	-0.393408	6.04722	4.74446	4.91093	5.2342	0.31309	0.202972	-1.06209	-0.182009	3.48816	3.30417	3.53452	3.44228	-1.24457	-1.47875	-1.0875	-1.27027	-3.76806	-3.34987	-3.55897	-0.24135	-0.554148	0.21871	-0.192263	-4.82735	-3.49379	-4.10832	-4.14315	0.429975	0.156891	0.320457	0.302441	-4.09926	-5.43244	-4.80479	-4.77883	0.836258	-0.401208
3.61477	-0.341509	1.17456	3.28648	1.93358	1.49265	2.18826	0.810417	1.49711	2.08135	2.07162	2.60734	2.25344	2.04829	2.88388	0.0267315	1.65297	3.15361	3.31969	2.74308	3.07213	1.84424	2.67359	6.1375	3.55178	2.70612	1.40514	1.36331	1.82486	-4.1972	-3.20351	-3.70036	0.228218	0.865164	0.199383	0.430922	-3.99443	-4.17555	-3.12168	-3.76389	-0.169789	-1.42961	-2.51254	-1.37065	-4.51476	-3.63657	-3.70205	-3.95113	-4.68487	-4.42156
-4.1778	-4.87112	-4.71338	-4.77007	-4.63309	-3.17677	-4.48477	-3.82334	-3.82829	-2.06411	-3.2322	-1.6253	-2.3072	-3.45369	-3.96959	-6.01043	-4.4779	-1.03052	-1.2271	-3.27037	-1.84266	-3.69294	-3.84732	-4.86376	-4.13467	-3.0481	-3.74499	-2.9698	-3.2543	-4.01312	-3.2606	-3.63686	-3.11672	-3.75127	-3.70775	-3.52525	-4.87848	-3.93824	-2.86268	-3.89313	-3.93569	-2.68085	-3.75639	-3.45764	-3.76471	-3.13814	-5.37488	-4.09258	-3.37253	-4.95351
0.399766	0.769695	-0.0269356	0.666132	0.452164	1.71207	0.779331	-1.60281	0.296197	-4.34038	-4.46581	-1.11397	-3.30672	0	0.425585	0.500977	0.308854	-0.775077	-0.716236	-1.37677	-0.956028	-0.687037	0.398026	-0.827637	-0.372216	-5.24919	-5.82963	-5.26742	-5.44875	-5.65585	-3.8741	-4.76497	-0.482033	-0.534874	0.080471	-0.312145	-5.06716	-4.3736	-4.15792	-4.53289	-0.150376	-0.0372696	-0.590494	-0.25938	-4.18502	-3.87144	-5.79235	-4.61627	-1.00782	0.359616
4.09236	4.52928	5.12917	4.04003	4.44771	6.23521	5.15326	4.49861	5.29569	0.78508	0.855331	1.35658	0.998997	4.76395	4.62756	4.67513	4.68888	1.68454	1.43777	0.593258	1.23852	3.90403	4.88511	2.01875	3.60263	0.0796499	0.137773	0	0.0724743	-3.1892	-0.869337	-2.02927	2.74767	0.233333	2.81547	1.93216	-0.0497971	-2.49165	-2.89995	-1.8138	3.53705	3.45278	3.16064	3.38349	-1.47283	-0.747585	-3.16865	-1.79636	3.27227	3.80906
0.502778	5.23125	4.40936	4.99405	3.78436	5.65548	5.85812	5.70835	5.74065	3.59339	3.47389	4.54896	3.87208	5.94088	5.51443	5.47455	5.64329	4.68886	4.72214	3.41985	4.27695	5.48599	5.62057	5.35423	5.48693	3.65432	3.69376	3.64435	3.66414	4.67746	0.857639	2.76755	5.16102	3.54097	5.66538	4.78912	4.54041	4.63684	4.81609	4.66445	5.73203	5.71729	5.53737	5.66223	5.66219	5.88525	5.14071	5.56272	5.71736	5.48035
5.08834	5.40578	4.77923	4.99136	5.06618	5.24591	5.28717	2.29444	4.27584	4.41467	4.12337	4.81258	4.45021	5.59205	5.13316	5.19122	5.30548	4.97378	4.81435	4.01823	4.60212	5.39936	5.48432	5.30813	5.39727	4.11637	4.17881	0.303472	2.86622	3.93729	4.31201	4.12465	5.41258	4.48994	5.40724	5.10325	2.67778	4.84748	4.79752	4.10759	5.50967	5.29518	5.12204	5.30896	4.77026	5.70561	4.37822	4.95136	6.63056	5.62917
2.82546	3.84821	2.58266	3.14236	3.09967	6.33832	6.31324	6.69219	6.44792	4.28472	4.09854	5.11862	4.50063	7.05003	4.24792	3.42083	4.90626	5.50966	5.21164	3.71282	4.81137	6.71164	4.07292	6.36225	5.7156	3.43433	3.55316	3.75888	3.58212	1.67808	1.63958	1.65883	5.12381	4.98387	5.53334	5.21367	0.901243	1.24491	1.56808	1.23808	4.95385	4.46042	2.60833	4.00753	0.43305	0.0985336	0.600694	0.377426	4.48726	4.43719
-1.93118	-0.214846	-3.16674	-2.78633	-2.02477	-1.22957	-1.85119	-0.699348	-1.26004	-1.29299	-1.44842	-1.04739	-1.26293	-0.997694	-1.128	-1.02892	-1.05154	-0.796922	-1.00723	-2.37921	-1.39445	-0.841936	-0.585918	-0.721933	-0.716596	-1.66506	-1.45581	-1.96828	-1.69638	-1.94354	-0.658752	-1.30115	0.153456	0.209074	0.685549	0.34936	-2.10457	-1.2036	-0.555481	-1.28788	0.36493	0.334499	0.215452	0.30496	-4.9217	-1.03042	-1.54307	-2.4984	0.0680275	0.172973
-1.03898	-2.19977	-1.95666	-1.53947	-1.68372	0.11643	0.275345	0.290695	0.22749	-1.67685	-1.61674	-0.970636	-1.42141	0.280447	0.0946922	-0.100536	0.0915344	-0.878575	-0.888111	-1.70889	-1.15853	0	0	0.0121078	0.00403593	-2.41814	-1.76166	-1.82798	-2.00259	-3.4621	-3.2473	-3.3547	-1.14865	-1.96056	-1.23391	-1.44771	-5.01764	-4.12864	-3.41209	-4.18612	-1.40701	-1.50728	-1.8486	-1.58763	-4.59445	-6.21903	-5.31393	-5.3758	-1.62631	-3.00709
-1.85117	-2.6113	-1.76137	-1.23769	-1.86538	-1.96984	-0.985153	-1.80723	-1.58741	-4.50113	-4.9409	-1.72046	-3.72083	-1.38021	-1.04468	-1.26572	-1.2302	-1.46457	-1.86058	-2.65565	-1.9936	-1.02567	-1.32687	-1.46402	-1.27219	-3.71315	-4.04934	-4.19554	-3.98601	-4.03282	-3.16942	-3.60112	-0.938503	-1.25366	-0.781713	-0.991292	-4.4401	-3.97228	-3.3767	-3.92969	-1.24452	-1.16136	-1.44793	-1.2846	-3.1029	-3.21552	-1.02157	-2.44666	-0.253988	-0.40862
2.84133	0.394444	3.035	3.23569	2.37662	1.43709	1.55802	1.81675	1.60395	1.12499	0.788809	1.74937	1.22106	2.15187	0.688128	1.03611	1.29204	1.05486	6.10625	0.687063	2.61606	6.13958	2.11176	2.30996	3.52043	0.809367	0.553472	0.477383	0.613407	-4.85839	-3.30907	-4.08373	-0.181793	-0.701775	-0.0858955	-0.323155	-5.26826	-0.188545	-2.97534	-2.81072	0.535754	0.174007	0.371275	0.360345	-3.67733	0.00201416	-4.71771	-2.79768	-0.685179	-0.555432
2.25048	2.53701	2.63815	2.81959	2.56131	2.84235	3.62624	3.72089	3.39649	1.43827	1.33987	2.31062	1.69625	4.63885	3.76229	3.93257	4.11124	2.38569	2.54093	1.16962	2.03208	4.05948	3.38353	3.34439	3.5958	0.869008	1.15641	1.12402	1.04981	1.86478	2.19167	2.02822	2.87596	2.74803	3.32152	2.98184	1.18021	2.24375	2.22498	1.88298	3.01972	3.14588	2.77632	2.98064	0.653591	0.989149	0.984576	0.875772	2.06042	2.79514
0.197907	3.93194	1.15486	0.671282	1.489	-0.0773125	-0.495831	0.103994	-0.156383	-0.343466	-0.704048	0.00662613	-0.346963	0.446121	0.0733376	0.0577316	0.192397	0.286714	0.105139	-0.946085	-0.184744	0.681616	-0.211428	0.39897	0.289719	-0.964795	-0.96049	-1.28114	-1.06881	-3.8295	-2.9866	-3.40805	-0.983467	-0.81768	-0.688421	-0.829856	-5.30022	-4.6083	-4.079	-4.66251	0.126433	0.238426	0	0.12162	-3.91266	-5.0016	-3.20574	-4.04	-0.844982	0.299436
2.15884	2.83437	1.65942	2.11674	2.19234	0.626694	0.641703	1.05841	0.775602	1.43794	0.909874	2.55515	1.63432	0.730696	0.784096	1.52039	1.01173	3.10718	2.69834	1.41103	2.40552	2.18594	4.57431	1.58345	2.78123	1.42698	1.59402	1.67639	1.5658	-3.35194	-2.84756	-3.09975	3.85761	2.42056	4.00765	3.42861	-4.14389	-2.45851	-0.668093	-2.4235	3.9125	3.78402	3.43748	3.71133	-3.57314	-3.36453	-0.420083	-2.45258	4.38224	4.12533
-1.54816	-3.80536	-3.37801	-4.42514	-3.28917	0.905556	0.132391	0.0989304	0.378959	-0.946072	-0.412109	1.24585	-0.0374437	0.141373	0.691374	0.0117989	0.281515	0.899503	0.722103	0.247784	0.62313	0.77231	-0.407566	0.816969	0.393904	-1.00993	-2.27808	0.355793	-0.977406	-3.86395	-3.03044	-3.44719	-0.366207	-0.878342	-0.790079	-0.678209	-4.1791	-1.6247	-2.25846	-2.68742	0.729306	0.837727	0.86902	0.812018	-4.01997	-3.71989	-4.84978	-4.19655	-1.05228	-2.38454
3.99214	3.65835	3.92058	4.30532	3.9691	2.11274	2.26569	3.10396	2.49413	1.90454	1.65836	2.79176	2.11822	2.90313	1.92738	2.71984	2.51678	3.29036	3.19668	0.389583	2.29221	3.26803	2.87964	6.03819	4.06195	1.25676	1.56017	1.19653	1.33782	-2.00487	-1.33181	-1.66834	3.05094	2.81463	3.11845	2.99467	-5.59596	-1.05068	-4.67064	-3.77243	2.81516	3.08341	2.81751	2.90536	-2.46656	-1.22741	-1.93042	-1.8748	3.00367	2.83362
-3.32762	-5.89874	-3.81044	-3.76125	-4.19951	2.07815	0.552023	0.579639	1.06994	-5.01446	-5.37261	-5.88727	-5.42478	0.465862	-0.157661	0.454815	0.254339	-4.36225	-3.36822	-4.16088	-3.96378	-0.269403	0.221479	-0.318405	-0.12211	-4.75644	-2.91675	-4.09596	-3.92305	-3.90479	-4.63878	-4.27178	-4.22169	-3.33102	-6.38823	-4.64698	-6.50172	-4.49815	-3.44181	-4.81389	-5.03178	-4.17666	-3.33024	-4.17956	-4.72377	-4.14188	-5.42226	-4.76264	-4.06594	-2.97591
5.83958	7.10938	6.46578	6.72555	6.53507	6.44075	7.16042	6.78375	6.79497	6.45347	5.79689	6.63013	6.2935	6.99479	6.43849	6.91786	6.78371	7.08109	6.90593	5.65644	6.54782	7.28021	7.07187	7.02811	7.12673	5.93175	5.88886	5.78745	5.86935	3.35856	3.36868	3.36362	6.40961	6.07355	6.57606	6.35307	3.10903	3.85832	4.16217	3.70984	6.15243	6.04554	5.92382	6.0406	5.58611	4.43249	4.07262	4.69707	5.54201	5.58925
2.87853	1.81851	1.76908	2.91091	2.34426	3.38694	3.35353	3.49791	3.41279	3.23311	2.96146	3.97239	3.38899	3.59441	3.04161	3.56415	3.40006	4.30056	3.98888	2.67965	3.65636	4.25779	3.89375	3.67233	3.94129	2.68832	2.98109	2.90389	2.85777	-3.80923	-2.06182	-2.93553	3.95859	3.98323	4.14406	4.02863	-5.82905	-2.15043	-2.28484	-3.42144	4.29908	4.12775	3.72232	4.04972	-3.55976	-0.294497	-0.762168	-1.53881	3.59741	3.69574
0.713723	-0.00203514	0.686243	0.337482	0.433853	3.08025	2.59412	2.73652	2.80363	0.255592	-0.0893345	0.840094	0.335451	2.42726	2.04095	2.68236	2.38352	1.26914	0.892216	-0.136309	0.675016	2.56077	2.72824	2.58978	2.62626	0.0167093	-0.172742	-0.166904	-0.107646	-3.24224	-3.54842	-3.39533	0.870827	0.701254	1.24071	0.937597	-5.4815	-1.74376	-1.91819	-3.04782	0.461553	0.53997	0.377146	0.459556	-5.52112	-2.6727	-3.38336	-3.85906	1.08646	0.212878
1.98651	2.93883	1.10242	1.44436	1.86803	4.97468	3.95168	3.95254	4.29297	0.319464	0.416153	1.60926	0.781626	3.96948	3.47317	3.22626	3.5563	1.47094	1.77115	0	1.0807	3.33301	3.35717	3.35628	3.34882	-0.348842	-0.199725	0.42293	-0.041879	0.853724	1.83584	1.34478	2.06367	1.81698	2.18085	2.0205	0.368969	1.15839	0.810333	0.779231	2.08321	5.77222	1.53172	3.12905	1.63715	2.04416	2.33932	2.00688	1.92583	1.81598
0.666421	1.35798	0.250595	0.262791	0.634447	5.38447	5.89792	4.83917	5.37385	1.27342	0.750544	2.50351	1.50916	4.32824	4.45529	4.56581	4.44978	2.88175	2.63892	0.302591	1.94109	4.52872	4.09743	3.81202	4.14606	0.0354891	0.225772	0.327831	0.196364	0.531671	1.50682	1.01925	2.99783	2.31504	2.94705	2.75331	0.889399	1.05208	2.01485	1.31878	2.91374	3.08473	2.64193	2.88013	0.974976	1.60208	0.762473	1.11318	0.740278	2.63459
0.765704	-0.140558	0.301826	0.807318	0.433573	0.804327	-0.210196	0.476326	0.356819	-0.436579	-0.794893	2.09236	0.286963	-0.133148	0	0.238419	0.0350903	0.957768	0.782686	-1.941	-0.0668487	0.725676	0.721943	0.495819	0.647813	-1.9752	-1.2759	-1.77458	-1.67523	-1.73433	-1.63102	-1.68267	0.662645	-0.0230675	1.25479	0.631456	-4.03527	-2.11342	-2.62626	-2.92498	1.10004	1.05562	0.596987	0.917549	-3.37419	-0.62307	-5.11676	-3.03801	0.595139	1.12328
-1.13805	-0.842894	-1.11023	-0.357731	-0.862226	-1.43974	-0.493025	-0.178829	-0.703865	-0.975269	-1.03366	-0.702959	-0.903963	-0.257074	-0.245922	-0.194115	-0.23237	-0.480416	-0.769697	-1.32543	-0.858514	-0.0526695	-0.640978	-0.231094	-0.308247	-4.70868	-4.50197	-4.84595	-4.68553	-3.22525	-1.05726	-2.14126	-0.871489	-1.85797	-1.46902	-1.39949	-2.61448	-1.04177	-0.950073	-1.53544	-2.17211	-1.49621	-4.44866	-2.70566	-1.41893	-5.2193	-0.904077	-2.5141	-4.05685	-0.697009
-5.21234	-5.08273	-3.80466	-3.89158	-4.49783	-5.64044	-5.792	-4.22539	-5.21928	-4.67249	-3.44629	-5.15325	-4.42401	-5.07252	-4.43583	-5.42471	-4.97769	-5.67279	-5.17185	-4.81429	-5.21964	-3.52579	-3.42316	-4.86991	-3.93962	-4.46159	-4.09886	-4.4127	-4.32438	-4.43419	-4.38396	-4.40907	-5.68241	-2.17797	-3.22007	-3.69348	-4.71701	-4.5416	-4.52965	-4.59609	-5.62661	-4.9581	-2.88244	-4.48905	-5.05777	-3.40961	-6.11672	-4.86137	-5.38689	-3.10699
4.60486	3.07485	2.87715	3.03037	3.39681	0.652359	1.39758	1.0068	1.01891	1.05152	0.676006	1.60194	1.10982	1.39783	0.969501	1.67706	1.34813	1.87685	1.81826	0.144318	1.27981	2.10042	1.67386	1.73714	1.83714	0.0225859	-0.170304	-0.0729523	-0.0735568	0.330546	0.399832	0.365189	1.95431	1.60553	2.34889	1.96958	0.423372	1.06618	0.449844	0.646465	2.51577	2.31062	1.92903	2.25181	0.702291	1.98928	1.06091	1.25083	2.33717	2.17563
-1.8253	-4.86587	-1.70845	-5.88002	-3.56991	-4.18192	-5.5856	-3.44732	-4.40495	-5.45957	-4.15676	-4.16409	-4.59347	-3.00804	-3.73716	-5.6881	-4.14443	-2.87839	-4.02217	-3.61049	-3.50368	-4.25792	-5.58928	-5.60451	-5.15057	-4.54085	-4.46487	-4.69285	-4.56619	-1.41537	-0.994547	-1.20496	3.05115	2.62862	3.15566	2.94514	-4.0417	-5.94018	-3.32126	-4.43438	-4.51805	-3.43192	-5.81976	-4.58991	-4.38654	-3.89941	-5.28692	-4.52429	-4.82569	-3.72861
-2.86913	-3.27156	-3.68109	-3.62136	-3.36078	-5.93377	-2.87431	-3.58379	-4.13062	-3.19613	-6.08795	-3.58583	-4.28997	-2.55178	-2.92493	-3.0867	-2.85447	-6.45063	-5.59208	-3.7415	-5.2614	-2.79171	-3.68132	-3.75925	-3.41076	-4.34799	-4.91133	-5.26849	-4.8426	-3.05436	-3.52241	-3.28838	-3.82668	-3.01364	-6.74484	-4.52839	-4.46993	-3.58379	-2.85589	-3.63654	-4.77047	-3.42768	-4.19632	-4.13149	-4.44567	-5.90301	-4.23133	-4.86	-4.64403	-4.32629
-3.72298	-4.93407	-3.93286	-4.10716	-4.17427	0.163567	-1.36924	-2.2737	-1.15979	-3.5296	-4.12406	-4.51443	-4.05603	-1.81273	-3.73562	-3.44563	-2.99799	-5.9457	-5.66025	-3.50626	-5.0374	-5.38189	-5.46217	-5.34318	-5.39575	-4.81949	-5.85242	-4.32726	-4.99972	-2.82076	-3.62028	-3.22052	-4.22007	-4.48142	-0.751171	-3.15089	-5.08032	-3.81835	-3.581	-4.15989	-2.47533	-3.64996	-3.75197	-3.29242	-4.29673	-4.5844	-3.8486	-4.24324	-4.07771	-4.13895
-4.5694	-1.15897	-5.21296	-4.86414	-3.95137	-0.91184	-1.62693	-1.03982	-1.19286	-1.66402	-4.81811	-1.19535	-2.55916	-1.80925	-1.03658	-1.04865	-1.29816	-0.818881	-1.16949	-4.42409	-2.13749	-0.359255	-1.13697	-0.911135	-0.802453	-5.76759	-5.07108	-2.07858	-4.30575	-3.593	-5.15873	-4.37587	-1.12712	-0.770868	-0.775742	-0.891243	-4.91577	-1.74716	-1.86493	-2.84262	-0.278247	-0.493141	-0.402407	-0.391265	-3.58378	-0.871368	-2.64007	-2.36507	-0.545506	-0.504413
0.00298214	-0.325039	0.754066	0.596432	0.25711	1.55532	0.706491	0.836958	1.03292	-0.86396	-1.75161	-0.8351	-1.15022	1.34646	0.202083	0.926497	0.825013	-0.097949	0	-1.17051	-0.42282	0.599169	1.11788	1.08584	0.934296	-1.34238	-1.4608	-0.867659	-1.22361	-3.5457	-2.78571	-3.1657	-0.615288	-0.94523	-1.22491	-0.928476	-2.23917	-0.95702	-1.91786	-1.70468	-0.855273	-1.34438	-1.15094	-1.11686	-1.93219	-1.08278	-1.01848	-1.34448	-1.99663	-1.09014
-2.87235	-5.42707	-3.5233	-3.97886	-3.9504	-1.26268	-1.35182	-1.15353	-1.25601	-1.3764	-1.83279	-1.34699	-1.51873	-1.16351	-1.20599	-1.2827	-1.2174	-0.957671	-1.08233	-1.7156	-1.25187	-1.10968	-0.965454	-1.54704	-1.20739	-1.73377	-1.64563	-1.6377	-1.67237	-2.19542	-4.09178	-3.1436	-1.53923	-1.11981	-0.696573	-1.11854	-5.67905	-5.12181	-3.8205	-4.87379	-0.901612	-0.834751	-1.41537	-1.05058	-4.38291	-3.69581	-5.65565	-4.57812	-1.05568	-1.35914
-5.3995	-3.95328	-3.85727	-4.10631	-4.32909	-4.10252	-3.8972	-4.4641	-4.15461	-4.48098	-5.61269	-4.76634	-4.95334	-4.87358	-4.3669	-4.07613	-4.43887	-3.39586	-4.75213	-2.63271	-3.59357	-2.85784	-4.57266	-4.14472	-3.85841	-5.63602	-4.20132	-5.05189	-4.96308	-3.08752	-4.32899	-3.70826	-0.836964	-3.53028	-1.00063	-1.78929	-3.43106	-2.56323	-2.34045	-2.77825	-1.53601	-1.79836	-1.94077	-1.75838	-2.18662	-1.51782	-1.67744	-1.79396	-1.09141	-1.98174
-2.54446	-5.05	-3.11712	-3.89555	-3.65178	-3.26789	-4.87755	-2.48842	-3.54462	-4.71198	-5.18453	-6.22963	-5.37538	-5.50051	-2.60953	-5.08543	-4.39849	-5.49848	-4.78772	-3.51942	-4.60187	-4.30908	-5.33165	-4.02179	-4.55417	-5.09028	-4.09261	-6.46787	-5.21692	0.25106	0.668791	0.459925	-0.568842	0.872885	1.17691	0.493651	-4.11464	-4.85713	-3.25333	-4.07503	-5.39626	-3.31042	-6.27858	-4.99509	-4.77984	-4.41171	-4.43464	-4.54206	-3.15487	-4.18438
-4.81299	-4.55767	-4.37612	-3.26737	-4.25354	-1.29875	-1.59746	-1.94114	-1.61245	-5.38716	-4.91196	-2.33815	-4.21242	-1.29376	-1.50206	-1.27337	-1.3564	-2.0096	-1.97913	-5.22686	-3.07186	-1.20867	-1.22589	-1.58868	-1.34108	-4.14259	-3.63348	-4.1561	-3.97739	-3.14766	-4.73595	-3.94181	-5.98791	-3.86491	-3.47637	-4.44306	-5.09275	-1.90584	-3.19205	-3.39688	-4.43785	-4.9407	-3.31968	-4.23274	-3.99614	-4.08613	-5.43715	-4.50647	-3.07457	-3.80566
0.0572023	0	-0.542971	-0.410208	-0.223994	-0.137323	0.312542	0.26997	0.148396	-0.771828	-1.23624	-0.280285	-0.762784	0.42231	0.0201607	0.0641384	0.16887	-0.0405054	-0.0740356	-2.24333	-0.785957	0.669428	0.371487	0.435083	0.491999	-2.9119	-1.81481	-1.44097	-2.05589	-0.72133	-0.516741	-0.619036	1.24897	-0.509817	0.841385	0.526846	-2.20977	-0.628576	-0.34837	-1.06224	1.93791	1.76382	0.941755	1.54783	-1.68159	-0.337915	-0.706826	-0.908777	1.80805	1.94501
1.96258	2.21148	1.21104	1.75163	1.78418	6.23377	5.42083	4.58133	5.41198	2.11855	1.87469	3.03705	2.34343	4.74531	1.09514	4.39338	3.41128	3.27277	3.40254	1.99429	2.88987	4.18043	4.22586	6.50556	4.97062	1.88447	1.74861	6.69514	3.44274	-3.80257	-3.52068	-3.66162	3.94444	3.56388	1.10833	2.87222	-5.08737	-3.54241	-4.90164	-4.51047	4.16397	0.276389	6.25625	3.56554	-2.17022	-4.61744	-5.54412	-4.11059	4.02456	3.85105
-7.33139	-5.4012	-3.97076	-4.00981	-5.17829	-6.72987	-7.60819	-4.42468	-6.25425	-4.57919	-4.3881	-6.59981	-5.18903	-6.90219	-4.57237	-7.61401	-6.36286	-6.60564	-6.8178	-3.3522	-5.59188	-6.04955	-6.74182	-7.14027	-6.64388	-3.49171	-4.85987	-3.17713	-3.8429	-3.79034	-3.13698	-3.46366	-3.04508	-2.63235	-4.01328	-3.23024	-3.41153	-4.88314	-3.86944	-4.0547	-5.82712	-6.12789	-5.32683	-5.76061	-4.70035	-4.31803	-7.57556	-5.53131	-5.6435	-4.16936
-2.26921	-0.763454	-2.21236	-1.97213	-1.80429	-0.071619	-0.763325	-0.43972	-0.424888	-3.7793	-4.34242	-2.91413	-3.67862	-1.09264	-1.03781	-0.750061	-0.96017	-2.71657	-2.92823	-3.47358	-3.03946	-0.90626	-0.707273	-1.04095	-0.884828	-5.76104	-4.20879	-3.33633	-4.43539	-3.92536	-4.06376	-3.99456	-1.84755	-1.58072	-1.36588	-1.59805	-4.32968	-4.59768	-4.10456	-4.34397	-0.992669	-1.07002	-2.00239	-1.35503	-3.20138	-4.32456	-5.84413	-4.45669	-0.270344	-1.06704
-1.56606	-1.76066	-1.89929	-1.46867	-1.67367	-1.90913	-1.39915	-1.59001	-1.63276	-2.91211	-3.09768	-2.39236	-2.80072	-1.1515	-1.8182	-1.74117	-1.57029	-1.82699	-1.92278	-3.10354	-2.28444	-1.38687	-1.66823	-1.50858	-1.52123	-5.72294	-4.52299	-4.62201	-4.95598	-2.88975	-4.58277	-3.73626	-2.97645	-3.24157	-2.8821	-3.03337	-5.29397	-3.82926	-4.33316	-4.48546	-2.49121	-2.13122	-2.41287	-2.3451	-3.67	-3.84672	-4.50407	-4.00693	-1.66138	-2.38039
-2.62889	-4.16518	-2.22413	-2.97653	-2.99868	-5.62933	-2.45379	-2.5215	-3.53487	-5.04894	-4.32165	-3.38383	-4.25147	-2.42166	-2.8263	-3.1615	-2.80315	-3.32474	-2.81871	-3.55764	-3.2337	-2.68665	-2.53936	-2.27713	-2.50105	-3.65343	-4.10038	-4.17404	-3.97595	-3.24025	-2.80605	-3.02315	-5.59656	-5.32877	-3.97037	-4.96523	-3.87784	-2.93675	-4.50856	-3.77438	-4.52504	-3.23042	-4.66632	-4.14059	-4.93732	-4.29662	-3.47291	-4.23562	-3.59413	-5.78546
-2.8903	-3.08732	-3.7838	-2.95316	-3.17864	-3.31057	-3.24335	-2.72373	-3.09255	-4.51162	-5.43681	-3.07392	-4.34078	-3.08852	-3.06401	-2.40676	-2.8531	-2.3932	-2.8995	-4.25854	-3.18375	-2.01743	-2.48456	-1.9634	-2.15513	-4.19127	-5.11071	-3.4775	-4.25983	-4.58164	-3.86225	-4.22194	-3.98321	-3.82193	-4.94835	-4.25116	-3.75722	-3.66374	-4.01716	-3.81271	-3.33863	-2.65293	-3.14714	-3.04623	-3.89134	-3.38	-3.08348	-3.45161	-3.23399	-2.77113
-5.56058	-4.73544	-4.34128	-3.22881	-4.46653	-5.76352	-1.81499	-2.19235	-3.25695	-4.1278	-3.41541	-2.17118	-3.23813	-2.15393	-2.96288	-2.29222	-2.46968	-1.93246	-2.09038	-3.96174	-2.66153	-2.026	-2.03148	-2.49187	-2.18312	-3.34865	-4.551	-4.32403	-4.07456	-3.11552	-2.64433	-2.87993	-2.01821	-2.17733	-1.69888	-1.96481	-3.93523	-4.36786	-4.25885	-4.18731	-2.00165	-2.43912	-2.6219	-2.35422	-4.5665	-3.97142	-5.02323	-4.52038	-1.91283	-3.99971
-0.631635	-0.882406	-0.682333	-0.230766	-0.606785	1.77356	1.34549	1.47719	1.53208	-1.03526	-2.34995	-0.89028	-1.42516	0.843075	0.648525	0.503472	0.665024	-1.06987	-0.990084	-2.88782	-1.64926	0.329363	0.0181923	-0.317558	0.0099991	-3.68441	-2.4545	-2.36759	-2.8355	-2.25265	-2.45361	-2.35313	-2.06059	-2.14035	-2.0825	-2.09448	-3.67725	0.0275459	-0.703045	-1.45092	-0.60905	-0.75189	-2.03763	-1.13286	0.741325	0.311419	0.46016	0.504301	-0.70224	-1.33071
2.42661	3.62762	2.64592	2.77441	2.86864	1.60991	2.35144	2.61775	2.19303	1.29753	0.783314	2.37029	1.48371	2.83034	1.82708	2.45476	2.37073	2.63163	2.45797	0.615118	1.90157	3.16025	0.654167	2.83369	2.21604	0.32422	0.534469	0.139126	0.332605	-1.41784	0.0144119	-0.701714	1.77618	1.63021	2.53649	1.98096	-0.310472	1.07879	0.960569	0.576296	1.79111	2.46412	1.51175	1.92233	-0.489241	1.11859	1.25675	0.6287	2.18929	2.13822
-1.45116	-1.68225	-2.31118	-1.90976	-1.83859	-0.803257	-0.689831	-0.633785	-0.708958	-1.61883	-1.52948	-0.841408	-1.32991	-0.125822	-1.09603	-0.809883	-0.677245	-0.596646	-0.692785	-2.63529	-1.30824	0.0536804	-0.606483	-0.418188	-0.323664	-1.50528	-1.75438	-1.68971	-1.64979	-3.24115	-0.844278	-2.04271	-0.493721	-0.93545	-0.596191	-0.675121	-5.13088	-4.26614	-3.40773	-4.26825	-0.0429258	-0.854824	-0.928694	-0.608815	-3.17837	-1.51858	-5.47389	-3.39028	-0.967457	-0.782105
-3.72458	-4.50616	-4.06055	-3.10068	-3.84799	-4.57916	-3.96313	-3.11232	-3.88487	-4.99103	-5.23112	-4.80283	-5.00833	-5.69626	-2.90972	-5.15834	-4.58811	-4.74193	-3.99327	-3.27932	-4.00484	-4.60102	-5.22162	-5.98467	-5.2691	-4.16524	-3.95427	-5.83583	-4.65178	1.06181	0.218767	0.640288	2.63056	4.00184	4.62273	3.75171	-5.14177	-5.23481	-3.14268	-4.50642	-3.21898	-4.03765	-4.20353	-3.82005	-4.44231	-3.5195	-5.64341	-4.53507	-4.39415	-4.03226
5.11874	5.91558	5.11936	5.49262	5.41158	4.76192	5.01791	5.24793	5.00925	4.25657	4.44087	4.80019	4.49921	5.47761	5.56673	5.55647	5.5336	4.91366	4.98579	3.92477	4.60807	5.68842	5.44184	6.64028	5.92351	4.17763	4.11893	3.75917	4.01858	1.06181	0.218767	0.640288	2.63056	4.00184	4.62273	3.75171	1.84559	2.03329	2.27529	2.05139	5.53227	4.86337	4.32182	4.90582	1.77009	2.18646	1.84638	1.93431	1.35208	3.98037
-2.17981	-5.18234	0.0269356	1.19273	-1.53562	-4.15238	-4.92162	-5.10256	-4.72552	-4.05451	-4.03239	-4.5329	-4.2066	-5.21625	-5.82863	-4.72822	-5.2577	-3.98922	-4.58299	-2.71892	-3.76371	-4.6329	-3.7607	-4.7859	-4.39317	-4.81952	-3.65	-4.07503	-4.18152	1.06181	0.218767	0.640288	2.63056	4.00184	4.62273	3.75171	-3.80642	-3.73113	-3.97224	-3.8366	-5.51579	-4.34824	-3.86491	-4.57631	-4.33806	-4.47393	-4.77651	-4.5295	-4.68056	-3.52453
-1.77543	-3.30879	-1.84499	-1.08721	-2.00411	-2.0918	-2.44196	-2.16502	-2.23293	-3.01387	-3.32288	-3.15618	-3.16431	-2.18477	-3.0906	-2.16855	-2.48131	-2.455	-2.61285	-3.45798	-2.84194	-1.85622	-1.99124	-2.11086	-1.98611	-3.14448	-3.89113	-4.49604	-3.84388	-3.85389	-3.38906	-3.62148	-4.76528	-3.68753	-5.42134	-4.62472	-4.6083	-3.99782	-3.74767	-4.11793	-3.58554	-2.73228	-4.00923	-3.44235	-3.83275	-5.06453	-5.45056	-4.78261	-2.66363	-4.09121
1.23201	1.54784	-0.201975	0.880201	0.864519	8.39569	6.81813	6.74541	7.31974	0.60545	0.492121	1.15233	0.749967	7.12222	6.22771	6.42656	6.59216	1.62807	1.39774	-0.371624	0.884729	5.58727	5.87805	5.46367	5.643	-0.0167093	-0.254733	0.0583458	-0.0710322	-0.0802774	-0.0144119	-0.0473447	1.43924	1.32461	1.95188	1.57191	0.696245	0.922276	-0.113243	0.501759	2.03775	2.29097	1.71342	2.01405	1.31285	5.925	-0.0928659	2.38166	0.693062	0.832509
-5.6354	-4.11167	-3.56191	-3.24348	-4.13812	-1.26001	-2.38507	-2.40857	-2.01788	-5.6023	-4.69104	-4.65228	-4.98187	-2.06986	-2.64064	-2.60159	-2.43736	-4.008	-3.73092	-3.27534	-3.67142	-2.38186	-3.07867	-2.78536	-2.74863	-3.93854	-4.27205	-2.7733	-3.6613	-4.36676	-3.74395	-4.05536	-4.48709	-3.87091	-3.86659	-4.07486	-5.50893	-3.08507	-3.06686	-3.88695	-3.51094	-4.84345	-4.25023	-4.20154	-3.51012	-2.87385	-5.00873	-3.79757	-3.21387	-3.44179
-2.00619	0.272623	-1.4685	-0.643787	-0.961464	-2.9173	-2.40404	-2.28443	-2.53526	-3.19714	-3.03782	-3.15407	-3.12968	-2.45724	-3.37483	-2.47516	-2.76908	-2.25843	-2.40944	-4.01419	-2.89402	-1.48608	-2.07372	-1.9391	-1.83297	-3.98519	-4.94061	-4.16222	-4.36267	-5.03984	-3.788	-4.41392	-2.43312	-2.93514	-2.14175	-2.50334	-4.57992	-3.84722	-2.90068	-3.77594	-2.51541	-2.95731	-3.13658	-2.86977	-2.66298	-3.43094	-3.9602	-3.35137	-2.92816	-2.68852
-4.00496	-4.38278	-5.41975	-4.69785	-4.62634	-4.81108	-5.6677	-3.227	-4.56859	-3.65745	-4.65578	-4.00882	-4.10735	-3.44216	-4.62492	-4.6511	-4.23939	-5.66969	-5.71624	-5.98187	-5.78927	-4.95003	-4.89442	-4.02423	-4.62289	-4.00402	-4.50275	-5.7771	-4.76129	-4.84284	-3.65378	-4.24831	-3.37173	-4.81776	-5.32627	-4.50525	-4.80637	-2.7638	-3.35075	-3.64031	-3.9037	-5.15555	-3.23957	-4.09961	-4.21079	-3.24723	-5.70829	-4.38877	-3.20048	-3.95575
-4.43281	-4.70859	-4.17318	-3.86505	-4.29491	-3.0431	-3.44575	-4.97642	-3.82176	-3.56435	-5.66954	-3.27506	-4.16965	-4.5862	-5.56042	-2.80433	-4.31698	-5.1208	-2.88088	-5.18849	-4.39672	-2.82986	-3.15916	-4.29526	-3.42809	-4.44494	-3.33468	-3.94951	-3.90971	-3.25857	-3.83231	-3.54544	-1.31205	-4.67872	-5.4209	-3.80389	-3.1823	-4.53887	-4.00747	-3.90955	-1.83229	-4.21878	-1.39378	-2.48162	-4.59539	-5.19919	-3.27549	-4.35669	-1.86286	-1.98631
-1.23672	-0.639303	-1.19861	-0.782627	-0.964315	0.300148	0.186857	0.691502	0.392836	0.468199	-0.0416069	1.00058	0.475724	-0.0920238	-1.45086	0	-0.514295	1.65201	1.61171	-0.45479	0.93631	0.410603	0.990902	0.472168	0.624558	-0.543891	-0.46499	-0.650942	-0.553274	-3.30093	-4.02797	-3.66445	2.59815	1.94089	2.43257	2.32387	-4.62844	-3.42668	-3.45248	-3.83587	1.90737	3.09861	0.948923	1.98497	-4.82475	-3.77353	-4.06831	-4.2222	2.26537	2.32539
1.33092	3.46736	-0.85483	0.991463	1.23373	1.91106	2.22404	2.47997	2.20502	1.26459	1.11707	2.18518	1.52228	2.73411	2.32516	1.95194	2.33707	2.63017	2.24686	0.739756	1.87226	5.01181	2.49242	2.41578	3.30667	0.895257	0.905475	0.793083	0.864605	0.936669	1.15362	1.04514	2.64972	2.51154	2.89946	2.68691	0.856188	1.80734	0.701597	1.12171	6.34931	6.84167	2.69708	5.29602	-0.9835	1.79722	0.0813532	0.298358	2.71196	2.32029
-2.97538	-4.36026	-4.01187	-3.28909	-3.65915	-4.55045	-4.16668	-3.89993	-4.20569	-4.0122	-4.29089	-2.94848	-3.75052	-3.10472	-5.24521	-3.00098	-3.78364	-2.78768	-3.12495	-3.55114	-3.15459	-2.96547	-3.58003	-3.51558	-3.35369	-4.25858	-4.4741	-4.6863	-4.47299	-4.85445	-2.32292	-3.58868	-3.11982	-4.30473	-2.33429	-3.25295	-4.44201	-3.60523	-4.01878	-4.02201	-5.96849	-5.22185	-5.65982	-5.61672	-3.27322	-4.78728	-4.15105	-4.07052	-3.94105	-5.23644
-4.15237	-3.36926	-2.30922	-1.56128	-2.84803	-1.99771	-5.10204	-2.33685	-3.14553	-5.33788	-4.45265	-4.42719	-4.73924	-2.25625	-2.1312	-2.92053	-2.43599	-5.09743	-3.60337	-4.30136	-4.33405	-2.98705	-3.00199	-2.04874	-2.67926	-3.90676	-6.23291	-4.80307	-4.98091	-4.11729	-2.36055	-3.23892	-3.56593	-4.0383	-2.73401	-3.44608	-6.49106	-4.27413	-3.72711	-4.83077	-4.30408	-5.42122	-5.68458	-5.13663	-5.5138	-2.00509	-3.10205	-3.54031	-4.36514	-3.73229
1.21338	1.46603	2.14795	2.50546	1.8332	-0.686104	-0.652376	-0.420994	-0.586491	-0.843573	-1.19503	-0.246559	-0.761721	-0.328552	-0.76161	-0.407291	-0.499151	0.0894957	-0.11986	-1.36042	-0.463595	-0.059782	-0.189146	-0.220774	-0.156567	-0.911901	-1.15794	-1.64099	-1.23694	-4.5579	-4.73822	-4.64806	-0.705723	-0.822981	-0.993246	-0.84065	-5.18198	-4.58883	-4.01322	-4.59468	-0.222125	-0.667181	-0.350992	-0.413433	-3.94567	-5.12575	-4.17807	-4.4165	-0.116024	-1.05542
-5.48803	-1.04256	-3.72371	-4.70591	-3.74005	1.09419	0.697424	0.832638	0.874751	-1.11169	-1.44602	-0.801489	-1.11973	0.66457	0.350388	0.275841	0.430266	-0.452155	-0.557055	-1.58811	-0.865773	0.642262	0.277468	0.365391	0.428374	-1.31706	-1.53235	-1.70476	-1.51806	-0.34666	-3.894	-2.12033	0.033989	-0.0750446	0.569574	0.176173	-4.83364	-4.08492	-1.47298	-3.46385	0.0429258	0.622152	-0.612726	0.0174506	-4.00282	-1.78324	-2.68549	-2.82385	0	-0.318717
-1.10655	-1.27815	-0.897697	0.408367	-0.718507	-4.21791	-5.05986	-5.27824	-4.852	-5.74245	-2.90557	-2.77207	-3.8067	-4.07535	-3.80938	-4.05055	-3.97843	-1.48007	-5.69488	-3.42971	-3.53489	-4.05963	-5.13282	-4.18477	-4.45907	-5.03067	-3.99991	-4.80366	-4.61141	-4.11745	-4.1777	-4.14757	-0.364367	-0.600039	-0.0434952	-0.335967	-4.12495	-3.58644	-3.51283	-3.74141	-0.175574	-0.0646648	-0.441689	-0.227309	-4.17674	-5.21965	-4.69297	-4.69645	-0.057663	-0.434709
-3.90356	-3.0665	-4.36769	-4.03137	-3.84228	-3.75228	-2.84772	-3.31006	-3.30335	-3.70527	-5.42028	-4.63685	-4.58747	-3.33364	-3.78763	-2.6579	-3.25972	-1.83233	-3.46514	-2.84843	-2.7153	-2.67946	-2.55173	-2.15132	-2.46084	-3.89144	-4.33914	-6.29901	-4.8432	-3.36006	-4.13424	-3.74715	-1.60834	-1.29617	-1.1667	-1.35707	-4.20671	-3.58156	-3.02235	-3.60354	-0.426995	-0.251205	-1.71004	-0.79608	-5.70926	-4.99649	-5.43571	-5.38049	-0.440855	-1.62953
-3.91778	-3.9004	-4.6533	-5.11881	-4.39757	-4.67998	-4.44403	-4.03333	-4.38578	-6.27893	-6.98719	-4.46822	-5.91145	-4.97401	-3.80128	-4.59238	-4.45589	-7.38422	-3.89078	-5.18108	-5.48536	-4.67712	-4.76427	-5.64696	-5.02945	-4.99975	-7.81689	-3.27717	-5.3646	-3.24392	-3.63401	-3.43897	-3.82443	-5.08563	-4.17305	-4.36104	-3.78839	-3.54988	-3.95912	-3.7658	-3.60271	-6.40107	-5.00405	-5.00261	-3.69851	-4.58238	-5.65369	-4.64486	-8.05527	-4.10559
0.156035	0.0312042	-1.36212	-0.995741	-0.542655	-0.698921	-1.32063	-0.207022	-0.742191	-0.994968	-1.15079	-0.188021	-0.777926	-0.294472	-0.77302	-0.526503	-0.531332	-0.0499601	-0.151558	-1.74695	-0.649489	0.375183	-0.271296	0.317957	0.140615	-1.18697	-1.49706	-2.24636	-1.64346	-4.75029	-3.4772	-4.11374	0.19153	0.160856	1.38687	0.579752	-3.94183	-5.03787	-3.28817	-4.08929	0.513797	0.691734	0.622152	0.609228	-4.63746	-4.38542	-5.5012	-4.84136	0.681849	0.619704
-3.52018	-3.39188	-3.0861	-4.6671	-3.66631	-0.287827	-1.49848	-0.830011	-0.872106	-4.68668	-4.76186	-5.67103	-5.03986	-0.424898	-1.11471	-1.79033	-1.10998	-5.81102	-3.37378	-2.68379	-3.9562	-2.13873	-1.83963	-1.8884	-1.95559	-5.08385	-4.32372	-4.58377	-4.66378	-4.05006	-3.4888	-3.76943	-4.67516	-4.73477	-5.50943	-4.97312	-5.11161	-3.2386	-3.47951	-3.94324	-2.52166	-3.46618	-5.92102	-3.96962	-3.68513	-4.68376	-4.9157	-4.4282	-5.62149	-3.3799
-4.92487	-5.01856	-3.56351	-5.68143	-4.79709	-5.4655	-4.68869	-3.62718	-4.59379	-3.98707	-4.10416	-4.66245	-4.25123	-3.29673	-4.57342	-4.74841	-4.20619	-4.60075	-5.13572	-2.96834	-4.23494	-4.85334	-5.34446	-5.42817	-5.20866	-3.50413	-3.51453	-4.78463	-3.93443	-3.20041	-2.8922	-3.04631	-3.63108	-3.56394	-3.82376	-3.67293	-5.29904	-3.67116	-4.83166	-4.60062	-4.6543	-3.67694	-4.23275	-4.188	-3.69116	-3.88038	-5.38717	-4.31957	-4.49761	-3.01537
-5.41918	-4.58914	-5.40529	-3.76409	-4.79443	-3.00337	-4.71719	-3.72624	-3.8156	-4.36724	-5.20619	-5.86376	-5.14573	-2.88369	-4.31855	-4.68776	-3.96333	-2.58219	-2.73388	-4.82642	-3.38083	-5.01363	-1.7733	-5.19958	-3.9955	-4.06236	-4.12715	-4.33541	-4.17497	-3.45129	-2.62071	-3.036	-1.28964	-1.50033	-0.559288	-1.11642	-4.16394	-5.10424	-3.85691	-4.37503	-0.540065	-0.265034	-1.18739	-0.664163	-4.21098	-4.30788	-5.36525	-4.62804	-1.20173	-0.442986
-4.56174	-4.43084	-4.66414	-4.31866	-4.49385	-4.79805	-4.35848	-4.23713	-4.46455	-4.08952	-4.84709	-3.46952	-4.13538	-3.9217	-4.72156	-4.22305	-4.28877	-4.17069	-3.90653	-3.25931	-3.77884	-3.56631	-4.92046	-5.10249	-4.52975	-4.22345	-4.93812	-4.28973	-4.48377	-3.61597	-3.89662	-3.75629	-3.92028	-3.39789	-5.04868	-4.12228	-6.33451	-4.22098	-3.79161	-4.78237	-2.95709	-2.96119	-4.47896	-3.46575	-3.28519	-3.58925	-3.13542	-3.33662	-2.58213	-2.61681
0.217303	1.06818	-0.442413	-0.220613	0.155614	0	0.118181	0.286402	0.134861	-0.7878	-0.779663	0.0326958	-0.511589	0.310526	0.166336	0.0445347	0.173799	0.310851	0.267475	-0.77664	-0.0661047	0.391285	0.0995502	0.0440006	0.178279	-5.05859	-3.11296	-5.11313	-4.42823	-1.48579	-0.51651	-1.00115	-0.711794	-0.381329	0	-0.364374	-1.71599	-5.0399	0.153912	-2.20066	0.226563	-0.0780106	-1.06773	-0.306393	-1.7015	0.395052	-0.513309	-0.606586	-3.94025	-0.369534
0.857076	0.751698	0.196547	0.65855	0.615968	2.15808	1.58482	1.87465	1.87252	-0.0740719	0	0.763538	0.229822	2.27291	1.59046	1.27461	1.71266	1.10425	1.17871	-0.709845	0.524372	1.84157	1.63224	2.90556	2.12646	-0.921525	-0.363297	-0.818693	-0.701172	-2.11532	-3.20855	-2.66193	-3.95877	-5.91643	-3.96305	-4.61275	0	0.370066	-0.0533428	0.105574	1.29958	1.78636	0.730207	1.27205	0	-0.890303	0.460834	-0.143156	1.45846	0.950259
-4.55565	-5.0676	-4.10101	-3.44715	-4.29285	-0.241953	-2.58811	-2.80334	-1.8778	-3.77748	-5.11479	-4.78882	-4.56036	-2.67567	-3.10987	-3.14023	-2.97526	-5.48311	-3.29959	-5.23778	-4.67349	-3.40892	-5.94933	-3.30827	-4.22217	-3.38885	-4.38626	-5.00231	-4.25914	-4.25022	-3.67642	-3.96332	-4.95792	-3.05665	-5.50522	-4.5066	-4.38237	-4.57577	-4.31319	-4.42378	-4.39055	-4.82241	-4.47164	-4.56153	-4.29245	-4.75095	-4.91819	-4.65386	-3.81304	-4.80728
-4.05281	-4.37803	-5.04025	-4.76239	-4.55837	-0.59038	-2.20061	-1.45263	-1.41454	-5.07553	-4.57802	-5.66604	-5.10653	-1.2502	-1.44575	-1.90205	-1.53267	-5.13028	-4.46511	-4.22424	-4.60654	-2.30075	-2.69718	-2.31667	-2.4382	-5.88364	-4.85935	-3.8547	-4.8659	-2.20969	-3.13302	-2.67136	-5.5297	-4.07893	-3.37431	-4.32765	-3.45183	-4.61232	-4.32437	-4.12951	-3.42345	-5.93272	-2.99556	-4.11724	-4.22593	-4.46131	-4.9289	-4.53871	-4.13438	-2.68632
-5.00005	-4.58725	-4.19167	-4.521	-4.57499	-1.74888	-2.84243	-1.92462	-2.17198	-5.18777	-3.88856	-3.953	-4.34311	-3.06978	-2.32415	-2.74952	-2.71448	-5.7101	-4.63609	-4.2458	-4.864	-3.07895	-2.9504	-3.20207	-3.07714	-4.32648	-3.70425	-5.0059	-4.34554	-3.20409	-3.0903	-3.14719	-2.93083	-3.73422	-4.73313	-3.79939	-5.26543	-3.82117	-4.85375	-4.64678	-4.57199	-3.99354	-5.39737	-4.6543	-4.99634	-5.01455	-4.67162	-4.89417	-4.38251	-3.48818
-1.62465	-2.66809	-0.987667	-0.829063	-1.52737	-2.39992	-1.63748	-1.24878	-1.76206	-3.27809	-3.83639	-1.51141	-2.8753	-1.77134	-1.62066	-1.94151	-1.77784	-0.901917	-1.1252	-2.7999	-1.60901	-1.16343	-1.59266	-1.83678	-1.53096	-4.75555	-3.62765	-3.3805	-3.92123	-3.65399	-3.72746	-3.69073	-2.1795	-2.64152	-1.51788	-2.11297	-5.05007	-3.51078	-2.76224	-3.77436	-1.50881	-1.80974	-1.99257	-1.77037	-3.99992	-5.03736	-4.70308	-4.58012	-0.71909	-1.38964
-3.42459	-3.76386	-3.13808	-4.33297	-3.66488	-4.49224	-4.35843	-3.45305	-4.10124	-5.50411	-3.34109	-4.84256	-4.56259	-5.20342	-4.15567	-4.68192	-4.68034	-6.24238	-3.55805	-2.96155	-4.25399	-5.72496	-4.91945	-4.40684	-5.01708	-4.47966	-5.14836	-5.52495	-5.05099	-4.21425	-3.48651	-3.85038	-3.78041	-5.67284	-5.47515	-4.97613	-4.75594	-4.3533	1.84236	-2.42229	5.27511	4.36654	3.51661	4.38609	-4.72298	-3.12848	-4.58863	-4.1467	-4.56623	4.61667
-3.78726	-4.48301	-3.85008	-5.36079	-4.37028	-2.03456	-2.79103	-1.85019	-2.22526	-2.71992	-3.09177	-4.65432	-3.48867	-2.44069	-2.78568	-3.09711	-2.77449	-4.63134	-4.02075	-3.75734	-4.13648	-3.35027	-3.00199	-3.1651	-3.17245	-4.51074	-3.98398	-5.10457	-4.5331	-4.27968	-3.11111	-3.69539	-4.67484	-4.49748	-4.6701	-4.61414	-3.79744	-3.90724	-4.23196	-3.97888	-5.13962	-4.27086	-4.31633	-4.5756	-4.92365	-4.04077	-4.73674	-4.56705	-5.07267	-2.83294
[truncated: 27 more columns]

## Sheet: Source plasma
Source_0	Source_1	Source_2	Source_7	Source	N: Mol. weight [kDa]	T: Protein IDs	T: Majority protein IDs	T: Protein names	T: Gene names
5.83958	7.10938	6.46578	6.72555	6.53507	77.063	P02787;H7C5E8;C9JVG0;F8WCI6;F8WEK9;C9JB55;F8WC57	P02787	Serotransferrin	TF
5.67374	5.29583	6.29818	6.57738	5.96128	37.654	P01876	P01876	Ig alpha-1 chain C region	IGHA1
5.88391	6.00226	5.76638	6.17253	5.95627	45.205	P00738;Q0VAC5;I3L0D3;H3BS21;H0Y300;H3BMJ7	P00738;Q0VAC5;I3L0D3	Haptoglobin;Haptoglobin alpha chain;Haptoglobin beta chain	HP
5.85943	6.43161	5.60999	5.64496	5.8865	0.88125	P01834	P01834	Ig kappa chain C region	IGKC
5.11874	5.91558	5.11936	5.49262	5.41158	0.661806	P0CG05	P0CG05	Ig lambda-2 chain C regions	IGLC2
5.08834	5.40578	4.77923	4.99136	5.06618	55.928	P02675;B4E1D3;D6REL8;CON__P02676	P02675;B4E1D3;D6REL8	Fibrinogen beta chain;Fibrinopeptide B;Fibrinogen beta chain	FGB
4.09236	4.52928	5.12917	4.04003	4.44771	1.00833	P02656	P02656	Apolipoprotein C-III	APOC3
5.29357	5.68656	4.89852	1.06875	4.23685	36.105	P01857	P01857	Ig gamma-1 chain C region	IGHG1
3.53371	3.61337	3.67323	5.66181	4.12053	1.92083	F5H0Q5;P02765;C9JV77;CON__P12763	F5H0Q5;P02765;C9JV77	Alpha-2-HS-glycoprotein;Alpha-2-HS-glycoprotein chain A;Alpha-2-HS-glycoprotein chain B	AHSG
3.99214	3.65835	3.92058	4.30532	3.9691	52.963	P02774;P02774-2	P02774;P02774-2	Vitamin D-binding protein	GC
6.79653	3.42087	2.60016	2.95622	3.94344	30.777	P02647;F8W696	P02647;F8W696	Apolipoprotein A-I;Proapolipoprotein A-I;Truncated apolipoprotein A-I	APOA1
4.13194	4.0088	3.47937	3.79853	3.85466	7.80208	P01024;B4E216;O95568	P01024;B4E216	Complement C3;Complement C3 beta chain;C3-beta-c;Complement C3 alpha chain;C3a anaphylatoxin;Acylation stimulating protein;Complement C3b alpha chain;Complement C3c alpha chain fragment 1;Complement C3dg fragment;Complement C3g fragment;Complement C3d fragment;Complement C3f fragment;Complement C3c alpha chain fragment 2	C3
0.502778	5.23125	4.40936	4.99405	3.78436	94.972	P02671;P02671-2;Q6NSD8;CON__P02672	P02671;P02671-2	Fibrinogen alpha chain;Fibrinopeptide A;Fibrinogen alpha chain	FGA
4.60486	3.07485	2.87715	3.03037	3.39681	54.253	P04217;P04217-2;CON__Q2KJF1	P04217;P04217-2	Alpha-1B-glycoprotein	A1BG
2.56976	2.72069	5.53681	2.68473	3.378	70.036	P00734;E9PIT3;C9JV37;CON__P00735	P00734;E9PIT3	Prothrombin;Activation peptide fragment 1;Activation peptide fragment 2;Thrombin light chain;Thrombin heavy chain	F2
2.87612	3.30704	3.27458	3.26912	3.18171	164.94	H0YGH4;P01023;F8W7L3;H0YFH1;H0YGH6;P20742-2;P20742;CON__ENSEMBL:ENSBTAP00000024146	H0YGH4;P01023	Alpha-2-macroglobulin	A2M
3.41911	3.12093	3.07428	3.08404	3.17459	1.46458	P01859	P01859	Ig gamma-2 chain C region	IGHG2
2.82546	3.84821	2.58266	3.14236	3.09967	49.496	P02679-2;C9JEU5;P02679;C9JC84;C9JU00;C9JPQ9	P02679-2;C9JEU5;P02679;C9JC84	Fibrinogen gamma chain	FGG
3.05025	2.58719	2.40012	3.54644	2.896	41.287	P01860	P01860	Ig gamma-3 chain C region	IGHG3
2.42661	3.62762	2.64592	2.77441	2.86864	5.79792	P08603;P08603-2;F8WDX4;C9JYL1;Q5TFM2;F5H414;Q6NSD3;Q02985-2;Q02985	P08603	Complement factor H	CFH
2.25048	2.53701	2.63815	2.81959	2.56131	10.3778	P02751-14;P02751-8;P02751-3;P02751;P02751-9;E9PE77;P02751-7;P02751-15;P02751-10;P02751-6;P02751-5;P02751-13;F8W7G7;E7ERA1;P02751-11;P02751-12;P02751-4;H0Y7Z1;E9PG29;P02751-2;H0Y4K8	P02751-14;P02751-8;P02751-3;P02751;P02751-9;E9PE77;P02751-7;P02751-15;P02751-10;P02751-6;P02751-5;P02751-13;F8W7G7;E7ERA1;P02751-11;P02751-12;P02751-4	Fibronectin;Anastellin;Ugl-Y1;Ugl-Y2;Ugl-Y3	FN1
3.0044	0.746528	2.96333	3.52827	2.56063	90.568	P00747;Q68DS2;Q5TEH5;A6PVI2;CON__P06868;E9PHF4;Q02325;Q15195	P00747	Plasminogen;Plasmin heavy chain A;Activation peptide;Angiostatin;Plasmin heavy chain A, short form;Plasmin light chain B	PLG
2.84133	0.394444	3.035	3.23569	2.37662	38.298	P02749;CON__P17690	P02749	Beta-2-glycoprotein 1	APOH
2.87853	1.81851	1.76908	2.91091	2.34426	51.676	P02790;Q9BS19	P02790;Q9BS19	Hemopexin	HPX
2.20688	2.16292	2.22835	2.63707	2.3088	140.94	B4E1Z4;E7EVA3;P00751;E7ETN3;H7C5H1;B0UXW4;P00751-2;C9JRT3;F8VNY6;H7C526;H0Y4A5;A2ABG1;F2Z3N2;Q8N6L6;F8WCJ9;A2ABJ9;H0Y4Z4;C9JYQ5;Q5ST52;A2ABG0	B4E1Z4;E7EVA3;P00751;E7ETN3	Complement factor B;Complement factor B Ba fragment;Complement factor B Bb fragment	CFB
2.15884	2.83437	1.65942	2.11674	2.19234	1.31319	P02763	P02763	Alpha-1-acid glycoprotein 1	ORM1
2.13786	2.80611	1.57634	2.05759	2.14447	52.602	P01008;Q8TCE1	P01008;Q8TCE1	Antithrombin-III	SERPINC1
1.81875	2.65885	1.79057	2.07947	2.08691	46.496	B4DPP8;P01042-2;C9JEX1;CON__P01045-1;CON__Q2KJ62;CON__P01044-1	B4DPP8;P01042-2;C9JEX1	Kininogen-1;Kininogen-1 heavy chain;T-kinin;Bradykinin;Lysyl-bradykinin;Kininogen-1 light chain;Low molecular weight growth-promoting factor	KNG1
1.66219	1.94556	1.66933	2.49672	1.94345	192.84	B0V2C8;B0UZ83;Q5JNX2;P0C0L4;F8VZD8;F8VW91;A6H8M8;F8VSI2;CON__ENSEMBL:ENSBTAP00000007350	B0V2C8;B0UZ83;Q5JNX2;P0C0L4;F8VZD8;F8VW91;A6H8M8;F8VSI2	Complement C4-A;Complement C4 beta chain;Complement C4-A alpha chain;C4a anaphylatoxin;C4b-A;C4d-A;Complement C4 gamma chain	C4A
3.61477	-0.341509	1.17456	3.28648	1.93358	0.579861	P02652	P02652	Apolipoprotein A-II;Proapolipoprotein A-II;Truncated apolipoprotein A-II	APOA2
2.15414	2.60844	1.34267	1.49833	1.9009	49.306	P01871;P01871-2	P01871;P01871-2	Ig mu chain C region	IGHM
1.98651	2.93883	1.10242	1.44436	1.86803	54.305	P04004;F5GX75	P04004	Vitronectin;Vitronectin V65 subunit;Vitronectin V10 subunit;Somatomedin-B	VTN
1.21338	1.46603	2.14795	2.50546	1.8332	34.258	P25311;C9JEV0;A8MT79;H7BZJ8	P25311;C9JEV0	Zinc-alpha-2-glycoprotein	AZGP1
1.77558	1.36955	2.14949	2.01186	1.82662	5.08472	P00450;E9PFZ2;H7C5R1;D6RE86;H7C5N5;CON__ENSEMBL:ENSBTAP00000031900	P00450;E9PFZ2;H7C5R1	Ceruloplasmin	CP
1.96258	2.21148	1.21104	1.75163	1.78418	45.398	P06727	P06727	Apolipoprotein A-IV	APOA4
0.676351	3.38223	0.975517	1.14073	1.54371	0.976389	P01623;P04206;P01622	P01623;P04206;P01622	Ig kappa chain V-III region WOL;Ig kappa chain V-III region GOL;Ig kappa chain V-III region Ti
0.197907	3.93194	1.15486	0.671282	1.489	38.999	P02760;B7Z8R6;CON__P00978	P02760	Protein AMBP;Alpha-1-microglobulin;Inter-alpha-trypsin inhibitor light chain;Trypstatin	AMBP
1.33092	3.46736	-0.85483	0.991463	1.23373	4.38958	Q5T985;P19823;Q5T987;CON__Q9TRI1	Q5T985;P19823	Inter-alpha-trypsin inhibitor heavy chain H2	ITIH2
0.808732	0.717789	1.34915	1.56871	1.1111	36.526	P01877	P01877	Ig alpha-2 chain C region	IGHA2
0.897037	2.77449	0.0852757	0.289196	1.0115	46.736	P01009;P01009-2;P01009-3;G3V2B9;G3V544;G3V5R8;G3V387	P01009;P01009-2;P01009-3	Alpha-1-antitrypsin;Short peptide from AAT	SERPINA1
1.23201	1.54784	-0.201975	0.880201	0.864519	48.803	P10909-4;P10909;P10909-5;P10909-2;E7ETA7;H0YLK8;P10909-3;H0YC35;E7ERK6;E7ETB4;E5RGB0;E5RH61;E5RJZ5;E5RG36;H0YAS8	P10909-4;P10909;P10909-5;P10909-2;E7ETA7;H0YLK8;P10909-3;H0YC35	Clusterin;Clusterin beta chain;Clusterin alpha chain;Clusterin	CLU
0.666421	1.35798	0.250595	0.262791	0.634447	21.4625	P04114;F5H109;A8MUN2;CON__ENSEMBL:ENSBTAP00000032840	P04114;F5H109	Apolipoprotein B-100;Apolipoprotein B-48	APOB
0.857076	0.751698	0.196547	0.65855	0.615968	4.31667	Q14624	Q14624	Inter-alpha-trypsin inhibitor heavy chain H4;70 kDa inter-alpha-trypsin inhibitor heavy chain H4;35 kDa inter-alpha-trypsin inhibitor heavy chain H4	ITIH4
0.399766	0.769695	-0.0269356	0.666132	0.452164	0.655556	P02655	P02655	Apolipoprotein C-II;Proapolipoprotein C-II	APOC2
0.146222	2.27612	-0.279585	-0.352543	0.447553	0.699306	P01766;P01777	P01766	Ig heavy chain V-III region BRO
0.713723	-0.00203514	0.686243	0.337482	0.433853	67.033	P04003;A6PVY5;F2Z2V7;CON__Q28065	P04003	C4b-binding protein alpha chain	C4BPA
0.765704	-0.140558	0.301826	0.807318	0.433573	59.578	P04196	P04196	Histidine-rich glycoprotein	HRG
0.00298214	-0.325039	0.754066	0.596432	0.25711	1.06597	P05090;C9JF17;C9JX71;F8WBT9	P05090;C9JF17	Apolipoprotein D	APOD
0.217303	1.06818	-0.442413	-0.220613	0.155614	1.10764	P80748	P80748	Ig lambda chain V-III region LOI

## Sheet: F1 HC
F1HC1	F1HC2	F1HC3	F1 HC	N: Mol. weight [kDa]	T: Protein IDs	T: Majority protein IDs	T: Protein names	T: Gene names
8.39569	6.81813	6.74541	7.31974	48.803	P10909-4;P10909;P10909-5;P10909-2;E7ETA7;H0YLK8;P10909-3;H0YC35;E7ERK6;E7ETB4;E5RGB0;E5RH61;E5RJZ5;E5RG36;H0YAS8	P10909-4;P10909;P10909-5;P10909-2;E7ETA7;H0YLK8;P10909-3;H0YC35	Clusterin;Clusterin beta chain;Clusterin alpha chain;Clusterin	CLU
6.44075	7.16042	6.78375	6.79497	77.063	P02787;H7C5E8;C9JVG0;F8WCI6;F8WEK9;C9JB55;F8WC57	P02787	Serotransferrin	TF
6.33832	6.31324	6.69219	6.44792	49.496	P02679-2;C9JEU5;P02679;C9JC84;C9JU00;C9JPQ9	P02679-2;C9JEU5;P02679;C9JC84	Fibrinogen gamma chain	FGG
6.12053	6.28265	6.51316	6.30545	36.105	P01857	P01857	Ig gamma-1 chain C region	IGHG1
5.70526	5.12542	7.10625	5.97898	30.777	P02647;F8W696	P02647;F8W696	Apolipoprotein A-I;Proapolipoprotein A-I;Truncated apolipoprotein A-I	APOA1
5.65548	5.85812	5.70835	5.74065	94.972	P02671;P02671-2;Q6NSD8;CON__P02672	P02671;P02671-2	Fibrinogen alpha chain;Fibrinopeptide A;Fibrinogen alpha chain	FGA
6.44459	5.52794	5.22835	5.73363	36.154	P02649;H0Y7L5;E9PEV4;E7ERP7;CON__Q03247	P02649;H0Y7L5;E9PEV4;E7ERP7	Apolipoprotein E	APOE
5.72367	5.74017	5.56421	5.67602	0.88125	P01834	P01834	Ig kappa chain C region	IGKC
5.73989	5.48354	5.58462	5.60268	7.80208	P01024;B4E216;O95568	P01024;B4E216	Complement C3;Complement C3 beta chain;C3-beta-c;Complement C3 alpha chain;C3a anaphylatoxin;Acylation stimulating protein;Complement C3b alpha chain;Complement C3c alpha chain fragment 1;Complement C3dg fragment;Complement C3g fragment;Complement C3d fragment;Complement C3f fragment;Complement C3c alpha chain fragment 2	C3
5.43102	5.74691	5.54228	5.5734	45.205	P00738;Q0VAC5;I3L0D3;H3BS21;H0Y300;H3BMJ7	P00738;Q0VAC5;I3L0D3	Haptoglobin;Haptoglobin alpha chain;Haptoglobin beta chain	HP
6.23377	5.42083	4.58133	5.41198	45.398	P06727	P06727	Apolipoprotein A-IV	APOA4
5.38447	5.89792	4.83917	5.37385	21.4625	P04114;F5H109;A8MUN2;CON__ENSEMBL:ENSBTAP00000032840	P04114;F5H109	Apolipoprotein B-100;Apolipoprotein B-48	APOB
6.23521	5.15326	4.49861	5.29569	1.00833	P02656	P02656	Apolipoprotein C-III	APOC3
4.76192	5.01791	5.24793	5.00925	0.661806	P0CG05	P0CG05	Ig lambda-2 chain C regions	IGLC2
5.46087	3.675	5.71612	4.95066	164.94	H0YGH4;P01023;F8W7L3;H0YFH1;H0YGH6;P20742-2;P20742;CON__ENSEMBL:ENSBTAP00000024146	H0YGH4;P01023	Alpha-2-macroglobulin	A2M
4.76469	4.20611	4.51146	4.49409	46.736	P01009;P01009-2;P01009-3;G3V2B9;G3V544;G3V5R8;G3V387	P01009;P01009-2;P01009-3	Alpha-1-antitrypsin;Short peptide from AAT	SERPINA1
4.97468	3.95168	3.95254	4.29297	54.305	P04004;F5GX75	P04004	Vitronectin;Vitronectin V65 subunit;Vitronectin V10 subunit;Somatomedin-B	VTN
5.24591	5.28717	2.29444	4.27584	55.928	P02675;B4E1D3;D6REL8;CON__P02676	P02675;B4E1D3;D6REL8	Fibrinogen beta chain;Fibrinopeptide B;Fibrinogen beta chain	FGB
4.99897	1.61319	5.46788	4.02668	37.654	P01876	P01876	Ig alpha-1 chain C region	IGHA1
4.05247	3.81055	4.13941	4.00081	1.46458	P01859	P01859	Ig gamma-2 chain C region	IGHG2
3.96351	3.27702	3.35133	3.53062	192.84	B0V2C8;B0UZ83;Q5JNX2;P0C0L4;F8VZD8;F8VW91;A6H8M8;F8VSI2;CON__ENSEMBL:ENSBTAP00000007350	B0V2C8;B0UZ83;Q5JNX2;P0C0L4;F8VZD8;F8VW91;A6H8M8;F8VSI2	Complement C4-A;Complement C4 beta chain;Complement C4-A alpha chain;C4a anaphylatoxin;C4b-A;C4d-A;Complement C4 gamma chain	C4A
3.38694	3.35353	3.49791	3.41279	51.676	P02790;Q9BS19	P02790;Q9BS19	Hemopexin	HPX
2.84235	3.62624	3.72089	3.39649	10.3778	P02751-14;P02751-8;P02751-3;P02751;P02751-9;E9PE77;P02751-7;P02751-15;P02751-10;P02751-6;P02751-5;P02751-13;F8W7G7;E7ERA1;P02751-11;P02751-12;P02751-4;H0Y7Z1;E9PG29;P02751-2;H0Y4K8	P02751-14;P02751-8;P02751-3;P02751;P02751-9;E9PE77;P02751-7;P02751-15;P02751-10;P02751-6;P02751-5;P02751-13;F8W7G7;E7ERA1;P02751-11;P02751-12;P02751-4	Fibronectin;Anastellin;Ugl-Y1;Ugl-Y2;Ugl-Y3	FN1
3.45163	3.39561	3.29616	3.38113	49.306	P01871;P01871-2	P01871;P01871-2	Ig mu chain C region	IGHM
1.66892	5.05208	2.17408	2.96503	50.598	G3V5I3;P01011;G3V595;G3V3A0;P01011-2	G3V5I3;P01011;G3V595	Alpha-1-antichymotrypsin;Alpha-1-antichymotrypsin His-Pro-less	SERPINA3
2.61698	2.82886	3.28256	2.90947	1.92083	F5H0Q5;P02765;C9JV77;CON__P12763	F5H0Q5;P02765;C9JV77	Alpha-2-HS-glycoprotein;Alpha-2-HS-glycoprotein chain A;Alpha-2-HS-glycoprotein chain B	AHSG
3.08025	2.59412	2.73652	2.80363	67.033	P04003;A6PVY5;F2Z2V7;CON__Q28065	P04003	C4b-binding protein alpha chain	C4BPA
1.56631	1.39187	4.85	2.60273	0.699306	P01766;P01777	P01766	Ig heavy chain V-III region BRO
2.11274	2.26569	3.10396	2.49413	52.963	P02774;P02774-2	P02774;P02774-2	Vitamin D-binding protein	GC
1.74471	2.70668	2.72486	2.39208	5.08472	P00450;E9PFZ2;H7C5R1;D6RE86;H7C5N5;CON__ENSEMBL:ENSBTAP00000031900	P00450;E9PFZ2;H7C5R1	Ceruloplasmin	CP
2.70696	1.11042	3.26707	2.36148	41.287	P01860	P01860	Ig gamma-3 chain C region	IGHG3
1.91106	2.22404	2.47997	2.20502	4.38958	Q5T985;P19823;Q5T987;CON__Q9TRI1	Q5T985;P19823	Inter-alpha-trypsin inhibitor heavy chain H2	ITIH2
1.60991	2.35144	2.61775	2.19303	5.79792	P08603;P08603-2;F8WDX4;C9JYL1;Q5TFM2;F5H414;Q6NSD3;Q02985-2;Q02985	P08603	Complement factor H	CFH
2.15808	1.58482	1.87465	1.87252	4.31667	Q14624	Q14624	Inter-alpha-trypsin inhibitor heavy chain H4;70 kDa inter-alpha-trypsin inhibitor heavy chain H4;35 kDa inter-alpha-trypsin inhibitor heavy chain H4	ITIH4
0.570845	3.14514	1.73344	1.81647	70.036	P00734;E9PIT3;C9JV37;CON__P00735	P00734;E9PIT3	Prothrombin;Activation peptide fragment 1;Activation peptide fragment 2;Thrombin light chain;Thrombin heavy chain	F2
1.62274	1.95634	1.82778	1.80229	46.496	B4DPP8;P01042-2;C9JEX1;CON__P01045-1;CON__Q2KJ62;CON__P01044-1	B4DPP8;P01042-2;C9JEX1	Kininogen-1;Kininogen-1 heavy chain;T-kinin;Bradykinin;Lysyl-bradykinin;Kininogen-1 light chain;Low molecular weight growth-promoting factor	KNG1
1.71317	1.68121	1.94474	1.77971	0.976389	P01623;P04206;P01622	P01623;P04206;P01622	Ig kappa chain V-III region WOL;Ig kappa chain V-III region GOL;Ig kappa chain V-III region Ti
1.31424	1.94754	2.07247	1.77808	90.568	P00747;Q68DS2;Q5TEH5;A6PVI2;CON__P06868;E9PHF4;Q02325;Q15195	P00747	Plasminogen;Plasmin heavy chain A;Activation peptide;Angiostatin;Plasmin heavy chain A, short form;Plasmin light chain B	PLG
1.43709	1.55802	1.81675	1.60395	38.298	P02749;CON__P17690	P02749	Beta-2-glycoprotein 1	APOH
1.77356	1.34549	1.47719	1.53208	20.8965	P08519	P08519	Apolipoprotein(a)	LPA
1.49265	2.18826	0.810417	1.49711	0.579861	P02652	P02652	Apolipoprotein A-II;Proapolipoprotein A-II;Truncated apolipoprotein A-II	APOA2
1.56753	1.38293	1.14496	1.36514	52.602	P01008;Q8TCE1	P01008;Q8TCE1	Antithrombin-III	SERPINC1
0.839769	1.51352	1.63244	1.32858	140.94	B4E1Z4;E7EVA3;P00751;E7ETN3;H7C5H1;B0UXW4;P00751-2;C9JRT3;F8VNY6;H7C526;H0Y4A5;A2ABG1;F2Z3N2;Q8N6L6;F8WCJ9;A2ABJ9;H0Y4Z4;C9JYQ5;Q5ST52;A2ABG0	B4E1Z4;E7EVA3;P00751;E7ETN3	Complement factor B;Complement factor B Ba fragment;Complement factor B Bb fragment	CFB
0.945755	1.15255	1.68348	1.2606	75.507	B7Z549;P19827;F5H7E1;F5H165;F8WAS2;F5H7Y8;CON__Q0VCM5;H7C5I0;H7C0N0	B7Z549;P19827;F5H7E1;F5H165	Inter-alpha-trypsin inhibitor heavy chain H1	ITIH1
2.07815	0.552023	0.579639	1.06994	1.00347	P02776;P10720	P02776	Platelet factor 4;Platelet factor 4, short form	PF4
1.55532	0.706491	0.836958	1.03292	1.06597	P05090;C9JF17;C9JX71;F8WBT9	P05090;C9JF17	Apolipoprotein D	APOD
0.652359	1.39758	1.0068	1.01891	54.253	P04217;P04217-2;CON__Q2KJF1	P04217;P04217-2	Alpha-1B-glycoprotein	A1BG
1.09419	0.697424	0.832638	0.874751	39.731	P27169;F5H4W9;F8WF42	P27169;F5H4W9	Serum paraoxonase/arylesterase 1	PON1
0.626694	0.641703	1.05841	0.775602	1.31319	P02763	P02763	Alpha-1-acid glycoprotein 1	ORM1
0.465443	0.416235	1.26546	0.715713	23.063	B9A064;P0CG04	B9A064;P0CG04	Immunoglobulin lambda-like polypeptide 5;Ig lambda-1 chain C regions	IGLL5;IGLC1
0.426617	0.350477	1.21493	0.664008	0.883333	P01765;P01776;P01774	P01765;P01776;P01774	Ig heavy chain V-III region TIL;Ig heavy chain V-III region WAS;Ig heavy chain V-III region POM
0.697821	0.437469	0.628527	0.587939	22.063	H7C0X7;B7Z1X8;Q9NZL9-3;Q9NZL9-4;Q9NZL9-2;Q9NZL9	H7C0X7;B7Z1X8;Q9NZL9-3;Q9NZL9-4;Q9NZL9-2;Q9NZL9	Methionine adenosyltransferase 2 subunit beta	MAT2B
0.300148	0.186857	0.691502	0.392836	1.37639	P19652	P19652	Alpha-1-acid glycoprotein 2	ORM2
0.905556	0.132391	0.0989304	0.378959	1.24097	P02766;E7EW61;F5H868	P02766;E7EW61;F5H868	Transthyretin	TTR
0.804327	-0.210196	0.476326	0.356819	59.578	P04196	P04196	Histidine-rich glycoprotein	HRG
1.71207	0.779331	-1.60281	0.296197	0.655556	P02655	P02655	Apolipoprotein C-II;Proapolipoprotein C-II	APOC2
0.11643	0.275345	0.290695	0.22749	25.773	P02747	P02747	Complement C1q subcomponent subunit C	C1QC
-0.137323	0.312542	0.26997	0.148396	85.696	P06396;F8WA45;P06396-2;F5H1A8;P06396-3;F5H8M4;Q5T0H9;Q5T0H8;Q5T0H7;Q5T0I0;Q5T0I1	P06396;F8WA45;P06396-2;F5H1A8;P06396-3;F5H8M4;Q5T0H9	Gelsolin	GSN
0	0.118181	0.286402	0.134861	1.10764	P80748	P80748	Ig lambda chain V-III region LOI

## Sheet: F1 SC
F1SC1	F1SC2	F1SC3	F1 SC	N: Mol. weight [kDa]	T: Protein IDs	T: Majority protein IDs	T: Protein names	T: Gene names
6.45347	5.79689	6.63013	6.2935	77.063	P02787;H7C5E8;C9JVG0;F8WCI6;F8WEK9;C9JB55;F8WC57	P02787	Serotransferrin	TF
5.69884	5.47654	6.55019	5.90852	36.105	P01857	P01857	Ig gamma-1 chain C region	IGHG1
5.59045	5.06643	6.06111	5.57266	30.777	P02647;F8W696	P02647;F8W696	Apolipoprotein A-I;Proapolipoprotein A-I;Truncated apolipoprotein A-I	APOA1
5.27495	5.03795	5.90592	5.40627	0.88125	P01834	P01834	Ig kappa chain C region	IGKC
4.70799	5.05486	5.36492	5.04259	164.94	H0YGH4;P01023;F8W7L3;H0YFH1;H0YGH6;P20742-2;P20742;CON__ENSEMBL:ENSBTAP00000024146	H0YGH4;P01023	Alpha-2-macroglobulin	A2M
4.84675	4.77859	5.43011	5.01848	45.205	P00738;Q0VAC5;I3L0D3;H3BS21;H0Y300;H3BMJ7	P00738;Q0VAC5;I3L0D3	Haptoglobin;Haptoglobin alpha chain;Haptoglobin beta chain	HP
4.53522	4.36131	4.87746	4.59133	37.654	P01876	P01876	Ig alpha-1 chain C region	IGHA1
4.41903	4.21936	5.13039	4.58959	7.80208	P01024;B4E216;O95568	P01024;B4E216	Complement C3;Complement C3 beta chain;C3-beta-c;Complement C3 alpha chain;C3a anaphylatoxin;Acylation stimulating protein;Complement C3b alpha chain;Complement C3c alpha chain fragment 1;Complement C3dg fragment;Complement C3g fragment;Complement C3d fragment;Complement C3f fragment;Complement C3c alpha chain fragment 2	C3
4.28472	4.09854	5.11862	4.50063	49.496	P02679-2;C9JEU5;P02679;C9JC84;C9JU00;C9JPQ9	P02679-2;C9JEU5;P02679;C9JC84	Fibrinogen gamma chain	FGG
4.25657	4.44087	4.80019	4.49921	0.661806	P0CG05	P0CG05	Ig lambda-2 chain C regions	IGLC2
4.41467	4.12337	4.81258	4.45021	55.928	P02675;B4E1D3;D6REL8;CON__P02676	P02675;B4E1D3;D6REL8	Fibrinogen beta chain;Fibrinopeptide B;Fibrinogen beta chain	FGB
3.90744	3.74617	4.70501	4.11954	46.736	P01009;P01009-2;P01009-3;G3V2B9;G3V544;G3V5R8;G3V387	P01009;P01009-2;P01009-3	Alpha-1-antitrypsin;Short peptide from AAT	SERPINA1
3.59339	3.47389	4.54896	3.87208	94.972	P02671;P02671-2;Q6NSD8;CON__P02672	P02671;P02671-2	Fibrinogen alpha chain;Fibrinopeptide A;Fibrinogen alpha chain	FGA
3.23311	2.96146	3.97239	3.38899	51.676	P02790;Q9BS19	P02790;Q9BS19	Hemopexin	HPX
3.27933	3.17297	3.51207	3.32146	1.46458	P01859	P01859	Ig gamma-2 chain C region	IGHG2
4.56458	1.28411	2.53756	2.79542	192.84	B0V2C8;B0UZ83;Q5JNX2;P0C0L4;F8VZD8;F8VW91;A6H8M8;F8VSI2;CON__ENSEMBL:ENSBTAP00000007350	B0V2C8;B0UZ83;Q5JNX2;P0C0L4;F8VZD8;F8VW91;A6H8M8;F8VSI2	Complement C4-A;Complement C4 beta chain;Complement C4-A alpha chain;C4a anaphylatoxin;C4b-A;C4d-A;Complement C4 gamma chain	C4A
2.39043	2.29245	3.28934	2.65741	41.287	P01860	P01860	Ig gamma-3 chain C region	IGHG3
2.36349	2.16412	2.54878	2.3588	49.306	P01871;P01871-2	P01871;P01871-2	Ig mu chain C region	IGHM
2.11855	1.87469	3.03705	2.34343	45.398	P06727	P06727	Apolipoprotein A-IV	APOA4
2.08135	2.07162	2.60734	2.25344	0.579861	P02652	P02652	Apolipoprotein A-II;Proapolipoprotein A-II;Truncated apolipoprotein A-II	APOA2
1.90454	1.65836	2.79176	2.11822	52.963	P02774;P02774-2	P02774;P02774-2	Vitamin D-binding protein	GC
1.74454	1.62162	2.68891	2.01836	5.08472	P00450;E9PFZ2;H7C5R1;D6RE86;H7C5N5;CON__ENSEMBL:ENSBTAP00000031900	P00450;E9PFZ2;H7C5R1	Ceruloplasmin	CP
1.43827	1.33987	2.31062	1.69625	10.3778	P02751-14;P02751-8;P02751-3;P02751;P02751-9;E9PE77;P02751-7;P02751-15;P02751-10;P02751-6;P02751-5;P02751-13;F8W7G7;E7ERA1;P02751-11;P02751-12;P02751-4;H0Y7Z1;E9PG29;P02751-2;H0Y4K8	P02751-14;P02751-8;P02751-3;P02751;P02751-9;E9PE77;P02751-7;P02751-15;P02751-10;P02751-6;P02751-5;P02751-13;F8W7G7;E7ERA1;P02751-11;P02751-12;P02751-4	Fibronectin;Anastellin;Ugl-Y1;Ugl-Y2;Ugl-Y3	FN1
1.43794	0.909874	2.55515	1.63432	1.31319	P02763	P02763	Alpha-1-acid glycoprotein 1	ORM1
0.154861	1.84225	2.63752	1.54488	1.92083	F5H0Q5;P02765;C9JV77;CON__P12763	F5H0Q5;P02765;C9JV77	Alpha-2-HS-glycoprotein;Alpha-2-HS-glycoprotein chain A;Alpha-2-HS-glycoprotein chain B	AHSG
1.26459	1.11707	2.18518	1.52228	4.38958	Q5T985;P19823;Q5T987;CON__Q9TRI1	Q5T985;P19823	Inter-alpha-trypsin inhibitor heavy chain H2	ITIH2
1.27342	0.750544	2.50351	1.50916	21.4625	P04114;F5H109;A8MUN2;CON__ENSEMBL:ENSBTAP00000032840	P04114;F5H109	Apolipoprotein B-100;Apolipoprotein B-48	APOB
1.29753	0.783314	2.37029	1.48371	5.79792	P08603;P08603-2;F8WDX4;C9JYL1;Q5TFM2;F5H414;Q6NSD3;Q02985-2;Q02985	P08603	Complement factor H	CFH
1.02412	0.922068	1.98007	1.30875	70.036	P00734;E9PIT3;C9JV37;CON__P00735	P00734;E9PIT3	Prothrombin;Activation peptide fragment 1;Activation peptide fragment 2;Thrombin light chain;Thrombin heavy chain	F2
1.12499	0.788809	1.74937	1.22106	38.298	P02749;CON__P17690	P02749	Beta-2-glycoprotein 1	APOH
0.952068	0.968529	1.66315	1.19458	0.976389	P01623;P04206;P01622	P01623;P04206;P01622	Ig kappa chain V-III region WOL;Ig kappa chain V-III region GOL;Ig kappa chain V-III region Ti
1.05152	0.676006	1.60194	1.10982	54.253	P04217;P04217-2;CON__Q2KJF1	P04217;P04217-2	Alpha-1B-glycoprotein	A1BG
0.941805	1.17012	1.08079	1.06424	23.063	B9A064;P0CG04	B9A064;P0CG04	Immunoglobulin lambda-like polypeptide 5;Ig lambda-1 chain C regions	IGLL5;IGLC1
0.711151	0.552891	1.75231	1.00545	46.496	B4DPP8;P01042-2;C9JEX1;CON__P01045-1;CON__Q2KJ62;CON__P01044-1	B4DPP8;P01042-2;C9JEX1	Kininogen-1;Kininogen-1 heavy chain;T-kinin;Bradykinin;Lysyl-bradykinin;Kininogen-1 light chain;Low molecular weight growth-promoting factor	KNG1
0.78508	0.855331	1.35658	0.998997	1.00833	P02656	P02656	Apolipoprotein C-III	APOC3
0.780703	0.421923	1.53824	0.913622	50.598	G3V5I3;P01011;G3V595;G3V3A0;P01011-2	G3V5I3;P01011;G3V595	Alpha-1-antichymotrypsin;Alpha-1-antichymotrypsin His-Pro-less	SERPINA3
0.613194	0.285772	1.78225	0.893739	52.602	P01008;Q8TCE1	P01008;Q8TCE1	Antithrombin-III	SERPINC1
0.695553	0.479361	1.41252	0.862478	140.94	B4E1Z4;E7EVA3;P00751;E7ETN3;H7C5H1;B0UXW4;P00751-2;C9JRT3;F8VNY6;H7C526;H0Y4A5;A2ABG1;F2Z3N2;Q8N6L6;F8WCJ9;A2ABJ9;H0Y4Z4;C9JYQ5;Q5ST52;A2ABG0	B4E1Z4;E7EVA3;P00751;E7ETN3	Complement factor B;Complement factor B Ba fragment;Complement factor B Bb fragment	CFB
0.319464	0.416153	1.60926	0.781626	54.305	P04004;F5GX75	P04004	Vitronectin;Vitronectin V65 subunit;Vitronectin V10 subunit;Somatomedin-B	VTN
0.60545	0.492121	1.15233	0.749967	48.803	P10909-4;P10909;P10909-5;P10909-2;E7ETA7;H0YLK8;P10909-3;H0YC35;E7ERK6;E7ETB4;E5RGB0;E5RH61;E5RJZ5;E5RG36;H0YAS8	P10909-4;P10909;P10909-5;P10909-2;E7ETA7;H0YLK8;P10909-3;H0YC35	Clusterin;Clusterin beta chain;Clusterin alpha chain;Clusterin	CLU
0.514725	0.342169	0.935837	0.597577	0.699306	P01766;P01777	P01766	Ig heavy chain V-III region BRO
0.706453	0.722437	0.278472	0.569121	90.568	P00747;Q68DS2;Q5TEH5;A6PVI2;CON__P06868;E9PHF4;Q02325;Q15195	P00747	Plasminogen;Plasmin heavy chain A;Activation peptide;Angiostatin;Plasmin heavy chain A, short form;Plasmin light chain B	PLG
0.468199	-0.0416069	1.00058	0.475724	1.37639	P19652	P19652	Alpha-1-acid glycoprotein 2	ORM2
0.356842	0.131844	0.69981	0.396165	75.507	B7Z549;P19827;F5H7E1;F5H165;F8WAS2;F5H7Y8;CON__Q0VCM5;H7C5I0;H7C0N0	B7Z549;P19827;F5H7E1;F5H165	Inter-alpha-trypsin inhibitor heavy chain H1	ITIH1
0.255592	-0.0893345	0.840094	0.335451	67.033	P04003;A6PVY5;F2Z2V7;CON__Q28065	P04003	C4b-binding protein alpha chain	C4BPA
-0.436579	-0.794893	2.09236	0.286963	59.578	P04196	P04196	Histidine-rich glycoprotein	HRG
0.0740719	-0.269203	1.05043	0.2851	49.757	B4E1H2;P05155;B4E1F0;E9PGN7;H9KV48;H0YCA1	B4E1H2;P05155;B4E1F0;E9PGN7;H9KV48	Plasma protease C1 inhibitor	SERPING1
-0.0740719	0	0.763538	0.229822	4.31667	Q14624	Q14624	Inter-alpha-trypsin inhibitor heavy chain H4;70 kDa inter-alpha-trypsin inhibitor heavy chain H4;35 kDa inter-alpha-trypsin inhibitor heavy chain H4	ITIH4

## Sheet: F2 HC
F2HC1	F2HC2	F2HC3	F2 HC	N: Mol. weight [kDa]	T: Protein IDs	T: Majority protein IDs	T: Protein names	T: Gene names
6.99479	6.43849	6.91786	6.78371	77.063	P02787;H7C5E8;C9JVG0;F8WCI6;F8WEK9;C9JB55;F8WC57	P02787	Serotransferrin	TF
7.12222	6.22771	6.42656	6.59216	48.803	P10909-4;P10909;P10909-5;P10909-2;E7ETA7;H0YLK8;P10909-3;H0YC35;E7ERK6;E7ETB4;E5RGB0;E5RH61;E5RJZ5;E5RG36;H0YAS8	P10909-4;P10909;P10909-5;P10909-2;E7ETA7;H0YLK8;P10909-3;H0YC35	Clusterin;Clusterin beta chain;Clusterin alpha chain;Clusterin	CLU
6.67053	6.02841	6.68214	6.46036	36.105	P01857	P01857	Ig gamma-1 chain C region	IGHG1
5.53514	5.73047	6.31366	5.85976	0.88125	P01834	P01834	Ig kappa chain C region	IGKC
5.78833	5.68022	5.59439	5.68765	164.94	H0YGH4;P01023;F8W7L3;H0YFH1;H0YGH6;P20742-2;P20742;CON__ENSEMBL:ENSBTAP00000024146	H0YGH4;P01023	Alpha-2-macroglobulin	A2M
5.94088	5.51443	5.47455	5.64329	94.972	P02671;P02671-2;Q6NSD8;CON__P02672	P02671;P02671-2	Fibrinogen alpha chain;Fibrinopeptide A;Fibrinogen alpha chain	FGA
5.74746	5.39161	5.50751	5.54886	7.80208	P01024;B4E216;O95568	P01024;B4E216	Complement C3;Complement C3 beta chain;C3-beta-c;Complement C3 alpha chain;C3a anaphylatoxin;Acylation stimulating protein;Complement C3b alpha chain;Complement C3c alpha chain fragment 1;Complement C3dg fragment;Complement C3g fragment;Complement C3d fragment;Complement C3f fragment;Complement C3c alpha chain fragment 2	C3
5.47761	5.56673	5.55647	5.5336	0.661806	P0CG05	P0CG05	Ig lambda-2 chain C regions	IGLC2
5.59205	5.13316	5.19122	5.30548	55.928	P02675;B4E1D3;D6REL8;CON__P02676	P02675;B4E1D3;D6REL8	Fibrinogen beta chain;Fibrinopeptide B;Fibrinogen beta chain	FGB
5.36626	5.05865	5.30758	5.24416	37.654	P01876	P01876	Ig alpha-1 chain C region	IGHA1
6.04722	4.74446	4.91093	5.2342	36.154	P02649;H0Y7L5;E9PEV4;E7ERP7;CON__Q03247	P02649;H0Y7L5;E9PEV4;E7ERP7	Apolipoprotein E	APOE
7.05003	4.24792	3.42083	4.90626	49.496	P02679-2;C9JEU5;P02679;C9JC84;C9JU00;C9JPQ9	P02679-2;C9JEU5;P02679;C9JC84	Fibrinogen gamma chain	FGG
4.84902	5.11972	4.66531	4.87802	30.777	P02647;F8W696	P02647;F8W696	Apolipoprotein A-I;Proapolipoprotein A-I;Truncated apolipoprotein A-I	APOA1
4.91286	4.89845	4.68247	4.83126	46.736	P01009;P01009-2;P01009-3;G3V2B9;G3V544;G3V5R8;G3V387	P01009;P01009-2;P01009-3	Alpha-1-antitrypsin;Short peptide from AAT	SERPINA1
4.76395	4.62756	4.67513	4.68888	1.00833	P02656	P02656	Apolipoprotein C-III	APOC3
4.32824	4.45529	4.56581	4.44978	21.4625	P04114;F5H109;A8MUN2;CON__ENSEMBL:ENSBTAP00000032840	P04114;F5H109	Apolipoprotein B-100;Apolipoprotein B-48	APOB
3.26303	6.77014	3.24533	4.42617	192.84	B0V2C8;B0UZ83;Q5JNX2;P0C0L4;F8VZD8;F8VW91;A6H8M8;F8VSI2;CON__ENSEMBL:ENSBTAP00000007350	B0V2C8;B0UZ83;Q5JNX2;P0C0L4;F8VZD8;F8VW91;A6H8M8;F8VSI2	Complement C4-A;Complement C4 beta chain;Complement C4-A alpha chain;C4a anaphylatoxin;C4b-A;C4d-A;Complement C4 gamma chain	C4A
4.63885	3.76229	3.93257	4.11124	10.3778	P02751-14;P02751-8;P02751-3;P02751;P02751-9;E9PE77;P02751-7;P02751-15;P02751-10;P02751-6;P02751-5;P02751-13;F8W7G7;E7ERA1;P02751-11;P02751-12;P02751-4;H0Y7Z1;E9PG29;P02751-2;H0Y4K8	P02751-14;P02751-8;P02751-3;P02751;P02751-9;E9PE77;P02751-7;P02751-15;P02751-10;P02751-6;P02751-5;P02751-13;F8W7G7;E7ERA1;P02751-11;P02751-12;P02751-4	Fibronectin;Anastellin;Ugl-Y1;Ugl-Y2;Ugl-Y3	FN1
0.608333	5.56376	5.61143	3.92784	45.205	P00738;Q0VAC5;I3L0D3;H3BS21;H0Y300;H3BMJ7	P00738;Q0VAC5;I3L0D3	Haptoglobin;Haptoglobin alpha chain;Haptoglobin beta chain	HP
4.55108	2.72638	4.27473	3.85073	1.46458	P01859	P01859	Ig gamma-2 chain C region	IGHG2
3.96948	3.47317	3.22626	3.5563	54.305	P04004;F5GX75	P04004	Vitronectin;Vitronectin V65 subunit;Vitronectin V10 subunit;Somatomedin-B	VTN
4.74531	1.09514	4.39338	3.41128	45.398	P06727	P06727	Apolipoprotein A-IV	APOA4
3.59441	3.04161	3.56415	3.40006	51.676	P02790;Q9BS19	P02790;Q9BS19	Hemopexin	HPX
2.41542	5.11528	2.01887	3.18319	46.496	B4DPP8;P01042-2;C9JEX1;CON__P01045-1;CON__Q2KJ62;CON__P01044-1	B4DPP8;P01042-2;C9JEX1	Kininogen-1;Kininogen-1 heavy chain;T-kinin;Bradykinin;Lysyl-bradykinin;Kininogen-1 light chain;Low molecular weight growth-promoting factor	KNG1
3.55365	2.37524	3.17747	3.03545	41.287	P01860	P01860	Ig gamma-3 chain C region	IGHG3
2.60332	2.53047	2.61109	2.58163	5.08472	P00450;E9PFZ2;H7C5R1;D6RE86;H7C5N5;CON__ENSEMBL:ENSBTAP00000031900	P00450;E9PFZ2;H7C5R1	Ceruloplasmin	CP
2.90313	1.92738	2.71984	2.51678	52.963	P02774;P02774-2	P02774;P02774-2	Vitamin D-binding protein	GC
3.62984	3.38025	0.3625	2.45753	49.306	P01871;P01871-2	P01871;P01871-2	Ig mu chain C region	IGHM
3.35807	1.71886	2.10473	2.39389	1.92083	F5H0Q5;P02765;C9JV77;CON__P12763	F5H0Q5;P02765;C9JV77	Alpha-2-HS-glycoprotein;Alpha-2-HS-glycoprotein chain A;Alpha-2-HS-glycoprotein chain B	AHSG
2.42726	2.04095	2.68236	2.38352	67.033	P04003;A6PVY5;F2Z2V7;CON__Q28065	P04003	C4b-binding protein alpha chain	C4BPA
2.83034	1.82708	2.45476	2.37073	5.79792	P08603;P08603-2;F8WDX4;C9JYL1;Q5TFM2;F5H414;Q6NSD3;Q02985-2;Q02985	P08603	Complement factor H	CFH
2.73411	2.32516	1.95194	2.33707	4.38958	Q5T985;P19823;Q5T987;CON__Q9TRI1	Q5T985;P19823	Inter-alpha-trypsin inhibitor heavy chain H2	ITIH2
2.58047	1.60499	2.26202	2.14916	90.568	P00747;Q68DS2;Q5TEH5;A6PVI2;CON__P06868;E9PHF4;Q02325;Q15195	P00747	Plasminogen;Plasmin heavy chain A;Activation peptide;Angiostatin;Plasmin heavy chain A, short form;Plasmin light chain B	PLG
2.08516	1.82891	1.82655	1.91354	50.598	G3V5I3;P01011;G3V595;G3V3A0;P01011-2	G3V5I3;P01011;G3V595	Alpha-1-antichymotrypsin;Alpha-1-antichymotrypsin His-Pro-less	SERPINA3
1.86233	1.82585	1.92203	1.87007	0.976389	P01623;P04206;P01622	P01623;P04206;P01622	Ig kappa chain V-III region WOL;Ig kappa chain V-III region GOL;Ig kappa chain V-III region Ti
2.27291	1.59046	1.27461	1.71266	4.31667	Q14624	Q14624	Inter-alpha-trypsin inhibitor heavy chain H4;70 kDa inter-alpha-trypsin inhibitor heavy chain H4;35 kDa inter-alpha-trypsin inhibitor heavy chain H4	ITIH4
2.04829	2.88388	0.0267315	1.65297	0.579861	P02652	P02652	Apolipoprotein A-II;Proapolipoprotein A-II;Truncated apolipoprotein A-II	APOA2
1.61341	1.64103	1.57663	1.61036	0.699306	P01766;P01777	P01766	Ig heavy chain V-III region BRO
1.93159	0.732792	1.75149	1.47196	70.036	P00734;E9PIT3;C9JV37;CON__P00735	P00734;E9PIT3	Prothrombin;Activation peptide fragment 1;Activation peptide fragment 2;Thrombin light chain;Thrombin heavy chain	F2
1.80763	0.793083	1.80606	1.46892	52.602	P01008;Q8TCE1	P01008;Q8TCE1	Antithrombin-III	SERPINC1
1.57993	1.15156	1.63565	1.45571	140.94	B4E1Z4;E7EVA3;P00751;E7ETN3;H7C5H1;B0UXW4;P00751-2;C9JRT3;F8VNY6;H7C526;H0Y4A5;A2ABG1;F2Z3N2;Q8N6L6;F8WCJ9;A2ABJ9;H0Y4Z4;C9JYQ5;Q5ST52;A2ABG0	B4E1Z4;E7EVA3;P00751;E7ETN3	Complement factor B;Complement factor B Ba fragment;Complement factor B Bb fragment	CFB
1.39783	0.969501	1.67706	1.34813	54.253	P04217;P04217-2;CON__Q2KJF1	P04217;P04217-2	Alpha-1B-glycoprotein	A1BG
1.32372	1.32375	1.36251	1.33666	75.507	B7Z549;P19827;F5H7E1;F5H165;F8WAS2;F5H7Y8;CON__Q0VCM5;H7C5I0;H7C0N0	B7Z549;P19827;F5H7E1;F5H165	Inter-alpha-trypsin inhibitor heavy chain H1	ITIH1
2.15187	0.688128	1.03611	1.29204	38.298	P02749;CON__P17690	P02749	Beta-2-glycoprotein 1	APOH
0.932512	1.53843	0.781429	1.08412	23.063	B9A064;P0CG04	B9A064;P0CG04	Immunoglobulin lambda-like polypeptide 5;Ig lambda-1 chain C regions	IGLL5;IGLC1
0.730696	0.784096	1.52039	1.01173	1.31319	P02763	P02763	Alpha-1-acid glycoprotein 1	ORM1
1.34646	0.202083	0.926497	0.825013	1.06597	P05090;C9JF17;C9JX71;F8WBT9	P05090;C9JF17	Apolipoprotein D	APOD
0.605896	0.87804	0.575047	0.686328	0.883333	P01765;P01776;P01774	P01765;P01776;P01774	Ig heavy chain V-III region TIL;Ig heavy chain V-III region WAS;Ig heavy chain V-III region POM
0.843075	0.648525	0.503472	0.665024	20.8965	P08519	P08519	Apolipoprotein(a)	LPA
0.66457	0.350388	0.275841	0.430266	39.731	P27169;F5H4W9;F8WF42	P27169;F5H4W9	Serum paraoxonase/arylesterase 1	PON1
0.495373	0.580515	0.182739	0.419542	22.063	H7C0X7;B7Z1X8;Q9NZL9-3;Q9NZL9-4;Q9NZL9-2;Q9NZL9	H7C0X7;B7Z1X8;Q9NZL9-3;Q9NZL9-4;Q9NZL9-2;Q9NZL9	Methionine adenosyltransferase 2 subunit beta	MAT2B
0	0.425585	0.500977	0.308854	0.655556	P02655	P02655	Apolipoprotein C-II;Proapolipoprotein C-II	APOC2
0.141373	0.691374	0.0117989	0.281515	1.24097	P02766;E7EW61;F5H868	P02766;E7EW61;F5H868	Transthyretin	TTR
0.465862	-0.157661	0.454815	0.254339	1.00347	P02776;P10720	P02776	Platelet factor 4;Platelet factor 4, short form	PF4
0.446121	0.0733376	0.0577316	0.192397	38.999	P02760;B7Z8R6;CON__P00978	P02760	Protein AMBP;Alpha-1-microglobulin;Inter-alpha-trypsin inhibitor light chain;Trypstatin	AMBP
0.310526	0.166336	0.0445347	0.173799	1.10764	P80748	P80748	Ig lambda chain V-III region LOI
0.42231	0.0201607	0.0641384	0.16887	85.696	P06396;F8WA45;P06396-2;F5H1A8;P06396-3;F5H8M4;Q5T0H9;Q5T0H8;Q5T0H7;Q5T0I0;Q5T0I1	P06396;F8WA45;P06396-2;F5H1A8;P06396-3;F5H8M4;Q5T0H9	Gelsolin	GSN
0.280447	0.0946922	-0.100536	0.0915344	25.773	P02747	P02747	Complement C1q subcomponent subunit C	C1QC
-0.133148	0	0.238419	0.0350903	59.578	P04196	P04196	Histidine-rich glycoprotein	HRG

## Sheet: F2 SC
F2SC1	F2SC2	F2SC3	F2 SC	N: Mol. weight [kDa]	T: Protein IDs	T: Majority protein IDs	T: Protein names	T: Gene names
7.08109	6.90593	5.65644	6.54782	77.063	P02787;H7C5E8;C9JVG0;F8WCI6;F8WEK9;C9JB55;F8WC57	P02787	Serotransferrin	TF
6.92551	6.52607	5.70432	6.3853	36.105	P01857	P01857	Ig gamma-1 chain C region	IGHG1
6.53223	6.26389	5.05586	5.95066	30.777	P02647;F8W696	P02647;F8W696	Apolipoprotein A-I;Proapolipoprotein A-I;Truncated apolipoprotein A-I	APOA1
6.28272	6.52899	4.66929	5.827	0.88125	P01834	P01834	Ig kappa chain C region	IGKC
5.63863	5.52785	4.73464	5.30037	45.205	P00738;Q0VAC5;I3L0D3;H3BS21;H0Y300;H3BMJ7	P00738;Q0VAC5;I3L0D3	Haptoglobin;Haptoglobin alpha chain;Haptoglobin beta chain	HP
5.72651	5.52781	4.00972	5.08801	164.94	H0YGH4;P01023;F8W7L3;H0YFH1;H0YGH6;P20742-2;P20742;CON__ENSEMBL:ENSBTAP00000024146	H0YGH4;P01023	Alpha-2-macroglobulin	A2M
5.47776	5.45552	4.09135	5.00821	7.80208	P01024;B4E216;O95568	P01024;B4E216	Complement C3;Complement C3 beta chain;C3-beta-c;Complement C3 alpha chain;C3a anaphylatoxin;Acylation stimulating protein;Complement C3b alpha chain;Complement C3c alpha chain fragment 1;Complement C3dg fragment;Complement C3g fragment;Complement C3d fragment;Complement C3f fragment;Complement C3c alpha chain fragment 2	C3
5.35271	5.08796	4.02915	4.82327	37.654	P01876	P01876	Ig alpha-1 chain C region	IGHA1
5.50966	5.21164	3.71282	4.81137	49.496	P02679-2;C9JEU5;P02679;C9JC84;C9JU00;C9JPQ9	P02679-2;C9JEU5;P02679;C9JC84	Fibrinogen gamma chain	FGG
4.91366	4.98579	3.92477	4.60807	0.661806	P0CG05	P0CG05	Ig lambda-2 chain C regions	IGLC2
4.97378	4.81435	4.01823	4.60212	55.928	P02675;B4E1D3;D6REL8;CON__P02676	P02675;B4E1D3;D6REL8	Fibrinogen beta chain;Fibrinopeptide B;Fibrinogen beta chain	FGB
4.68886	4.72214	3.41985	4.27695	94.972	P02671;P02671-2;Q6NSD8;CON__P02672	P02671;P02671-2	Fibrinogen alpha chain;Fibrinopeptide A;Fibrinogen alpha chain	FGA
4.30056	3.98888	2.67965	3.65636	51.676	P02790;Q9BS19	P02790;Q9BS19	Hemopexin	HPX
3.98587	3.73285	2.94885	3.55586	1.46458	P01859	P01859	Ig gamma-2 chain C region	IGHG2
5.40346	0.370139	3.99851	3.25737	46.736	P01009;P01009-2;P01009-3;G3V2B9;G3V544;G3V5R8;G3V387	P01009;P01009-2;P01009-3	Alpha-1-antitrypsin;Short peptide from AAT	SERPINA1
5.79653	2.63821	0.785879	3.07354	192.84	B0V2C8;B0UZ83;Q5JNX2;P0C0L4;F8VZD8;F8VW91;A6H8M8;F8VSI2;CON__ENSEMBL:ENSBTAP00000007350	B0V2C8;B0UZ83;Q5JNX2;P0C0L4;F8VZD8;F8VW91;A6H8M8;F8VSI2	Complement C4-A;Complement C4 beta chain;Complement C4-A alpha chain;C4a anaphylatoxin;C4b-A;C4d-A;Complement C4 gamma chain	C4A
3.15361	3.31969	2.74308	3.07213	0.579861	P02652	P02652	Apolipoprotein A-II;Proapolipoprotein A-II;Truncated apolipoprotein A-II	APOA2
3.33553	3.53452	1.92568	2.93191	41.287	P01860	P01860	Ig gamma-3 chain C region	IGHG3
3.27277	3.40254	1.99429	2.88987	45.398	P06727	P06727	Apolipoprotein A-IV	APOA4
1.05486	6.10625	0.687063	2.61606	38.298	P02749;CON__P17690	P02749	Beta-2-glycoprotein 1	APOH
2.92287	2.82218	1.81728	2.52078	49.306	P01871;P01871-2	P01871;P01871-2	Ig mu chain C region	IGHM
3.10718	2.69834	1.41103	2.40552	1.31319	P02763	P02763	Alpha-1-acid glycoprotein 1	ORM1
2.98006	2.79945	1.10941	2.29631	5.08472	P00450;E9PFZ2;H7C5R1;D6RE86;H7C5N5;CON__ENSEMBL:ENSBTAP00000031900	P00450;E9PFZ2;H7C5R1	Ceruloplasmin	CP
3.29036	3.19668	0.389583	2.29221	52.963	P02774;P02774-2	P02774;P02774-2	Vitamin D-binding protein	GC
2.92801	2.92947	0.875406	2.2443	1.92083	F5H0Q5;P02765;C9JV77;CON__P12763	F5H0Q5;P02765;C9JV77	Alpha-2-HS-glycoprotein;Alpha-2-HS-glycoprotein chain A;Alpha-2-HS-glycoprotein chain B	AHSG
2.38569	2.54093	1.16962	2.03208	10.3778	P02751-14;P02751-8;P02751-3;P02751;P02751-9;E9PE77;P02751-7;P02751-15;P02751-10;P02751-6;P02751-5;P02751-13;F8W7G7;E7ERA1;P02751-11;P02751-12;P02751-4;H0Y7Z1;E9PG29;P02751-2;H0Y4K8	P02751-14;P02751-8;P02751-3;P02751;P02751-9;E9PE77;P02751-7;P02751-15;P02751-10;P02751-6;P02751-5;P02751-13;F8W7G7;E7ERA1;P02751-11;P02751-12;P02751-4	Fibronectin;Anastellin;Ugl-Y1;Ugl-Y2;Ugl-Y3	FN1
2.88175	2.63892	0.302591	1.94109	21.4625	P04114;F5H109;A8MUN2;CON__ENSEMBL:ENSBTAP00000032840	P04114;F5H109	Apolipoprotein B-100;Apolipoprotein B-48	APOB
2.63163	2.45797	0.615118	1.90157	5.79792	P08603;P08603-2;F8WDX4;C9JYL1;Q5TFM2;F5H414;Q6NSD3;Q02985-2;Q02985	P08603	Complement factor H	CFH
2.63017	2.24686	0.739756	1.87226	4.38958	Q5T985;P19823;Q5T987;CON__Q9TRI1	Q5T985;P19823	Inter-alpha-trypsin inhibitor heavy chain H2	ITIH2
2.38295	2.10955	0.86054	1.78435	70.036	P00734;E9PIT3;C9JV37;CON__P00735	P00734;E9PIT3	Prothrombin;Activation peptide fragment 1;Activation peptide fragment 2;Thrombin light chain;Thrombin heavy chain	F2
2.30292	2.33282	0.209116	1.61495	90.568	P00747;Q68DS2;Q5TEH5;A6PVI2;CON__P06868;E9PHF4;Q02325;Q15195	P00747	Plasminogen;Plasmin heavy chain A;Activation peptide;Angiostatin;Plasmin heavy chain A, short form;Plasmin light chain B	PLG
2.18503	1.81997	0.331877	1.44563	46.496	B4DPP8;P01042-2;C9JEX1;CON__P01045-1;CON__Q2KJ62;CON__P01044-1	B4DPP8;P01042-2;C9JEX1	Kininogen-1;Kininogen-1 heavy chain;T-kinin;Bradykinin;Lysyl-bradykinin;Kininogen-1 light chain;Low molecular weight growth-promoting factor	KNG1
1.87439	1.80528	0.43129	1.37032	50.598	G3V5I3;P01011;G3V595;G3V3A0;P01011-2	G3V5I3;P01011;G3V595	Alpha-1-antichymotrypsin;Alpha-1-antichymotrypsin His-Pro-less	SERPINA3
1.99969	2.11782	-0.0113029	1.36874	52.602	P01008;Q8TCE1	P01008;Q8TCE1	Antithrombin-III	SERPINC1
1.87685	1.81826	0.144318	1.27981	54.253	P04217;P04217-2;CON__Q2KJF1	P04217;P04217-2	Alpha-1B-glycoprotein	A1BG
1.75566	1.65709	0.349337	1.25403	0.976389	P01623;P04206;P01622	P01623;P04206;P01622	Ig kappa chain V-III region WOL;Ig kappa chain V-III region GOL;Ig kappa chain V-III region Ti
1.68454	1.43777	0.593258	1.23852	1.00833	P02656	P02656	Apolipoprotein C-III	APOC3
1.72092	1.50288	0.122305	1.11537	140.94	B4E1Z4;E7EVA3;P00751;E7ETN3;H7C5H1;B0UXW4;P00751-2;C9JRT3;F8VNY6;H7C526;H0Y4A5;A2ABG1;F2Z3N2;Q8N6L6;F8WCJ9;A2ABJ9;H0Y4Z4;C9JYQ5;Q5ST52;A2ABG0	B4E1Z4;E7EVA3;P00751;E7ETN3	Complement factor B;Complement factor B Ba fragment;Complement factor B Bb fragment	CFB
1.47094	1.77115	0	1.0807	54.305	P04004;F5GX75	P04004	Vitronectin;Vitronectin V65 subunit;Vitronectin V10 subunit;Somatomedin-B	VTN
1.57014	1.28767	0.23942	1.03241	23.063	B9A064;P0CG04	B9A064;P0CG04	Immunoglobulin lambda-like polypeptide 5;Ig lambda-1 chain C regions	IGLL5;IGLC1
5.81736	0.315972	-3.18303	0.983434	0.544444	P01625;P06314	P01625;P06314	Ig kappa chain V-IV region Len;Ig kappa chain V-IV region B17
1.65201	1.61171	-0.45479	0.93631	1.37639	P19652	P19652	Alpha-1-acid glycoprotein 2	ORM2
1.62807	1.39774	-0.371624	0.884729	48.803	P10909-4;P10909;P10909-5;P10909-2;E7ETA7;H0YLK8;P10909-3;H0YC35;E7ERK6;E7ETB4;E5RGB0;E5RH61;E5RJZ5;E5RG36;H0YAS8	P10909-4;P10909;P10909-5;P10909-2;E7ETA7;H0YLK8;P10909-3;H0YC35	Clusterin;Clusterin beta chain;Clusterin alpha chain;Clusterin	CLU
1.43629	0.994246	-0.268227	0.72077	0.699306	P01766;P01777	P01766	Ig heavy chain V-III region BRO
1.26914	0.892216	-0.136309	0.675016	67.033	P04003;A6PVY5;F2Z2V7;CON__Q28065	P04003	C4b-binding protein alpha chain	C4BPA
0.899503	0.722103	0.247784	0.62313	1.24097	P02766;E7EW61;F5H868	P02766;E7EW61;F5H868	Transthyretin	TTR
1.25326	0.894468	-0.383944	0.587928	75.507	B7Z549;P19827;F5H7E1;F5H165;F8WAS2;F5H7Y8;CON__Q0VCM5;H7C5I0;H7C0N0	B7Z549;P19827;F5H7E1;F5H165	Inter-alpha-trypsin inhibitor heavy chain H1	ITIH1
1.10425	1.17871	-0.709845	0.524372	4.31667	Q14624	Q14624	Inter-alpha-trypsin inhibitor heavy chain H4;70 kDa inter-alpha-trypsin inhibitor heavy chain H4;35 kDa inter-alpha-trypsin inhibitor heavy chain H4	ITIH4
0.870217	0.99716	-0.81464	0.350912	49.757	B4E1H2;P05155;B4E1F0;E9PGN7;H9KV48;H0YCA1	B4E1H2;P05155;B4E1F0;E9PGN7;H9KV48	Plasma protease C1 inhibitor	SERPING1

## Sheet: F3 HC
F3HC1	F3HC2	F3HC3	F3 HC	N: Mol. weight [kDa]	T: Protein IDs	T: Majority protein IDs	T: Protein names	T: Gene names
7.28021	7.07187	7.02811	7.12673	77.063	P02787;H7C5E8;C9JVG0;F8WCI6;F8WEK9;C9JB55;F8WC57	P02787	Serotransferrin	TF
6.70662	6.30755	6.27158	6.42858	36.105	P01857	P01857	Ig gamma-1 chain C region	IGHG1
6.56692	6.40691	6.11498	6.36294	0.88125	P01834	P01834	Ig kappa chain C region	IGKC
6.09631	5.91032	5.88545	5.96403	164.94	H0YGH4;P01023;F8W7L3;H0YFH1;H0YGH6;P20742-2;P20742;CON__ENSEMBL:ENSBTAP00000024146	H0YGH4;P01023	Alpha-2-macroglobulin	A2M
6.04732	5.74015	5.98543	5.9243	45.205	P00738;Q0VAC5;I3L0D3;H3BS21;H0Y300;H3BMJ7	P00738;Q0VAC5;I3L0D3	Haptoglobin;Haptoglobin alpha chain;Haptoglobin beta chain	HP
5.68842	5.44184	6.64028	5.92351	0.661806	P0CG05	P0CG05	Ig lambda-2 chain C regions	IGLC2
5.94949	5.71524	5.61981	5.76151	7.80208	P01024;B4E216;O95568	P01024;B4E216	Complement C3;Complement C3 beta chain;C3-beta-c;Complement C3 alpha chain;C3a anaphylatoxin;Acylation stimulating protein;Complement C3b alpha chain;Complement C3c alpha chain fragment 1;Complement C3dg fragment;Complement C3g fragment;Complement C3d fragment;Complement C3f fragment;Complement C3c alpha chain fragment 2	C3
6.71164	4.07292	6.36225	5.7156	49.496	P02679-2;C9JEU5;P02679;C9JC84;C9JU00;C9JPQ9	P02679-2;C9JEU5;P02679;C9JC84	Fibrinogen gamma chain	FGG
5.58727	5.87805	5.46367	5.643	48.803	P10909-4;P10909;P10909-5;P10909-2;E7ETA7;H0YLK8;P10909-3;H0YC35;E7ERK6;E7ETB4;E5RGB0;E5RH61;E5RJZ5;E5RG36;H0YAS8	P10909-4;P10909;P10909-5;P10909-2;E7ETA7;H0YLK8;P10909-3;H0YC35	Clusterin;Clusterin beta chain;Clusterin alpha chain;Clusterin	CLU
5.64494	5.48693	5.42016	5.51734	37.654	P01876	P01876	Ig alpha-1 chain C region	IGHA1
5.48599	5.62057	5.35423	5.48693	94.972	P02671;P02671-2;Q6NSD8;CON__P02672	P02671;P02671-2	Fibrinogen alpha chain;Fibrinopeptide A;Fibrinogen alpha chain	FGA
5.39936	5.48432	5.30813	5.39727	55.928	P02675;B4E1D3;D6REL8;CON__P02676	P02675;B4E1D3;D6REL8	Fibrinogen beta chain;Fibrinopeptide B;Fibrinogen beta chain	FGB
5.11571	4.70811	5.15297	4.99226	30.777	P02647;F8W696	P02647;F8W696	Apolipoprotein A-I;Proapolipoprotein A-I;Truncated apolipoprotein A-I	APOA1
4.18043	4.22586	6.50556	4.97062	45.398	P06727	P06727	Apolipoprotein A-IV	APOA4
3.38512	6.83889	3.12618	4.45006	1.92083	F5H0Q5;P02765;C9JV77;CON__P12763	F5H0Q5;P02765;C9JV77	Alpha-2-HS-glycoprotein;Alpha-2-HS-glycoprotein chain A;Alpha-2-HS-glycoprotein chain B	AHSG
4.22827	4.26553	4.05723	4.18368	1.46458	P01859	P01859	Ig gamma-2 chain C region	IGHG2
4.52872	4.09743	3.81202	4.14606	21.4625	P04114;F5H109;A8MUN2;CON__ENSEMBL:ENSBTAP00000032840	P04114;F5H109	Apolipoprotein B-100;Apolipoprotein B-48	APOB
3.26803	2.87964	6.03819	4.06195	52.963	P02774;P02774-2	P02774;P02774-2	Vitamin D-binding protein	GC
4.25779	3.89375	3.67233	3.94129	51.676	P02790;Q9BS19	P02790;Q9BS19	Hemopexin	HPX
3.90403	4.88511	2.01875	3.60263	1.00833	P02656	P02656	Apolipoprotein C-III	APOC3
3.75005	3.53275	3.51367	3.59882	41.287	P01860	P01860	Ig gamma-3 chain C region	IGHG3
4.05948	3.38353	3.34439	3.5958	10.3778	P02751-14;P02751-8;P02751-3;P02751;P02751-9;E9PE77;P02751-7;P02751-15;P02751-10;P02751-6;P02751-5;P02751-13;F8W7G7;E7ERA1;P02751-11;P02751-12;P02751-4;H0Y7Z1;E9PG29;P02751-2;H0Y4K8	P02751-14;P02751-8;P02751-3;P02751;P02751-9;E9PE77;P02751-7;P02751-15;P02751-10;P02751-6;P02751-5;P02751-13;F8W7G7;E7ERA1;P02751-11;P02751-12;P02751-4	Fibronectin;Anastellin;Ugl-Y1;Ugl-Y2;Ugl-Y3	FN1
1.84424	2.67359	6.1375	3.55178	0.579861	P02652	P02652	Apolipoprotein A-II;Proapolipoprotein A-II;Truncated apolipoprotein A-II	APOA2
6.13958	2.11176	2.30996	3.52043	38.298	P02749;CON__P17690	P02749	Beta-2-glycoprotein 1	APOH
4.81447	1.23333	4.44442	3.49741	46.736	P01009;P01009-2;P01009-3;G3V2B9;G3V544;G3V5R8;G3V387	P01009;P01009-2;P01009-3	Alpha-1-antitrypsin;Short peptide from AAT	SERPINA1
3.48816	3.30417	3.53452	3.44228	36.154	P02649;H0Y7L5;E9PEV4;E7ERP7;CON__Q03247	P02649;H0Y7L5;E9PEV4;E7ERP7	Apolipoprotein E	APOE
3.52014	3.35031	3.44374	3.43806	49.306	P01871;P01871-2	P01871;P01871-2	Ig mu chain C region	IGHM
3.33301	3.35717	3.35628	3.34882	54.305	P04004;F5GX75	P04004	Vitronectin;Vitronectin V65 subunit;Vitronectin V10 subunit;Somatomedin-B	VTN
3.45616	3.29896	3.16805	3.30772	192.84	B0V2C8;B0UZ83;Q5JNX2;P0C0L4;F8VZD8;F8VW91;A6H8M8;F8VSI2;CON__ENSEMBL:ENSBTAP00000007350	B0V2C8;B0UZ83;Q5JNX2;P0C0L4;F8VZD8;F8VW91;A6H8M8;F8VSI2	Complement C4-A;Complement C4 beta chain;Complement C4-A alpha chain;C4a anaphylatoxin;C4b-A;C4d-A;Complement C4 gamma chain	C4A
5.01181	2.49242	2.41578	3.30667	4.38958	Q5T985;P19823;Q5T987;CON__Q9TRI1	Q5T985;P19823	Inter-alpha-trypsin inhibitor heavy chain H2	ITIH2
3.03493	2.99963	2.83021	2.95492	5.08472	P00450;E9PFZ2;H7C5R1;D6RE86;H7C5N5;CON__ENSEMBL:ENSBTAP00000031900	P00450;E9PFZ2;H7C5R1	Ceruloplasmin	CP
2.18594	4.57431	1.58345	2.78123	1.31319	P02763	P02763	Alpha-1-acid glycoprotein 1	ORM1
2.85307	2.61386	2.45855	2.64183	90.568	P00747;Q68DS2;Q5TEH5;A6PVI2;CON__P06868;E9PHF4;Q02325;Q15195	P00747	Plasminogen;Plasmin heavy chain A;Activation peptide;Angiostatin;Plasmin heavy chain A, short form;Plasmin light chain B	PLG
2.56077	2.72824	2.58978	2.62626	67.033	P04003;A6PVY5;F2Z2V7;CON__Q28065	P04003	C4b-binding protein alpha chain	C4BPA
5.78194	1.53019	0.425694	2.57928	0.699306	P01766;P01777	P01766	Ig heavy chain V-III region BRO
2.73325	2.19937	2.38396	2.43886	46.496	B4DPP8;P01042-2;C9JEX1;CON__P01045-1;CON__Q2KJ62;CON__P01044-1	B4DPP8;P01042-2;C9JEX1	Kininogen-1;Kininogen-1 heavy chain;T-kinin;Bradykinin;Lysyl-bradykinin;Kininogen-1 light chain;Low molecular weight growth-promoting factor	KNG1
2.55947	2.28125	2.11311	2.31794	50.598	G3V5I3;P01011;G3V595;G3V3A0;P01011-2	G3V5I3;P01011;G3V595	Alpha-1-antichymotrypsin;Alpha-1-antichymotrypsin His-Pro-less	SERPINA3
3.16025	0.654167	2.83369	2.21604	5.79792	P08603;P08603-2;F8WDX4;C9JYL1;Q5TFM2;F5H414;Q6NSD3;Q02985-2;Q02985	P08603	Complement factor H	CFH
1.84157	1.63224	2.90556	2.12646	4.31667	Q14624	Q14624	Inter-alpha-trypsin inhibitor heavy chain H4;70 kDa inter-alpha-trypsin inhibitor heavy chain H4;35 kDa inter-alpha-trypsin inhibitor heavy chain H4	ITIH4
2.25292	1.95825	1.77359	1.99492	70.036	P00734;E9PIT3;C9JV37;CON__P00735	P00734;E9PIT3	Prothrombin;Activation peptide fragment 1;Activation peptide fragment 2;Thrombin light chain;Thrombin heavy chain	F2
2.27422	1.95023	1.58345	1.93597	140.94	B4E1Z4;E7EVA3;P00751;E7ETN3;H7C5H1;B0UXW4;P00751-2;C9JRT3;F8VNY6;H7C526;H0Y4A5;A2ABG1;F2Z3N2;Q8N6L6;F8WCJ9;A2ABJ9;H0Y4Z4;C9JYQ5;Q5ST52;A2ABG0	B4E1Z4;E7EVA3;P00751;E7ETN3	Complement factor B;Complement factor B Ba fragment;Complement factor B Bb fragment	CFB
2.28469	1.57452	1.76988	1.87636	0.976389	P01623;P04206;P01622	P01623;P04206;P01622	Ig kappa chain V-III region WOL;Ig kappa chain V-III region GOL;Ig kappa chain V-III region Ti
2.10042	1.67386	1.73714	1.83714	54.253	P04217;P04217-2;CON__Q2KJF1	P04217;P04217-2	Alpha-1B-glycoprotein	A1BG
1.96189	2.00162	1.49492	1.81948	52.602	P01008;Q8TCE1	P01008;Q8TCE1	Antithrombin-III	SERPINC1
1.90661	1.63665	1.56442	1.70256	75.507	B7Z549;P19827;F5H7E1;F5H165;F8WAS2;F5H7Y8;CON__Q0VCM5;H7C5I0;H7C0N0	B7Z549;P19827;F5H7E1;F5H165	Inter-alpha-trypsin inhibitor heavy chain H1	ITIH1
0.599169	1.11788	1.08584	0.934296	1.06597	P05090;C9JF17;C9JX71;F8WBT9	P05090;C9JF17	Apolipoprotein D	APOD
1.20596	0.761307	0.477497	0.814921	0.883333	P01765;P01776;P01774	P01765;P01776;P01774	Ig heavy chain V-III region TIL;Ig heavy chain V-III region WAS;Ig heavy chain V-III region POM
0.804071	0.746679	0.646772	0.732507	23.063	B9A064;P0CG04	B9A064;P0CG04	Immunoglobulin lambda-like polypeptide 5;Ig lambda-1 chain C regions	IGLL5;IGLC1
0.893217	0.663025	0.440117	0.665453	22.063	H7C0X7;B7Z1X8;Q9NZL9-3;Q9NZL9-4;Q9NZL9-2;Q9NZL9	H7C0X7;B7Z1X8;Q9NZL9-3;Q9NZL9-4;Q9NZL9-2;Q9NZL9	Methionine adenosyltransferase 2 subunit beta	MAT2B
0.725676	0.721943	0.495819	0.647813	59.578	P04196	P04196	Histidine-rich glycoprotein	HRG
0.410603	0.990902	0.472168	0.624558	1.37639	P19652	P19652	Alpha-1-acid glycoprotein 2	ORM2
0.669428	0.371487	0.435083	0.491999	85.696	P06396;F8WA45;P06396-2;F5H1A8;P06396-3;F5H8M4;Q5T0H9;Q5T0H8;Q5T0H7;Q5T0I0;Q5T0I1	P06396;F8WA45;P06396-2;F5H1A8;P06396-3;F5H8M4;Q5T0H9	Gelsolin	GSN
0.642262	0.277468	0.365391	0.428374	39.731	P27169;F5H4W9;F8WF42	P27169;F5H4W9	Serum paraoxonase/arylesterase 1	PON1
0.829315	0.401592	0	0.410302	49.757	B4E1H2;P05155;B4E1F0;E9PGN7;H9KV48;H0YCA1	B4E1H2;P05155;B4E1F0;E9PGN7;H9KV48	Plasma protease C1 inhibitor	SERPING1
0.77231	-0.407566	0.816969	0.393904	1.24097	P02766;E7EW61;F5H868	P02766;E7EW61;F5H868	Transthyretin	TTR
0.681616	-0.211428	0.39897	0.289719	38.999	P02760;B7Z8R6;CON__P00978	P02760	Protein AMBP;Alpha-1-microglobulin;Inter-alpha-trypsin inhibitor light chain;Trypstatin	AMBP
0.391285	0.0995502	0.0440006	0.178279	1.10764	P80748	P80748	Ig lambda chain V-III region LOI
0.375183	-0.271296	0.317957	0.140615	69.068	P43652;CON__REFSEQ:XP_585019	P43652	Afamin	AFM
0.575941	0.320398	-0.509926	0.128804	36.526	P01877	P01877	Ig alpha-2 chain C region	IGHA2
-0.115932	0.207518	0.209894	0.100493	1.57222	Q5VY30;A6NCP9;P02753	Q5VY30;A6NCP9;P02753	Retinol-binding protein 4;Plasma retinol-binding protein(1-182);Plasma retinol-binding protein(1-181);Plasma retinol-binding protein(1-179);Plasma retinol-binding protein(1-176)	RBP4
0.329363	0.0181923	-0.317558	0.0099991	20.8965	P08519	P08519	Apolipoprotein(a)	LPA
0	0	0.0121078	0.00403593	25.773	P02747	P02747	Complement C1q subcomponent subunit C	C1QC

## Sheet: F3 SC
F3SC1	F3SC2	F3SC3	F3 SC	N: Mol. weight [kDa]	T: Protein IDs	T: Majority protein IDs	T: Protein names	T: Gene names
5.93175	5.88886	5.78745	5.86935	77.063	P02787;H7C5E8;C9JVG0;F8WCI6;F8WEK9;C9JB55;F8WC57	P02787	Serotransferrin	TF
5.54681	5.51699	5.66761	5.57714	36.105	P01857	P01857	Ig gamma-1 chain C region	IGHG1
5.15624	5.16789	5.26932	5.19782	30.777	P02647;F8W696	P02647;F8W696	Apolipoprotein A-I;Proapolipoprotein A-I;Truncated apolipoprotein A-I	APOA1
5.11623	5.05476	4.72174	4.96424	0.88125	P01834	P01834	Ig kappa chain C region	IGKC
4.91136	4.60447	4.59236	4.70273	45.205	P00738;Q0VAC5;I3L0D3;H3BS21;H0Y300;H3BMJ7	P00738;Q0VAC5;I3L0D3	Haptoglobin;Haptoglobin alpha chain;Haptoglobin beta chain	HP
4.64639	4.57081	4.59323	4.60348	164.94	H0YGH4;P01023;F8W7L3;H0YFH1;H0YGH6;P20742-2;P20742;CON__ENSEMBL:ENSBTAP00000024146	H0YGH4;P01023	Alpha-2-macroglobulin	A2M
4.21965	4.27884	4.09418	4.19756	37.654	P01876	P01876	Ig alpha-1 chain C region	IGHA1
4.25207	3.92564	4.02552	4.06774	7.80208	P01024;B4E216;O95568	P01024;B4E216	Complement C3;Complement C3 beta chain;C3-beta-c;Complement C3 alpha chain;C3a anaphylatoxin;Acylation stimulating protein;Complement C3b alpha chain;Complement C3c alpha chain fragment 1;Complement C3dg fragment;Complement C3g fragment;Complement C3d fragment;Complement C3f fragment;Complement C3c alpha chain fragment 2	C3
4.17763	4.11893	3.75917	4.01858	0.661806	P0CG05	P0CG05	Ig lambda-2 chain C regions	IGLC2
3.15268	3.02109	5.525	3.89959	1.46458	P01859	P01859	Ig gamma-2 chain C region	IGHG2
3.65432	3.69376	3.64435	3.66414	94.972	P02671;P02671-2;Q6NSD8;CON__P02672	P02671;P02671-2	Fibrinogen alpha chain;Fibrinopeptide A;Fibrinogen alpha chain	FGA
3.43433	3.55316	3.75888	3.58212	49.496	P02679-2;C9JEU5;P02679;C9JC84;C9JU00;C9JPQ9	P02679-2;C9JEU5;P02679;C9JC84	Fibrinogen gamma chain	FGG
1.88447	1.74861	6.69514	3.44274	45.398	P06727	P06727	Apolipoprotein A-IV	APOA4
3.74902	0.258333	5.87778	3.29504	46.736	P01009;P01009-2;P01009-3;G3V2B9;G3V544;G3V5R8;G3V387	P01009;P01009-2;P01009-3	Alpha-1-antitrypsin;Short peptide from AAT	SERPINA1
4.11637	4.17881	0.303472	2.86622	55.928	P02675;B4E1D3;D6REL8;CON__P02676	P02675;B4E1D3;D6REL8	Fibrinogen beta chain;Fibrinopeptide B;Fibrinogen beta chain	FGB
2.68832	2.98109	2.90389	2.85777	51.676	P02790;Q9BS19	P02790;Q9BS19	Hemopexin	HPX
1.98284	2.13688	2.05258	2.05743	41.287	P01860	P01860	Ig gamma-3 chain C region	IGHG3
2.03215	2.05976	1.77145	1.95445	49.306	P01871;P01871-2	P01871;P01871-2	Ig mu chain C region	IGHM
2.70612	1.40514	1.36331	1.82486	0.579861	P02652	P02652	Apolipoprotein A-II;Proapolipoprotein A-II;Truncated apolipoprotein A-II	APOA2
1.42698	1.59402	1.67639	1.5658	1.31319	P02763	P02763	Alpha-1-acid glycoprotein 1	ORM1
1.25676	1.56017	1.19653	1.33782	52.963	P02774;P02774-2	P02774;P02774-2	Vitamin D-binding protein	GC
0.869008	1.15641	1.12402	1.04981	10.3778	P02751-14;P02751-8;P02751-3;P02751;P02751-9;E9PE77;P02751-7;P02751-15;P02751-10;P02751-6;P02751-5;P02751-13;F8W7G7;E7ERA1;P02751-11;P02751-12;P02751-4;H0Y7Z1;E9PG29;P02751-2;H0Y4K8	P02751-14;P02751-8;P02751-3;P02751;P02751-9;E9PE77;P02751-7;P02751-15;P02751-10;P02751-6;P02751-5;P02751-13;F8W7G7;E7ERA1;P02751-11;P02751-12;P02751-4	Fibronectin;Anastellin;Ugl-Y1;Ugl-Y2;Ugl-Y3	FN1
1.10531	1.04109	0.989998	1.04547	1.92083	F5H0Q5;P02765;C9JV77;CON__P12763	F5H0Q5;P02765;C9JV77	Alpha-2-HS-glycoprotein;Alpha-2-HS-glycoprotein chain A;Alpha-2-HS-glycoprotein chain B	AHSG
0.626895	1.11185	1.35416	1.03097	5.08472	P00450;E9PFZ2;H7C5R1;D6RE86;H7C5N5;CON__ENSEMBL:ENSBTAP00000031900	P00450;E9PFZ2;H7C5R1	Ceruloplasmin	CP
0.895257	0.905475	0.793083	0.864605	4.38958	Q5T985;P19823;Q5T987;CON__Q9TRI1	Q5T985;P19823	Inter-alpha-trypsin inhibitor heavy chain H2	ITIH2
1.02558	0.832114	0.329594	0.729096	192.84	B0V2C8;B0UZ83;Q5JNX2;P0C0L4;F8VZD8;F8VW91;A6H8M8;F8VSI2;CON__ENSEMBL:ENSBTAP00000007350	B0V2C8;B0UZ83;Q5JNX2;P0C0L4;F8VZD8;F8VW91;A6H8M8;F8VSI2	Complement C4-A;Complement C4 beta chain;Complement C4-A alpha chain;C4a anaphylatoxin;C4b-A;C4d-A;Complement C4 gamma chain	C4A
0.84892	0.765292	0.464127	0.69278	23.063	B9A064;P0CG04	B9A064;P0CG04	Immunoglobulin lambda-like polypeptide 5;Ig lambda-1 chain C regions	IGLL5;IGLC1
0.809367	0.553472	0.477383	0.613407	38.298	P02749;CON__P17690	P02749	Beta-2-glycoprotein 1	APOH
0.83697	0.287793	0.531656	0.55214	90.568	P00747;Q68DS2;Q5TEH5;A6PVI2;CON__P06868;E9PHF4;Q02325;Q15195	P00747	Plasminogen;Plasmin heavy chain A;Activation peptide;Angiostatin;Plasmin heavy chain A, short form;Plasmin light chain B	PLG
0.374686	0.835864	0.43194	0.547497	70.036	P00734;E9PIT3;C9JV37;CON__P00735	P00734;E9PIT3	Prothrombin;Activation peptide fragment 1;Activation peptide fragment 2;Thrombin light chain;Thrombin heavy chain	F2
0.70448	0.471305	0.370985	0.51559	50.598	G3V5I3;P01011;G3V595;G3V3A0;P01011-2	G3V5I3;P01011;G3V595	Alpha-1-antichymotrypsin;Alpha-1-antichymotrypsin His-Pro-less	SERPINA3
0.367108	0.597865	0.541805	0.502259	46.496	B4DPP8;P01042-2;C9JEX1;CON__P01045-1;CON__Q2KJ62;CON__P01044-1	B4DPP8;P01042-2;C9JEX1	Kininogen-1;Kininogen-1 heavy chain;T-kinin;Bradykinin;Lysyl-bradykinin;Kininogen-1 light chain;Low molecular weight growth-promoting factor	KNG1
0.422303	0.485385	0.287943	0.398544	0.976389	P01623;P04206;P01622	P01623;P04206;P01622	Ig kappa chain V-III region WOL;Ig kappa chain V-III region GOL;Ig kappa chain V-III region Ti
0.32422	0.534469	0.139126	0.332605	5.79792	P08603;P08603-2;F8WDX4;C9JYL1;Q5TFM2;F5H414;Q6NSD3;Q02985-2;Q02985	P08603	Complement factor H	CFH
0.246856	0.466264	0.189579	0.3009	52.602	P01008;Q8TCE1	P01008;Q8TCE1	Antithrombin-III	SERPINC1
0.0354891	0.225772	0.327831	0.196364	21.4625	P04114;F5H109;A8MUN2;CON__ENSEMBL:ENSBTAP00000032840	P04114;F5H109	Apolipoprotein B-100;Apolipoprotein B-48	APOB
0.0796499	0.137773	0	0.0724743	1.00833	P02656	P02656	Apolipoprotein C-III	APOC3

## Sheet: F4 HC
F4HC2	F4HC3	F4 HC	N: Mol. weight [kDa]	T: Protein IDs	T: Majority protein IDs	T: Protein names	T: Gene names
4.54805	4.66571	4.60688	7.80208	P01024;B4E216;O95568	P01024;B4E216	Complement C3;Complement C3 beta chain;C3-beta-c;Complement C3 alpha chain;C3a anaphylatoxin;Acylation stimulating protein;Complement C3b alpha chain;Complement C3c alpha chain fragment 1;Complement C3dg fragment;Complement C3g fragment;Complement C3d fragment;Complement C3f fragment;Complement C3c alpha chain fragment 2	C3
4.57083	4.12928	4.35005	36.105	P01857	P01857	Ig gamma-1 chain C region	IGHG1
3.93729	4.31201	4.12465	55.928	P02675;B4E1D3;D6REL8;CON__P02676	P02675;B4E1D3;D6REL8	Fibrinogen beta chain;Fibrinopeptide B;Fibrinogen beta chain	FGB
3.37342	3.49974	3.43658	45.205	P00738;Q0VAC5;I3L0D3;H3BS21;H0Y300;H3BMJ7	P00738;Q0VAC5;I3L0D3	Haptoglobin;Haptoglobin alpha chain;Haptoglobin beta chain	HP
3.35856	3.36868	3.36362	77.063	P02787;H7C5E8;C9JVG0;F8WCI6;F8WEK9;C9JB55;F8WC57	P02787	Serotransferrin	TF
2.72424	3.57569	3.14997	0.88125	P01834	P01834	Ig kappa chain C region	IGKC
2.47093	3.47116	2.97105	0.976389	P01623;P04206;P01622	P01623;P04206;P01622	Ig kappa chain V-III region WOL;Ig kappa chain V-III region GOL;Ig kappa chain V-III region Ti
2.71862	3.22328	2.97095	164.94	H0YGH4;P01023;F8W7L3;H0YFH1;H0YGH6;P20742-2;P20742;CON__ENSEMBL:ENSBTAP00000024146	H0YGH4;P01023	Alpha-2-macroglobulin	A2M
2.33285	3.40417	2.86851	0.699306	P01766;P01777	P01766	Ig heavy chain V-III region BRO	IGHV3-13
4.67746	0.857639	2.76755	94.972	P02671;P02671-2;Q6NSD8;CON__P02672	P02671;P02671-2	Fibrinogen alpha chain;Fibrinopeptide A;Fibrinogen alpha chain	FGA
1.86478	2.19167	2.02822	10.3778	P02751-14;P02751-8;P02751-3;P02751;P02751-9;E9PE77;P02751-7;P02751-15;P02751-10;P02751-6;P02751-5;P02751-13;F8W7G7;E7ERA1;P02751-11;P02751-12;P02751-4;H0Y7Z1;E9PG29;P02751-2;H0Y4K8	P02751-14;P02751-8;P02751-3;P02751;P02751-9;E9PE77;P02751-7;P02751-15;P02751-10;P02751-6;P02751-5;P02751-13;F8W7G7;E7ERA1;P02751-11;P02751-12;P02751-4	Fibronectin;Anastellin;Ugl-Y1;Ugl-Y2;Ugl-Y3	FN1
1.67808	1.63958	1.65883	49.496	P02679-2;C9JEU5;P02679;C9JC84;C9JU00;C9JPQ9	P02679-2;C9JEU5;P02679;C9JC84	Fibrinogen gamma chain	FGG
0.853724	1.83584	1.34478	54.305	P04004;F5GX75	P04004	Vitronectin;Vitronectin V65 subunit;Vitronectin V10 subunit;Somatomedin-B	VTN
0.957578	1.31079	1.13418	0.883333	P01765;P01776;P01774	P01765;P01776;P01774	Ig heavy chain V-III region TIL;Ig heavy chain V-III region WAS;Ig heavy chain V-III region POM
0.955293	1.22307	1.08918	1.92083	F5H0Q5;P02765;C9JV77;CON__P12763	F5H0Q5;P02765;C9JV77	Alpha-2-HS-glycoprotein;Alpha-2-HS-glycoprotein chain A;Alpha-2-HS-glycoprotein chain B	AHSG
0.936669	1.15362	1.04514	4.38958	Q5T985;P19823;Q5T987;CON__Q9TRI1	Q5T985;P19823	Inter-alpha-trypsin inhibitor heavy chain H2	ITIH2
0.531671	1.50682	1.01925	21.4625	P04114;F5H109;A8MUN2;CON__ENSEMBL:ENSBTAP00000032840	P04114;F5H109	Apolipoprotein B-100;Apolipoprotein B-48	APOB
0.61917	1.10347	0.861321	41.287	P01860	P01860	Ig gamma-3 chain C region	IGHG3
1.02648	0.491274	0.758877	1.46458	P01859	P01859	Ig gamma-2 chain C region	IGHG2
1.06181	0.218767	0.640288	0.65	P0CF74	P0CF74	Ig lambda-6 chain C region	IGLC6
1.06181	0.218767	0.640288	0.661806	P0CG05	P0CG05	Ig lambda-2 chain C regions	IGLC2
1.06181	0.218767	0.640288	0.622917	P0CG06	P0CG06	Ig lambda-3 chain C regions	IGLC3
0.451695	0.744562	0.598128	70.036	P00734;E9PIT3;C9JV37;CON__P00735	P00734;E9PIT3	Prothrombin;Activation peptide fragment 1;Activation peptide fragment 2;Thrombin light chain;Thrombin heavy chain	F2
0.0802774	0.907629	0.493953	12.059	P01617;P01614;P06309	P01617;P01614;P06309	Ig kappa chain V-II region TEW;Ig kappa chain V-II region Cum;Ig kappa chain V-II region GM607
0.25106	0.668791	0.459925	0.544444	P01625;P06314	P01625;P06314	Ig kappa chain V-IV region Len;Ig kappa chain V-IV region B17
0.25106	0.668791	0.459925	0.568056	P06312;P06313;P83593	P06312;P06313	Ig kappa chain V-IV region;Ig kappa chain V-IV region JI	IGKV4-1
0.330546	0.399832	0.365189	54.253	P04217;P04217-2;CON__Q2KJF1	P04217;P04217-2	Alpha-1B-glycoprotein	A1BG
-0.457702	1.06828	0.305289	140.94	B4E1Z4;E7EVA3;P00751;E7ETN3;H7C5H1;B0UXW4;P00751-2;C9JRT3;F8VNY6;H7C526;H0Y4A5;A2ABG1;F2Z3N2;Q8N6L6;F8WCJ9;A2ABJ9;H0Y4Z4;C9JYQ5;Q5ST52;A2ABG0	B4E1Z4;E7EVA3;P00751;E7ETN3	Complement factor B;Complement factor B Ba fragment;Complement factor B Bb fragment	CFB
-0.36238	0.455431	0.0465255	37.654	P01876	P01876	Ig alpha-1 chain C region	IGHA1

[truncated: 7 more sheets: F4 SC, F5 HC, F5 SC, F6 HC, F6 SC, F7 HC, F7 SC]
