# Supplementary material for: Light-Activated Liposomes Coated with Hyaluronic Acid as a Potential Drug Delivery System
Source: Pharmaceutics. 2020 Aug 12;12(8):763. doi: 10.3390/pharmaceutics12080763 (PMC7465487; doi:10.3390/pharmaceutics12080763)
Supplement: Supplementary file 1 [file pharmaceutics-12-00763-s001.zip › pharmaceutics-874302-supplementary/Supplementary File 2 VITREOUS full matrix and enriched.xlsx]

## Sheet: Matrix
Source1	Source2	Source3	Source	F2_HC1	F2_HC2	F2_HC3	F2 HC	F2_SC1	F2_SC2	F2_SC3	F2 SC	F4HC_V1	F4HC_V2	F4HC_V3	F4 HC	F4SC_V1	F4SC_V2	F4SC_V3	F4 SC	F6_HC2	F6_HC3	F6 HC	F6_SC1	F6_SC2	F6_SC3	F6 SC	F7_HC1	F7_HC2	F7_HC3	F7_HC4	F7 HC	F7_SC1	F7_SC2	F7_SC3	F7_SC4	F7 SC	N: Peptides	N: Razor + unique peptides	N: Unique peptides	N: Sequence coverage [%]	N: Unique + razor sequence coverage [%]	N: Unique sequence coverage [%]	N: Mol. weight [kDa]	N: Q-value	N: Score	N: Intensity	N: MS/MS count	N: Avg_pI	N: molecular_weight
0	0	0	0	0	0	0	0	2.38264	0	2.14375	1.5088	0	0	0	0	0	0	24.3546	8.1182	0	0	0	1.63542	1.35625	2.32292	1.77153	0	0	0	0	0	0.990278	6.87847	3.56042	2.79931	3.55712	3	3	2	1 day, 1:05:00	1 day, 1:05:00	1 day, 1:05:00	0.589583	0	1.95347	449110000	31	6.07986	12074
0	0	0	0	0	0	5.34444	1.78148	7.63056	0	4.59861	4.07639	0	0	0	0	0	0	3.72431	1.24144	5.85764	4.22431	5.04097	0	0	4.37778	1.45926	0	0	1.08194	0	0.270486	2.28611	0	0	0	0.571528	6	6	6	16:01:00	16:01:00	16:01:00	33.986	0	6.76875	104190000	47	NaN	NaN
0	0	0	0	0	0	7.74861	2.58287	0	0	0	0	0	0	0	0	0	1.42708	0	0.475694	5.85208	1.91042	3.88125	0	0	0	0	0	7.35347	3.05	4.08403	3.62188	0	0	0	0	0	2	2	2	06:01:00	06:01:00	06:01:00	43.238	0	0.788889	46978000	29	0.459722	43238.7
0	0	0	0	0	0	0	0	0	6.97986	2.02014	3	0	0	0	0	4.15903	3.63264	0	2.59722	0	0	0	5.42847	5.24444	0	3.55764	0	0	0	0	0	0	0	0	2.65208	0.663021	7	7	6	21:07:00	21:07:00	21:07:00	38.275	0	125.85	533540000	80	NaN	NaN
1.81042	7.32778	1.9125	3.68356	0	0	0	0	7.72361	5.80764	7.05625	6.8625	0	0	0	0	25.4242	25.0059	25.2843	25.2381	0	2.99583	1.49792	7.37917	5.2625	3.39028	5.34398	0	0	0	0	0	3.04028	5.52292	6.94306	6.17431	5.42014	19	19	19	06:05:00	06:05:00	06:05:00	18 days, 19:08:00	0	5 days, 3:04:00	881640000	165	0.553472	195012
24.3133	7.16111	3.93958	11.8047	0	0	0	0	2.61528	6.71181	2.95625	4.09444	0	0	0	0	26.6528	27.0302	26.911	26.8647	0	0	0	2.57778	6.52569	1.75972	3.62106	0	0	0	0	0	6.24167	5.43403	2.81528	2.57361	4.26615	11	9	9	1 day, 18:04:00	1 day, 18:04:00	1 day, 18:04:00	1.16736	0	98.595	2363700000	310	0.48125	22307.9
1.41389	3.33611	1.76181	2.1706	0	0	0	0	6.91389	1.88958	6.01111	4.93819	0	0	0	0	25.526	24.8364	0	16.7875	0	0	0	3.50625	5.62222	1.94861	3.69236	0	0	0	0	0	1.60278	5.85	4.88125	6.2	4.63351	4	4	4	1 day, 21:02:00	1 day, 21:02:00	1 day, 21:02:00	5.74514	0	32.657	728880000	129	NaN	NaN
0	0	0	0	0	0	0	0	0	0	0.936111	0.312037	0	0	0	0	0	0	0	0	0	0	0	0	2.84306	3.04653	1.96319	0	0	0	0	0	0	3.95556	4.89097	6.07847	3.73125	4	4	4	07:06:00	07:06:00	07:06:00	78.561	0	0.640972	113540000	36	0.446528	88806
24.1025	7.36667	5.64514	12.3714	0	0	4.84306	1.61435	24.2426	25.3111	3.69028	17.748	29.0617	0	0	9.68723	28.6339	28.1001	29.5776	28.7705	24.0756	24.5957	24.3357	24.2025	4.11458	24.2138	17.5103	0	2.25903	0	0	0.564757	24.756	24.3508	6.79931	24.0306	19.9842	8	8	0	14:04:00	14:04:00	0	67.092	0	13 days, 11:31:00	4829900000	536	NaN	NaN
0	0	1.07153	0.357176	0	0	0	0	0	0	4.81042	1.60347	0	0	0	0	5.93958	5.84514	0	3.92824	0	0	0	4.08819	2.32569	1.99931	2.8044	0	0	0	0	0	0	3.24236	4.22569	0	1.86701	7	7	7	05:01:00	05:01:00	05:01:00	151.96	0	1.36181	108400000	33	0.271528	105454
4.46458	6.38056	5.96042	5.60185	0	0	0	0	1.26667	6.13125	0.955556	2.78449	0	0	0	0	25.5076	24.9518	4.18542	18.2149	0	0	0	2.26667	1.72431	1.70972	1.90023	0	0	0	0	0	4.67083	5.74792	2.10556	7.08958	4.90347	7	7	7	23:06:00	23:06:00	23:06:00	35.613	0	34.417	504810000	73	6.074	35613.7
0	0	4.46875	1.48958	5.36875	24.0217	24.3036	17.898	0	6.92153	0	2.30718	26.6517	0	0	8.8839	0	0	25.0994	8.36647	26.0315	24.7997	25.4156	0	0	0	0	0	24.5477	4.22639	24.3118	13.2715	0	0	0	0	0	18	18	15	31	31	1 day, 3:05:00	82.462	0	96.701	498350000	179	3.12847	75356.8
20.0022	7.40903	3.28958	10.2336	0	0	0	0	4.19236	2.27222	1.84514	2.76991	0	0	0	0	5.07569	4.07917	0	3.05162	4.83681	2.46181	3.64931	1.49375	4.09167	1.83194	2.47245	0	0	0	0	0	3.13819	3.15	1.27361	6.22986	3.44792	4	4	4	06:08:00	06:08:00	06:08:00	89.662	0	26.592	239600000	74	0.729861	97844.1
2.55347	7.75417	5.06111	5.12292	0	0	0	0	6.35278	1.44653	2.38403	3.39444	0	0	0	0	24.9416	24.8411	24.4427	24.7418	5.87917	7.28264	6.5809	4.32083	4.46597	1.05139	3.2794	0	0	2.12639	0	0.531597	2.93333	3.03403	3.53056	3.23681	3.18368	10	10	10	09:04:00	09:04:00	09:04:00	129.88	0	6 days, 10:08:00	570290000	77	0.651389	34748.2
4.63125	3.42639	2.41528	3.49097	0	0	0	0	2.64444	3.8	1.87361	2.77269	0	0	0	0	0	25.4767	0	8.49223	0	0	0	6.35833	2.05278	2.23958	3.55023	0	0	0	0	0	2.25903	1.14167	2.29028	4.03958	2.43264	8	8	6	1 day, 4:01:00	1 day, 4:01:00	1 day, 0:08:00	32.785	0	83.215	611810000	190	0.789583	23029.6
7.01806	3.75764	7.18958	5.98843	0	0	0	0	3.55833	3.44653	7.48819	4.83102	0	0	0	0	25.2915	25.2411	5.8875	18.8067	0	0	0	2.51111	4.71875	3.30347	3.51111	0	0	0	0	0	3.56806	6.34236	2.71736	6.65417	4.82049	5	5	5	35	35	35	1.15208	0	185.98	831250000	142	9.033	6028.92
7.62014	2.30208	7.30278	5.74167	0	1.69514	0	0.565046	7.31181	1.15139	1.10139	3.18819	0	0	0	0	1.43889	7.475	0	2.9713	0	0	0	1.17778	4.13542	5.56806	3.62708	0	0	0	0	0	1.1	1.39028	2.24236	6.90139	2.90851	12	12	2	1 day, 13:03:00	1 day, 13:03:00	10:07:00	39.089	0	39.911	459500000	105	6.078	81273.4
5.66875	5.64167	5.43472	5.58171	0	0	0	0	3.69792	0	1.24931	1.64907	0	0	0	0	24.7567	7.5875	0	10.7814	0	0	0	2.76111	5.65069	6.05417	4.82199	0	0	0	0	0	2.30486	4.42639	5.0125	3.10208	3.71146	8	8	8	2 days, 0:01:00	2 days, 0:01:00	2 days, 0:01:00	1.17708	0	25.642	316370000	45	0.522222	23315.1
0	0	0	0	0	0	0	0	0	0	0	0	0	0	0	0	0	0	0	0	0	0	0	0	5.42778	0	1.80926	0	0	0	0	0	0	6.4	6.76944	2.87153	4.01024	1	1	1	02:08:00	02:08:00	02:08:00	55.562	0.0037453	5.09931	63280000	8	NaN	NaN
0	4.61389	3.4875	2.70046	0	0	0	0	5.61667	6.25347	1.24514	4.37176	0	0	0	0	0	0	6.73889	2.2463	6.09514	4.25556	5.17535	1.74583	0.954861	6.60972	3.10347	0	0	0	0	0	1.11319	6.51042	1.28056	0	2.22604	3	3	3	02:01:00	02:01:00	02:01:00	131.78	0	29.336	298440000	62	0.728472	96964.1
2.62569	7.21875	6.25486	5.36644	24.2968	24.8663	24.3564	24.5065	1.85625	2.01181	5.88403	3.25069	25.5446	0	26.1891	17.2446	6.44514	3.87014	0	3.43843	5.55278	24.2673	14.91	2.33681	6.88125	3.28264	4.1669	7.7625	24.1887	1.19583	4.06319	9.30256	1.70694	7.57778	6.81667	6.84306	5.73611	14	14	14	26	26	26	73.588	0	11 days, 22:02:00	807490000	283	0.536806	74943.4
25.3492	25.5024	26.1448	25.6655	0	25.3827	24.7869	16.7232	26.089	26.5948	25.2922	25.992	29.4553	0	0	9.81843	29.9083	30.099	30.5867	30.198	25.2221	25.7385	25.4803	25.6287	25.544	26.0055	25.7261	24.8387	24.2975	24.7595	24.2745	24.5426	26.4209	25.9203	25.6273	26.1935	26.0405	18	18	9	1 day, 11:03:00	1 day, 11:03:00	1 day, 0:08:00	53.884	0	13 days, 11:31:00	13758000000	1102	NaN	NaN
0	0	0	0	0	0	0	0	0	0	4.75278	1.58426	0	0	0	0	0	2.97431	0	0.991435	0	0	0	0	5.52569	0	1.8419	0	0	0	0	0	3.21806	4.22431	0	0	1.86059	2	2	2	17	17	17	10.069	0	3.90417	49874000	7	NaN	NaN
4.29444	1.81806	5.91806	4.01019	0	0	0	0	2.33681	4.33611	1.16389	2.61227	0	0	0	0	25.4281	25.3235	25.3567	25.3694	0	2.47778	1.23889	2.28403	5.15069	2.31597	3.25023	0	0	0	0	0	1.94028	3.01944	2.45069	22.005	7.35385	25	25	24	13:01:00	13:01:00	13:01:00	245.97	0	8 days, 4:37:00	990980000	191	0.48125	257891
3.35278	3.70556	3.21042	3.42292	0	0	0	0	0.961806	7.09306	1.55417	3.20301	0	0	0	0	27.956	27.7262	27.096	27.5927	6.93472	0	3.46736	6.19583	1.55208	7.61319	5.12037	0	0	0	0	0	3.77708	4.50764	2.98889	5.18194	4.11389	8	5	5	1 day, 16:06:00	16:04:00	16:04:00	1.44722	0	28.553	2115200000	88	NaN	NaN
0	0	6.92292	2.30764	0	7.76319	0	2.58773	6.30694	0	1.70069	2.66921	0	0	0	0	0	24.777	0	8.259	0	0	0	4.49375	1.77431	4.74097	3.66968	0	0	0	0	0	1.68542	2.13472	1.60972	0	1.35747	5	5	5	19:08:00	19:08:00	19:08:00	25.298	0	51.405	266510000	74	0.731944	33692
24.9632	24.8385	2.85347	17.5517	0	3.31389	0	1.10463	24.2488	24.9743	24.3713	24.5315	0	0	0	0	29.0193	28.6466	27.902	28.5226	0	0	0	24.6564	24.5217	24.4351	24.5377	7.01042	0	0	0	1.7526	24.8129	25.3766	24.7394	24.5244	24.8633	6	1	0	1 day, 18:01:00	17:08:00	0	0.955556	0	13 days, 11:31:00	4699800000	236	NaN	NaN
5.9125	6.08681	4.88125	5.62685	0	0	0	0	2.26042	6.45625	6.00903	4.90856	0	0	0	0	26.7491	26.7561	26.5564	26.6872	1.16319	0	0.581597	1.80972	5.27431	7.36042	4.81481	0	0	0	0	0	7.2625	1.61736	3.25972	1.57431	3.42847	10	10	10	09:01:00	09:01:00	09:01:00	4 days, 9:14:00	0	103.95	1382400000	196	0.478472	101808
0	0	6.10903	2.03634	0	0	0	0	0	0	4.86181	1.6206	0	0	0	0	0	6.36042	0	2.12014	0	0	0	0	4.89097	5.68889	3.52662	0	0	0	0	0	4.90764	0	6.50764	6.49792	4.4783	4	4	4	23:04:00	23:04:00	23:04:00	28.563	0	0.879167	125230000	33	0.874306	28691.2
0	0	0	0	0	0	0	0	0	2.24583	0	0.748611	0	0	0	0	2.96389	0	0	0.987963	0	0	0	0	0	0	0	0	0	0	0	0	0	0.793056	0	0	0.198264	2	2	2	9	9	9	37.479	0.0011111	3.55694	65401000	9	0.551389	42380.3
25.3603	01/01/1900 1,12,00	25.724	25.5421	0	6.63472	24.1037	10.2461	26.597	26.3475	26.5574	26.5006	26.9072	0	0	8.96907	30.9295	30.9312	29.2611	30.3739	24.4655	24.7278	24.5966	26.7632	26.6334	26.7205	26.7057	1.10903	5.67569	3.11667	6.88958	4.19774	26.5831	26.7609	26.5668	26.3951	26.5765	36	36	34	60	60	2 days, 9:07:00	62.321	0	13 days, 11:31:00	20613000000	2170	6.19097	63508.9
5.6125	4.01042	2.38472	4.00255	0	0	0	0	1.65833	1.27569	5.10556	2.67986	0	0	0	0	5.72083	3.07014	6.89653	5.22917	0	0	0	5.85625	6.74375	6.70764	6.43588	0	0	0	0	0	3.27014	7.39653	5.65694	7.22014	5.88594	15	15	15	13:08:00	13:08:00	13:08:00	6 days, 4:28:00	0	46.796	367900000	74	0.592361	124581
0	0	0	0	0	0	0	0	0	0	1.99028	0.663426	0	0	0	0	0	0	5.00625	1.66875	0	0	0	0	0	0	0	0	0	0	0	0	0	1.21042	0	0	0.302604	2	2	2	06:01:00	06:01:00	06:01:00	79.748	0	0.693056	26359000	11	0.494444	76343.5
0	0	2.38125	0.79375	0	0	0	0	2.74167	0	2.14514	1.62894	0	0	0	0	0	3.79028	0	1.26343	0	0	0	2.47431	2.7625	2.07986	2.43889	0	0	0	0	0	3.08958	1.925	5.09375	1.74514	2.96337	4	4	4	09:05:00	09:05:00	09:05:00	44.63	0	1.09236	222300000	40	0.945139	51629.5
20.082	7.17569	1.87222	9.70997	0	0	0	0	3.18819	0	6.15903	3.11574	0	0	0	0	24.6098	24.1024	3.36944	17.3605	0	0	0	6.43611	0	1.19236	2.54282	0	0	0	0	0	0	0	7.68542	6.81319	3.62465	2	2	2	03:05:00	03:05:00	03:05:00	54.975	0	24.406	101670000	26	NaN	NaN
0	0	6.17014	2.05671	0	0	0	0	0	0	0	0	0	0	0	0	1.91944	3.25833	0	1.72593	0	0	0	0	0	0	0	0	0	0	0	0	0	0	0	0	0	5	5	5	05:03:00	05:03:00	05:03:00	5 days, 10:37:00	0	30.547	122800000	14	NaN	NaN
0	0	0	0	0	0	0	0	0	0	0	0	0	0	0	0	0	0	0	0	5.3625	1.18819	3.27535	0	0	0	0	0	0	1.89028	0	0.472569	0	0	0	0	0	3	3	2	13:07:00	13:07:00	09:08:00	33.313	0	42.64	113580000	49	7.057	10212.8
0	0	7.23958	2.41319	0	0	0	0	0	0	7.65625	2.55208	0	0	0	0	0	2.44306	0	0.814352	0	0	0	0	3.93611	0	1.31204	0	0	0	0	0	0	1.44861	7.48472	3.55833	3.12292	2	2	2	04:05:00	04:05:00	04:05:00	93.822	0	30.607	114290000	9	0.834028	100242
7.08472	7.57708	4.41181	6.35787	0	0	7.27431	2.42477	3.20208	4.62292	7.46111	5.09537	0	0	0	0	25.7526	25.7096	0	17.1541	1.325	4.30208	2.81354	6.79514	2.55069	3.54444	4.29676	0	2.18125	4.61597	2.06042	2.21441	1.13403	7.3625	6.04444	5.87847	5.10486	13	13	12	20:02:00	20:02:00	18:05:00	2 days, 22:58:00	0	7 days, 7:02:00	819410000	157	0.786806	80946.4
0	0	0	0	0	0	0	0	0	0	0	0	0	0	0	0	0	0	1.49653	0.498843	0	0	0	0	18,26,00	0	0	0	0	0	0	0	0	0	1.275	0	0.31875	3	3	3	16:05:00	16:05:00	16:05:00	1.12292	0	4.18264	60957000	2	NaN	NaN
6.55625	6.43681	3.99583	5.66296	0	0	3.32431	1.1081	6.74583	2.80139	5.23958	4.92894	0	0	0	0	27.1304	26.773	27.2681	27.0572	6.78125	2.00417	4.39271	2.12431	7.34931	7.45764	5.64375	6.25208	7.53194	5.04792	7.25556	6.52188	7.77639	6.41875	6.34861	1.95069	5.62361	9	9	3	18:01:00	18:01:00	08:04:00	86.775	0	13 days, 11:31:00	1313200000	290	NaN	NaN
0	0	0	0	0	0	0	0	0	4.9	0	1.63333	0	0	0	0	26.1057	26.859	7.75486	20.2399	0	0	0	0	1.58681	3.17708	1.58796	0	0	0	0	0	6.23125	3.09931	6.3625	2.66458	4.58941	5	3	1	53	29	9	11.025	0.0010288	0.609028	88732000	16	NaN	NaN
5.97431	5.12153	4.23403	5.10995	6.7875	5.46319	3.2	5.15023	3.19028	5.06319	3.05486	3.76944	0	0	0	0	24.653	24.7362	24.2794	24.5562	5.61319	2.32917	3.97118	7.77986	4.31806	3.46181	5.18657	1.30417	0	0	0	0.326042	6.27847	2.6375	1.72778	2.3625	3.25156	19	19	19	10:08:00	10:08:00	10:08:00	222.72	0	7 days, 19:14:00	860050000	188	0.624306	199915
24.804	24.6613	25.3418	24.9357	0	3.71667	0	1.23889	25.7465	25.6425	24.9701	25.453	0	0	0	0	29.2604	28.8866	26.3569	28.168	2.66181	3.50833	3.08507	25.7453	6.55833	25.9104	19.4047	2.07778	0	0	4.46042	1.63455	25.839	24.9881	24.7123	25.379	25.2296	11	11	6	2 days, 1:07:00	2 days, 1:07:00	1 day, 2:09:00	0.9875	0	13 days, 11:31:00	6368100000	606	NaN	NaN
4.57014	5.18819	24.1529	11.3037	0	0	0	0	5.02917	24.1616	5.29236	11.4944	0	0	0	0	26.7859	27.3042	27.1984	27.0962	7.02847	7.16875	7.09861	24.1864	1.43264	5.71181	10.4436	0	0	0	0	0	5.38056	6.77292	5.91875	4.00208	5.51858	17	17	17	21	21	21	4 days, 6:55:00	0	13 days, 11:31:00	2898500000	272	0.605556	105220
2.25347	1.45972	6.10278	3.27199	0	0	0	0	0	0	0.911111	0.303704	26.1128	0	0	8.70427	24.6501	24.9204	0	16.5235	0	0	0	0	1.04236	6.54375	2.5287	0	0	1.04444	0	0.261111	0	0	6.45278	1.28125	1.93351	7	3	2	23:09:00	10:08:00	06:08:00	37.329	0	55.928	261080000	67	0.56875	28194.7
0	0	0	0	0	0	0	0	1.25069	0	4.8625	2.03773	0	0	0	0	0	0	0	0	0	0	0	1.95417	0	2.59514	1.51644	0	0	0	0	0	4.79653	0	0	0	1.19913	2	2	2	03:07:00	03:07:00	03:07:00	91.952	0.0011223	4.40347	52645000	10	0.334722	96698.5
4.10833	1.22639	1.52847	2.28773	0	0	0	0	3.26111	4.76458	5.70625	4.57731	0	0	0	0	25.7651	26.0676	25.422	25.7516	0	2.44306	1.22153	22,01,00	4.42639	7.49583	5.96111	0	0	0	0	0	1.58611	3.90694	7.23333	4.70556	4.35799	15	15	15	21:02:00	21:02:00	21:02:00	4 days, 6:04:00	0	190.91	716870000	156	3.32986	91277.3
0	0	6.56389	2.18796	0	0	0	0	0	0	3.15347	1.05116	0	0	0	0	0	0	24.5433	8.1811	0	0	0	0	0	0	0	0	0	0	0	0	0	1.99583	1.27361	6.52917	2.44965	3	3	3	19:09:00	19:09:00	19:09:00	0.983333	0	11:01:00	67276000	16	0.943056	20483.5
5.40625	5.76319	6.66528	5.94491	0	0	0	0	1.24722	1.05278	2.70903	1.66968	0	0	0	0	25.8916	25.7932	0	17.2283	7.71667	3.26111	5.48889	7.72361	1.04931	5.16389	4.6456	0	0	0	0	0	3.38056	3.70347	5.24583	1.02222	3.33802	5	5	4	20:01:00	20:01:00	14:01:00	1.08889	0	29.532	710950000	137	0.698611	21966.3
26.6335	26.3915	26.0063	26.3438	0	6.88611	25.2065	10.6975	26.0577	25.5784	26.1646	25.9336	28.8803	0	0	9.62677	30.5963	30.6298	29.573	30.2664	24.8215	24.9675	24.8945	26.0442	26.4108	25.5714	26.0088	25.1339	24.3387	25.2798	26.0801	25.2081	25.566	25.7656	25.7887	25.4831	25.6508	14	14	14	1 day, 15:08:00	1 day, 15:08:00	1 day, 15:08:00	39.776	0	13 days, 11:31:00	17589000000	1767	NaN	NaN
7.32153	5.80347	6.98472	6.70324	0	4.81389	0	1.60463	1.27569	7.31875	6.00625	4.8669	0	0	0	0	24.4344	24.7248	0	16.3864	0	3.95486	1.97743	1.14861	2.68264	1.19722	1.67616	0	0	0	0	0	4.88472	7.04375	4.58194	5.13681	5.41181	14	14	14	8	8	8	11 days, 15:44:00	0	115.63	698870000	116	NaN	NaN
0	0	0	0	0	0	0	0	0	0	7.32153	2.44051	0	0	0	0	0	0	7.22292	2.40764	0	0	0	0	4.89236	0	1.63079	0	0	0	0	0	3.05417	2.60556	0	6.46736	3.03177	3	3	3	03:07:00	03:07:00	03:07:00	70.524	0	1.08958	66727000	11	NaN	NaN
0	0	1.38056	0.460185	0	0	0	0	0	0	0	0	0	0	0	0	0	5.50972	0	1.83657	0	0	0	1.12361	7.09792	0	2.74051	0	0	0	0	0	0	3.60764	7.43264	5.91319	4.23837	6	6	6	52	52	52	0.857639	0	77.116	101990000	30	NaN	NaN
0	0	0	0	0	0	0	0	0	0	2.67708	0.892361	0	0	0	0	0	2.35764	0	0.78588	0	0	0	0	0	0	0	0	0	0	0	0	0	4.23889	0	6.26111	2.625	10	3	3	27	14:03:00	14:03:00	2 days, 2:47:00	0	31.875	237440000	42	0.911111	37362.3
0	0	0	0	0	0	0	0	0	0	0	0	0	0	0	0	0	2.86667	0	0.955556	0	0	0	0	0	4.95208	1.65069	0	0	0	0	0	4.57431	6.39653	5.91597	0	4.2217	3	3	3	07:07:00	07:07:00	07:07:00	53.941	0	0.995139	75673000	13	0.449306	64952.4
0	0	0	0	0	0	0	0	1.12361	0	0	0.374537	0	0	0	0	0	0	0	0	0	0	0	7.12292	1.49722	0	2.87338	0	0	0	0	0	4.12917	7.07222	6.72431	0	4.48142	2	2	2	05:07:00	05:07:00	05:07:00	70.633	0.0010215	4.36319	53081000	12	NaN	NaN
6.34583	1.30278	0	2.54954	0	0	0	0	1.88611	7.50417	6.22639	5.20556	0	0	0	0	24.4189	24.2009	25.4034	24.6744	0	0	0	7.55486	3.18889	6.67222	5.80532	0	0	0	0	0	3.69583	3.85625	7.52708	4.32986	4.85226	14	3	3	1 day, 16:04:00	09:01:00	09:01:00	48.895	0	25.531	408440000	69	0.728472	49924.4
0	0	0	0	0	0	0	0	0	0	0	0	0	0	0	0	0	0	28.3128	9.4376	0	0	0	1.97292	0	0	0.657639	0	0	0	0	0	0	1.46597	0.961111	7.68194	2.52726	2	2	2	22:08:00	22:08:00	22:08:00	0.852083	0	27.498	192500000	39	0.434028	10626.9
0	0	0	0	0	0	0	0	6.53403	0	22,02,00	3.26701	0	0	0	0	0	26.7868	0	8.92893	0	0	0	0	0	4.43472	1.47824	0	0	0	0	0	5.23264	0	3.40347	0	2.15903	2	2	2	11:02:00	11:02:00	11:02:00	0.750694	0	52.93	1111600000	46	NaN	NaN
6.01875	7.06875	2.23542	5.10764	0	6.15486	3.51736	3.22407	1.09514	2.47292	6.51319	3.36042	24.4079	0	0	8.13597	25.5681	25.0446	24.4531	25.0219	1.84444	6.54375	4.1941	4.17222	1.84167	6.56528	4.19306	0	6.23056	5.96736	7.61944	4.95434	3.97847	4.78958	5.66389	2.92986	4.34045	12	12	12	17	17	17	88.412	0	237.87	928440000	216	05:32:00	86838.4
5.79514	0	5.10833	3.63449	0	0	3.80347	1.26782	1.88056	6.59097	6.62847	5.03333	0	0	0	0	6.44097	24.0148	24.8745	18.4434	3.52431	1.72847	2.62639	7.72639	5.57778	6.63611	6.64676	0	1.47708	6.37986	3.82014	2.91927	5.93681	6.28125	1.72639	4.56875	4.6283	7	7	7	1 day, 14:06:00	1 day, 14:06:00	1 day, 14:06:00	23:54:00	0	94.787	343900000	78	0.654861	17342.5
1.51111	0	0	0.503704	0	0	0	0	0	0	0	0	0	0	0	0	0	0	0	0	0	0	0	2.55833	0	0	0.852778	0	0	0	0	0	0	4.49583	5.69583	19.0051	7.29919	2	2	2	6	6	6	29.977	0.0011287	5.40764	73569000	12	5.066	29977.1
3.99236	1.10972	5.24375	3.44861	0	0	0	0	7.69653	7.66458	5.525	6.96204	0	0	0	0	4.275	6.00069	0	3.42523	0	0	0	3.11597	5.81111	1.04931	3.32546	0	0	0	0	0	6.75833	2.10694	3.93264	3.50069	4.07465	10	10	10	1 day, 15:01:00	1 day, 15:01:00	1 day, 15:01:00	34.196	0	173.64	289500000	50	0.642361	34196.2
7.30625	6.61389	2.15833	5.35949	0	0	0.936111	0.312037	7.48819	5.75556	4.12083	5.78819	0	0	0	0	25.0699	24.8133	0	16.6277	3.41319	0	1.7066	2.73889	6.27361	6.04583	5.01944	0	0	0	0	0	7.7125	4.65833	4.69167	6.94792	6.0026	6	6	5	17:08:00	17:08:00	14:05:00	41.318	0	19.051	562390000	87	07:05:00	37973.8
0	0	1.28542	0.428472	0	0	0	0	4.76736	0	2.59514	2.45417	0	0	0	0	0	4.10833	0	1.36944	0	0	0	3.87569	6.64514	2.31319	4.27801	0	0	0	0	0	6.25069	3.00764	1.88958	4.17222	3.83003	7	6	6	15:06:00	13:02:00	13:02:00	2 days, 10:47:00	0	1.32361	193940000	40	0.900694	67705.5
0	0	0	0	0	0	0	0	0	0	0	0	0	0	0	0	0	4.59236	24.217	9.60312	0	0	0	6.18611	0	0	2.06204	0	0	0	0	0	0	0	0	0	0	2	2	2	17:04:00	17:04:00	17:04:00	1.11458	0	3.83472	45969000	21	NaN	NaN
4.69583	4.97292	1.06875	3.57917	0	0	0	0	4.21875	0	0	1.40625	0	0	0	0	0	0	0	0	0	0	0	1.49792	0	0	0.499306	0	0	0	0	0	0	7.72431	0	0	1.93108	2	2	2	18:07:00	18:07:00	18:07:00	15:38:00	0.0010616	7.00556	601920000	29	NaN	NaN
24.1668	24.1389	24.0746	24.1268	0	6.63542	1.24931	2.62824	24.2383	7.63681	24.6425	18.8392	0	0	0	0	28.2445	28.3673	27.3659	27.9926	2.84861	6.3625	4.60556	24.7611	24.3435	01/01/1900 0,07,00	24.5523	3.77014	5.03611	1.84792	2.37222	3.2566	24.856	24.2833	24.3835	24.5788	24.5254	26	26	26	1 day, 7:01:00	1 day, 7:01:00	1 day, 7:01:00	121.87	0	13 days, 11:31:00	4491200000	603	0.411111	47734.7
0	0	2.88472	0.961574	0	0	0	0	0	0	1.33542	0.445139	0	0	0	0	0	0	4.18125	1.39375	0	0	0	0.857639	0.915972	1.06667	0.946759	0	0	0	0	0	1.19236	3.22847	0	6.72986	2.78767	3	3	3	17:07:00	17:07:00	17:07:00	1.42778	0	0.917361	57103000	12	NaN	NaN
0	0	0	0	0	0	0	0	3.52361	0	2.87014	2.13125	0	0	0	0	6.06597	24.5184	0	10.1948	1.21111	0	0.605556	3.31111	4.57708	2.19653	3.36157	0	0	0	0	0	0	2.62847	0.910417	1.84306	1.34549	5	5	5	1 day, 4:03:00	1 day, 4:03:00	1 day, 4:03:00	25.661	0	35.272	219200000	30	NaN	NaN
7.00972	5.16944	1.05347	4.41088	0	0	0	0	1.14167	0	3.76528	1.63565	0	0	0	0	24.3557	7.45903	24.9461	18.9203	0	0	0	1.94931	2.53611	2.04097	2.17546	0	0	0	0	0	6.74028	3.20208	3.67986	1.28264	3.72622	9	9	9	2 days, 5:01:00	2 days, 5:01:00	2 days, 5:01:00	1.31875	0	29.94	586140000	85	08:34:00	21638.9
24.4748	24.2725	25.1197	24.6223	0	0	0	0	1.46389	6.46111	24.1568	10.6939	0	0	0	0	28.1813	28.251	28.7671	28.3998	0.936111	0	0.468056	24.0025	1.54028	6.96944	10.8374	0	0	0	0	0	4.67014	24.3106	24.0604	24.168	19.3023	5	4	1	10:07:00	06:05:00	01:07:00	44.409	0	7 days, 22:44:00	4006800000	319	NaN	NaN
0	0	0	0	0	0	0	0	0	0	5.20625	1.73542	0	0	0	0	0	0	0	0	0	0	0	0	2.62292	4.74861	2.45718	0	0	0	0	0	0	3.22014	2.96042	3.59236	2.44323	2	2	2	06:04:00	06:04:00	06:04:00	63.949	0	4.24722	48088000	8	0.426389	74837.6
0	0	3.44514	1.14838	0	0	1.61458	0.538194	5.08542	0	4.72431	3.26991	0	0	0	0	2.49028	3.58125	0	2.02384	2.03681	3.84444	2.94062	5.75972	0	0	1.91991	0	4.42639	5.00069	2.26111	2.92205	0	3.69792	0	0	0.924479	7	7	7	19:03:00	19:03:00	19:03:00	49.028	0	0.84375	102950000	28	0.554167	42223.7
0	0	0	0	0	0	0	0	0	0	0	0	0	0	0	0	2.14722	3.53056	0	1.89259	0	0	0	0	0	0	0	0	0	0	0	0	0	0	0	0.959722	0.239931	1	1	1	02:05:00	02:05:00	02:05:00	43.148	0.0084459	0.440972	21480000	6	0.638194	43197.8
0	0	0.95625	0.31875	0	0	0	0	6.67639	0	6.34097	4.33912	0	0	0	0	0	0	24.815	8.27167	2.33542	2.92708	2.63125	6.04722	3.93264	1.02292	3.66759	0	0	0	0	0	0	2.36736	3.37431	3.68681	2.35712	6	6	4	19:01:00	19:01:00	12:08:00	47.105	0	1.23264	122920000	37	0.454861	47771.4
0	0	0	0	0	0	0	0	3.06042	0	0	1.02014	26.5303	0	0	8.84343	29.0178	28.5621	26.6357	28.0719	0	0	0	0	0	0	0	0	0	0	0	0	0.975	1.53056	0	0	0.626389	6	2	2	1 day, 7:01:00	19:02:00	19:02:00	0.913194	0	4.64097	57866000	15	5.043	12288.8
0	0	4.47083	1.49028	0	0	0	0	1.97153	0	3.52639	1.83264	0	0	0	0	0	1.28681	0	0.428935	0	0	0	7.53125	4.75417	0	4.09514	0	0	0	0	0	0	0	0	3.63264	0.90816	2	2	2	02:06:00	02:06:00	02:06:00	4 days, 20:06:00	0.0010823	1.02847	45491000	10	0.6375	205799
0	0	0	0	0	0	0	0	0	0	6.37708	2.12569	0	0	0	0	3.08403	2.94583	0	2.00995	0	0	0	4.12292	1.99236	1.20556	2.44028	0	0	0	0	0	5.15694	3.99444	1.23403	0	2.59635	2	2	2	03:08:00	03:08:00	03:08:00	81.484	0.0010482	5.82153	126760000	14	05:25:00	81207.2
0	0	6.79931	2.26644	0	0	4.87778	1.62593	2.1	0	5.73403	2.61134	0	0	0	0	7.01667	4.64167	0	3.88611	2.22153	4.96319	3.59236	6.47014	2.94792	6.93125	5.44977	0	7.36389	5.36319	3.64931	4.0941	4.71181	1.42569	1.3375	2.92153	2.59913	22	11	11	1 day, 4:06:00	17:09:00	17:09:00	3 days, 9:42:00	0	5 days, 15:42:00	353550000	75	0.741667	83253.2
0	0	5.50139	1.8338	0	0	0	0	0	0	4.69236	1.56412	0	0	0	0	0	0	0	0	0	0	0	0	0	0	0	0	0	0	0	0	0	3.62083	0	0	0.905208	2	2	2	02:06:00	02:06:00	02:06:00	171.63	0	0.668056	42383000	3	0.794444	165406
1.01528	3.96667	1.46458	2.14884	0	0	0	0	2.87639	0	5.60069	2.82569	0	0	0	0	6.40833	3.57292	0	3.32708	0	0	0	3.35694	1.41181	5.26806	3.3456	0	0	0	0	0	2.42222	7.78056	1.40903	1.42014	3.25799	24	24	24	12:07:00	12:07:00	12:07:00	11 days, 3:58:00	0	120.86	700170000	87	5.072	282106
0	0	0	0	0	0	0	0	0	0	0	0	0	0	0	0	0	0	0	0	0	5.61875	2.80937	0	0	0	0	0	0	0	0	0	0	4.2125	0	18.021	5.55837	2	2	2	05:07:00	05:07:00	05:07:00	56.076	0.0011312	5.54792	55006000	8	0.311111	42796.9
1.82917	4.74444	0	2.1912	0	0	6.10278	2.03426	3.99375	1.08542	5.77917	3.61944	0	0	0	0	24.6244	24.5188	0	16.3811	3.92847	2.74097	3.33472	3.79236	1.89236	1.69861	2.46111	0	0	3.99583	3.55903	1.88872	0	4.30208	4.56736	3.675	3.13611	4	4	4	37	37	37	1.06528	0	36.703	325190000	64	0.728472	14693.7
0	0	0	0	0	0	6.46181	2.15394	0	5.81528	0	1.93843	25.3652	0	0	8.45507	0	0	0	0	1.83472	6.52431	4.17951	6.79444	0	0	2.26481	2.1625	7.64097	6.00903	1.55625	4.34219	7.04792	0	0	0	1.76198	5	5	5	1 day, 2:07:00	1 day, 2:07:00	1 day, 2:07:00	32.768	0	72.861	119810000	76	08:07:00	35051.7
1.37222	4.30139	1.07847	2.25069	0	0	0	0	1.86319	6.14444	1.04444	3.01736	0	0	0	0	24.1016	24.3183	24.3666	24.2622	2.57569	4.30139	3.43854	20.0051	4.86597	2.48194	9.11767	0	0	0	0	0	2.69028	7.20694	3.38403	5.81111	4.77309	7	7	6	09:03:00	09:03:00	8	111.75	0	86.186	296950000	60	0.502778	112445
0.990972	2.2	3.51042	2.2338	0	0	0	0	1.42917	4.59375	6.71042	4.24444	0	0	0	0	5.09306	0	24.4508	9.84795	0	1.68333	0.841667	2.54236	3.25764	3.30208	3.03403	0	0	0	0	0	1.49722	3.00486	2.92569	2.38819	2.45399	6	6	6	17:06:00	17:06:00	17:06:00	50.728	0	28.092	256590000	77	0.459028	52534.3
3.17083	1.18542	3.07292	2.47639	0	0	0	0	2.81736	0	1.65764	1.49167	0	0	0	0	25.7019	25.2214	0	16.9744	0	0	0	7.46458	5.97361	6.13264	6.52361	0	0	0	0	0	2.05347	6.88333	5.86319	6.74861	5.38715	4	4	4	14:08:00	14:08:00	14:08:00	46.524	0	58.933	552230000	75	NaN	NaN
1.90417	6.87569	4.85972	4.54653	0	0	0	0	7.81667	1.92778	2.36181	4.03542	0	0	0	0	26.8229	26.8935	25.8374	26.5179	3.32153	0	1.66076	5.69167	3.48889	5.85069	5.01042	0	0	0	0	0	0.920833	7.30069	1.66042	23.0075	8.22236	11	11	11	1 day, 1:07:00	1 day, 1:07:00	1 day, 1:07:00	75.342	0	8 days, 20:49:00	1721600000	160	0.5375	75342.9
26.4789	26.0499	27.0641	26.531	0	6.78264	0	2.26088	26.0765	26.0486	25.5159	25.8803	25.1607	0	0	8.3869	30.5994	30.509	31.0206	30.7097	24.9247	0	12.4624	26.0451	24.9494	26.3699	25.7881	0	24.5795	0	0	6.14487	26.0796	26.276	26.1211	26.1366	26.1533	9	9	9	2 days, 0:01:00	2 days, 0:01:00	2 days, 0:01:00	0.809028	0	13 days, 11:31:00	12134000000	750	NaN	NaN
0	0	1.81736	0.605787	0	0	0	0	3.82083	0	5.59306	3.13796	0	0	0	0	0	0	1.65208	0.550694	0	0	0	6.99583	4.58125	5.83264	5.80324	0	0	0	0	0	1.06111	4.41597	2.05417	3.62986	2.79028	6	6	6	06:05:00	06:05:00	06:05:00	7 days, 8:46:00	0	28.163	141230000	23	NaN	NaN
2.13056	1.16389	7.55903	3.61782	0	0	0	0	3.9875	0	0	1.32917	0	0	0	0	7.37708	4.28819	0	3.88843	1.26875	0	0.634375	2.07708	1.53125	7.36042	3.65625	0	0	0	0	0	2.97569	6.51042	4.11597	5.28681	4.72222	3	3	3	10	10	10	30.149	0	3 days, 19:09:00	143540000	21	0.846528	32403.8
29.1919	29.1423	29.2917	29.2086	2.15208	6.16042	26.658	11.6568	27.5676	26.5541	27.9589	27.3602	28.6865	0	0	9.56217	31.8496	32.5279	32.3067	32.2281	27.7781	28.0069	27.8925	28.0615	27.9316	27.5761	27.8564	1.53264	26.3892	26.9704	26.8681	20.4401	27.172	27.9995	28.0512	28.1454	27.842	74	67	56	3 days, 7:03:00	3 days, 1:01:00	2 days, 19:02:00	2 days, 20:17:00	0	13 days, 11:31:00	64640000000	4299	1.02431	69681.1
0	0	0	0	0	0	0	0	4.63819	0	0	1.54606	0	0	0	0	0	0	0	0	0	0	0	4.50208	6.02431	5.56875	5.36505	0	0	0	0	0	0	5.43125	7.15208	0	3.14583	2	2	2	03:04:00	03:04:00	03:04:00	43.182	0	12.096	85214000	13	0.547917	49779.5
0	0	3.45069	1.15023	0	0	0	0	4.31042	0	5.55069	3.28704	0	0	0	0	0	4.47153	0	1.49051	0	0	0	0	0	19,46,00	0	0	0	0	0	0	4.40833	1.08958	4.59306	0	2.52274	3	3	3	09:03:00	09:03:00	09:03:00	49.573	0	0.851389	90352000	15	0.831944	50061.5
5.03819	6.69792	24.7015	12.1459	0	0	0	0	5.59514	5.03403	1.14792	3.92569	0	0	0	0	27.6286	27.301	0	18.3099	22.0041	0	11.0021	4.75208	1.62639	2.02361	2.80069	0	2.80417	24.702	0	6.87654	2.28542	6.60764	2.91111	2.95069	3.68872	13	13	13	23:02:00	23:02:00	23:02:00	78.614	0	13 days, 11:31:00	2579400000	290	0.591667	84798.9
0	0	0	0	28.0171	27.2868	0	18.4346	4.20069	24.0789	0	9.42653	26.9362	28.2824	28.6414	27.9533	0	0	0	0	0	0	0	0	0	0	0	0	0	0	0	0	0	0	0	0	0	5	1	1	1 day, 10:06:00	14:06:00	14:06:00	0.693056	0	13 days, 11:31:00	5167700000	219	NaN	NaN
0	0	1.55347	0.517824	0	0	0	0	0	0	5.58403	1.86134	0	0	0	0	0	1.48333	0	0.494444	0	0	0	3.45208	0	2.78681	2.07963	0	0	0	0	0	0	7.12847	0	4.99583	3.03108	8	3	3	18	09:05:00	09:05:00	43.582	0	1.93194	177940000	18	NaN	NaN
0	0	0	0	0	0	0	0	0	0	0	0	0	0	0	0	0	0	0	0	0	0	0	6.26458	2.81111	0	3.02523	0	0	0	0	0	0	0	6.32222	0	1.58056	3	3	3	03:01:00	03:01:00	03:01:00	6 days, 4:39:00	0	0.715972	30568000	10	0.644444	152380
0	0	2.12708	0.709028	0	0	0	0	1.13403	0	1.1625	0.765509	0	0	0	0	2.31597	7.78542	0	3.36713	0	0	0	0	6.85694	0	2.28565	0	0	0	0	0	1.12292	6.90764	6.85764	1.94097	4.20729	2	2	2	09:04:00	09:04:00	09:04:00	26.591	0	7.14375	72817000	23	NaN	NaN
24.1037	4.23264	3.12222	10.4862	6.84097	5.99236	24.7061	12.5131	5.92083	3.67569	2.1375	3.91134	27.0701	0	0	9.02337	26.6451	26.4654	26.5719	26.5608	24.5225	24.0641	24.2933	5.43194	22.0034	1.14861	9.52799	1.52708	25.0468	7.27917	24.722	14.6438	2.47778	3.66042	7.57083	5.61042	4.82986	10	10	3	30	30	14:03:00	46.661	0	8 days, 22:43:00	1796900000	365	0.523611	50140.9
0	0	0	0	0	0	1.33958	0.446528	5.48333	0	0	1.82778	0	0	0	0	0	0	6.20347	2.06782	0	4.51458	2.25729	1.33542	0	2.85486	1.39676	0	0	3.41597	0	0.853993	6.48681	0	0	6.25625	3.18576	4	4	4	10:08:00	10:08:00	10:08:00	37.404	0	21.002	104330000	27	0.853472	37171.9
1.94514	1.16181	4.72986	2.61227	0	0	0	0	1.6625	1.35278	6.90208	3.30579	0	0	0	0	24.5101	24.6462	0	16.3854	0	0	0	1.43542	7.65764	1.48056	3.52454	0	0	0	0	0	21.0063	5.85903	6.43819	1.42917	8.68317	11	11	11	17:07:00	17:07:00	17:07:00	91	0	8 days, 0:34:00	410280000	81	5.0085	89359.8
0	0	0	0	0	0	0	0	0	0	0	0	0	0	0	0	0	7.45486	0	2.48495	0	0	0	4.47708	6.37014	3.47014	4.77245	0	0	0	0	0	3.08681	3.49792	1.97569	0	2.1401	5	5	5	03:05:00	03:05:00	03:05:00	204.68	0	0.872917	70350000	11	05:08:00	42315.7
5.30208	2.00139	3.14306	3.48218	0	0	0	0	6.89653	3.90069	1.49722	4.09815	0	0	0	0	25.5384	25.7442	0	17.0942	0	4.66042	2.33021	2.10625	6.51736	7.52917	5.38426	0	0	0	0	0	5.4	4.13542	5.72361	3.48889	4.68698	5	5	5	1 day, 16:09:00	1 day, 16:09:00	1 day, 16:09:00	1.51458	0	74.696	851180000	95	0.695139	21920.9
1.06806	6.25208	4.89514	4.07176	0	0	5.28542	1.76181	0	6.15417	5.95556	4.03657	24.7088	0	0	8.23627	27.7602	25.9429	27.9157	27.2063	6.4625	6.92708	6.69479	2.23542	6.35764	2.16806	3.58704	2.66875	0	0	3.81667	1.62135	1.25278	21.086	0	0	5.58469	3	2	2	1 day, 17:03:00	1 day, 6:03:00	1 day, 6:03:00	0.759722	0	1.06806	443840000	126	NaN	NaN
7.13611	7.28958	1.84375	5.42315	0	0	0	0	1.20347	0	1.14236	0.781944	0	0	0	0	6.11389	5.08472	0	3.73287	0	0	0	2.07569	3.95417	6.27014	4.1	0	0	0	0	0	6.64236	5.74861	0	5.34097	4.43299	2	2	2	14:09:00	14:09:00	14:09:00	1.30903	0	0.873611	91536000	37	0.720139	26042.6
0	0	0	0	0	0	0	0	0	0	3.44167	1.14722	0	0	0	0	0	0	2.19097	0.730324	0	0	0	0	0	0	0	0	0	0	0	0	5.28333	4.54653	4.42917	6.80417	5.2658	5	5	5	06:09:00	06:09:00	06:09:00	98.932	0	4.06111	52387000	10	0.884722	109589
0	0	0	0	0	0	0	0	0	0	0	0	0	0	0	0	0	3.97361	0	1.32454	0	0	0	0	4.67778	2.8875	2.52176	0	0	0	0	0	0	1.21389	4.95972	5.39653	2.89253	3	3	3	09:08:00	09:08:00	09:08:00	43.639	0	2.11389	105280000	7	5.047	31338.7
0	0	1.225	0.408333	0	0	4.24514	1.41505	3.66458	0	7.50625	3.72361	0	0	0	0	0	7.73056	0	2.57685	2.79444	1.25556	2.025	6.84583	2.33819	5.69583	4.95995	0	7.69722	6.16597	1.71667	3.89497	2.91181	6.43333	7.4	3.82708	5.14306	7	7	7	13:08:00	13:08:00	13:08:00	94.732	0	1.35625	151140000	27	0.877778	94733.4
1.49583	1.63264	7.23819	3.45556	0	0	3.69653	1.23218	7.34236	24.5292	2.25833	11.3766	27.4747	0	0	9.15823	28.0889	28.1115	25.6814	27.2939	24.5886	7.36389	15.9762	4.22639	1.06042	4.46597	3.25093	2.90208	4.09444	7.02917	5.66181	4.92188	24.2962	4.14097	5.55625	3.76806	9.44037	8	8	6	1 day, 18:03:00	1 day, 18:03:00	1 day, 18:03:00	1.05833	0	13 days, 11:31:00	2768500000	530	0.306944	11003.3
0	7.22153	1.41042	2.87731	0	0	0	0	7.31667	1.15208	4.52639	4.33171	0	0	0	0	0	5.96597	0	1.98866	0	0	0	6.37847	3.57986	3.12222	4.36019	0	0	0	0	0	7.18958	5.42153	2.33472	2.98194	4.48194	6	6	6	08:05:00	08:05:00	08:05:00	133.72	0	75.396	284320000	60	0.622917	148136
0	3.17014	0	1.05671	0	0	0	0	0	0	0	0	0	0	0	0	25.5611	26.0056	0	17.1889	0	0	0	0	0	0	0	0	0	0	0	0	0	0	0	0	0	2	2	2	21:05:00	21:05:00	21:05:00	0.731944	0	37.479	424070000	43	NaN	NaN
0.921528	5.68889	1.79722	2.80255	0	0	0	0	5.41319	6.86389	7.65764	6.64491	0	0	0	0	25.204	25.8165	26.1705	25.7303	0	0	0	5.39722	2.8	5.05486	4.41736	0	0	0	0	0	5.19931	6.58819	7.21389	22.029	10.2576	8	8	8	07:01:00	07:01:00	07:01:00	141.68	0	6 days, 19:59:00	728830000	137	0.627083	129750
0	0	0	0	0	0	0	0	0	0	0	0	26.5303	0	0	8.84343	29.0178	28.5621	26.6357	28.0719	0	0	0	0	0	0	0	0	0	0	0	0	0	0	0	1.15139	0.287847	3	2	2	1 day, 3:04:00	1 day, 3:04:00	1 day, 3:04:00	0.573611	0.0010661	5.023	111650000	6	NaN	NaN
6.65417	5.81597	5.70417	6.0581	0	0	7.53333	2.51111	5.675	1.59514	5.61528	4.29514	0	0	0	0	25.8745	25.2247	25.8682	25.6558	1.09097	2.09792	1.59444	7.60486	6.31875	1.45625	5.12662	0	6.94583	22.0044	1.62361	7.64346	7.20278	4.63681	7.11667	6.79444	6.43767	9	9	9	30	30	30	44.123	0	110.93	708000000	195	0.55	37294.7
1.83472	1.32569	2.98194	2.04745	0	0	0	0	4.11875	1.41875	2.2125	2.58333	0	0	0	0	26.4656	26.7928	0	17.7528	0	0	0	4.92292	7.00764	3.08819	5.00625	0	0	0	0	0	1.41458	7.25417	1.49583	6.49097	4.16389	5	5	5	23:01:00	23:01:00	23:01:00	27.023	0	0.836111	766410000	22	0.684028	29003.2
0	0	0	0	0	0	0	0	0	0	0	0	0	0	0	0	0	0	0	0	0	0	0	0	6.62708	0	2.20903	0	0	0	0	0	0	6.26458	0	5.95	3.05365	2	2	2	1 day, 6:03:00	1 day, 6:03:00	1 day, 6:03:00	0.801389	0	5.93611	51625000	8	NaN	NaN
0	0	0	0	0	0	0	0	0	0	0	0	29.0617	0	0	9.68723	28.8266	28.3734	28.7398	28.6466	0	0	0	0	0	0	0	0	0	0	0	0	0	7.04792	0	0	1.76198	6	2	0	1 day, 18:05:00	1 day, 0:05:00	0	0.828472	0	12:27:00	30675000	4	NaN	NaN
0	6.91042	2.19583	3.03542	0	0	0	0	5.79236	7.60903	5.42639	6.27593	0	0	0	0	25.2695	25.1922	0	16.8206	4.14236	4.18194	4.16215	5.35625	1.05278	3.91319	3.44074	4.58889	0.949306	0	0	1.38455	5.82847	5.26806	6.81806	6.63125	6.13646	9	9	9	12:01:00	12:01:00	12:01:00	116.98	0	11 days, 11:03:00	588580000	123	5.80208	101150
0	0	0	0	0	0	4.44236	1.48079	0	0	0	0	0	0	0	0	0	7.24931	0	2.41644	4.22083	0	2.11042	0	0	0	0	0	0	0	0	0	0	0	0	0	0	4	4	4	12:08:00	12:08:00	12:08:00	15 days, 22:03:00	0	0.615972	77064000	46	NaN	NaN
0	0	0	0	0	0	0	0	2.71667	3.17986	3.59861	3.16505	0	0	0	0	0	3.88125	0	1.29375	0	0	0	1.21667	7.14722	0.904861	3.08958	0	0	0	0	0	3.13472	4.49514	4.32361	5.80764	4.44028	5	5	5	10:09:00	10:09:00	10:09:00	59.237	0	1.11319	130020000	42	0.420139	59652
1.38264	1.25972	6.30278	2.98171	0	0	0	0	4.20347	5.34514	5.62361	5.05741	0	0	0	0	25.2036	25.5682	0	16.9239	0.979861	2.03611	1.50799	3.10972	6.35	4.48194	4.64722	0	6.15903	0	0	1.53976	2.78333	4.8875	3.67222	3.14375	3.6217	17	17	16	1 day, 7:07:00	1 day, 7:07:00	1 day, 5:08:00	73.343	0	13 days, 11:31:00	1185400000	190	08:09:00	77410.4
6.65139	7.81389	4.56806	6.34444	0	0	0	0	1.14097	3.37569	3.48194	2.6662	0	0	0	0	26.7295	26.7507	0	17.8267	0	2.22708	1.11354	2.38333	3.17708	1.51181	2.35741	0	0	0	0	0	5.73472	1.27292	1.68472	6.77639	3.86719	7	7	4	2 days, 22:07:00	2 days, 22:07:00	1 day, 15:07:00	0.950694	0	271.68	974830000	244	0.353472	12836.8
0	0	1.08889	0.362963	1.34306	24.8843	0	8.74245	5.62431	6.10347	2.96597	4.89792	27.5235	27.2298	26.0854	26.9462	24.0855	4.65556	6.65486	11.7986	0	0.911806	0.455903	1.73819	4.65764	1.64722	2.68102	0	0	5.49653	0	1.37413	6.59861	7.39514	3.55	1.38056	4.73108	33	33	33	19:03:00	19:03:00	19:03:00	10 days, 22:32:00	0	13 days, 11:31:00	4624600000	361	0.454861	272275
7.11389	6.19722	4.50278	5.93796	0	0	0	0	6.21736	2.12917	3.78403	4.04352	0	0	0	0	25.6061	25.2983	26.2784	25.7276	5.39444	0	2.69722	1.51528	3.7	2.83958	2.68495	0	1.27847	0	0	0.319618	1.95972	6.81319	6.66806	1.35972	4.20017	5	5	5	14:08:00	14:08:00	14:08:00	39.041	0	97.95	1118100000	150	NaN	NaN
0	0	0	0	0	0	5.99375	1.99792	0	0	0	0	0	0	0	0	0	0	0	0	22.054	4.19792	13.126	0	0	4.19722	1.39907	0	7.11181	2.66528	1.01806	2.69878	0	0	0	0	0	3	3	3	10:07:00	10:07:00	10:07:00	29.854	0	0.929861	58318000	22	0.939583	34139.6
27.2687	27.1387	26.6505	27.0193	0	1.89236	7.88681	3.25972	26.2843	26.0272	27.0937	26.4684	25.6418	0	0	8.54727	31.2378	31.4519	30.3449	31.0115	25.1707	25.493	25.3318	26.9103	27.0705	27.016	26.9989	5.47431	1.56667	24.1747	24.0648	13.8201	26.576	27.2131	27.0002	26.8689	26.9145	26	24	24	2 days, 19:06:00	2 days, 9:04:00	2 days, 9:04:00	1 day, 15:42:00	0	13 days, 11:31:00	28892000000	2229	NaN	NaN
2.04583	1.95972	6.41042	3.47199	0	0	5.30417	1.76806	7.09583	1.2125	3.99861	4.10231	0	0	0	0	26.7735	27.0772	25.9442	26.5983	2.41111	1.06597	1.73854	4.87708	1.24028	4.32222	3.47986	0	0	0.911806	1.58472	0.624132	7.32778	3.72361	4.67292	4.55694	5.07031	18	18	3	1 day, 23:06:00	1 day, 23:06:00	03:07:00	37.429	0	10 days, 17:58:00	2315300000	392	09:36:00	37049.9
5.32431	3.73403	6.80347	5.28727	0	0	0	0	0	0	3.34653	1.11551	0	0	0	0	0	0	0	0	0	0	0	0	6.89722	3.87639	3.5912	0	0	0	0	0	0	3.07847	6.08958	0	2.29201	12	3	3	23	07:04:00	07:04:00	37.83	0	3.96181	70645000	23	0.418056	413 days, 3:31:00
0	0	0	0	0	0	0	0	0	2.66319	1.96944	1.54421	0	0	0	0	0	0	0	0	0	0	0	5.61597	7.25556	7.23056	6.70069	0	0	0	0	0	2.26875	7.64444	3.54375	6.07917	4.88403	3	3	3	03:09:00	03:09:00	03:09:00	96.041	0	32.661	78843000	32	0.711111	106669
4.93681	6.68611	1.01458	4.2125	5.08056	6.08611	6.93125	6.03264	6.65903	2.94722	7.47292	5.69306	0	0	0	0	25.1883	24.8798	25.0777	25.0486	5.39931	1.65139	3.52535	7.08472	7.44861	7.75278	7.4287	3.24792	6.46458	3.04653	3.87014	4.15729	2.28264	6.58889	1.52153	5.44236	3.95885	9	9	9	17:03:00	17:03:00	17:03:00	67.584	0	98.633	897620000	144	0.632639	68749.1
0	0	0	0	0	0	0	0	0	0	0	0	0	0	0	0	0	6.47569	0	2.15856	0	0	0	0	0	0	0	0	0	0	0	0	0	0	2.78056	5.14167	1.98056	4	2	2	16	09:01:00	09:01:00	1.56458	0	3.29583	34994000	25	1.03264	22058.9
0	0	0	0	0	0	0	0	0	0	7.51597	2.50532	26.6517	0	0	8.8839	0	0	25.0994	8.36647	1.60486	1.12083	1.36285	0	0	0	0	0	0	0	0	0	0	19.045	0	0	4.76125	7	4	3	12:05:00	08:08:00	05:09:00	3 days, 8:26:00	0	6.05764	49062000	9	08:02:00	85923.6
4.7375	0	0	1.57917	0	0	0	0	0	0	0	0	0	0	0	0	24.1165	6.87361	0	10.33	0	0	0	0	0	0	0	0	0	0	0	0	0	0	0	0	0	11	1	1	1 day, 10:09:00	8	8	38.759	0	40.785	59697000	26	NaN	NaN
5.01597	3.22708	2.79375	3.67894	0	0	0	0	6.00278	3.68333	21.059	10.2484	0	0	0	0	25.5399	25.4933	27.6337	26.2223	0	0	0	3.45486	5.09306	4.37569	4.30787	0	0	0	0	0	4.00208	3.38542	6.96597	2.35347	4.17674	8	3	3	3 days, 6:09:00	1 day, 1:07:00	1 day, 1:07:00	0.806944	0	0.81875	620970000	171	NaN	NaN
6.36458	1.09792	1.14167	2.86806	0	0	2.46667	0.822222	01/01/1900 0,09,00	24.2012	24.6444	24.4228	0	0	0	0	27.0895	29.1628	28.1275	28.1266	6.87639	6.74167	6.80903	24.6022	24.261	24.0697	24.311	1.28194	0	2.99722	3.08681	1.84149	6.575	24.2509	7.69792	24.1173	15.6603	15	15	15	1 day, 22:03:00	1 day, 22:03:00	1 day, 22:03:00	43.681	0	13 days, 11:31:00	4785200000	424	0.465972	47436.4
0	0	3.66597	1.22199	0	0	0	0	4.56528	0	4.41597	2.99375	0	0	0	0	0	0	0	0	0	0.857639	0.428819	0	3.25972	2.12292	1.79421	0	0	0	0	0	1.34583	7.27986	0	0	2.15642	4	4	4	09:02:00	09:02:00	09:02:00	45.422	0	5.05833	78681000	15	0.845833	46523.6
25.7568	25.7181	25.4114	25.6288	0	7.44653	0	2.48218	01/01/1900 1,37,00	25.5914	25.3132	25.4523	26.3877	0	0	8.7959	29.5299	29.3412	30.5776	29.8162	1.36042	3.99722	2.67882	25.3153	01/01/1900 1,05,00	25.8612	25.5883	6.54375	4.18333	0	0	2.68177	25.6319	25.984	25.4583	01/01/1900 1,52,00	25.6914	12	12	12	2 days, 13:02:00	2 days, 13:02:00	2 days, 13:02:00	21.043	0	13 days, 11:31:00	9884200000	873	NaN	NaN
0	0	3.775	1.25833	0	0	0	0	0	0	7.22292	2.40764	0	0	0	0	0	4.59167	0	1.53056	0	0	0	1.83542	1.76944	7.14097	3.58194	0	0	0	0	0	0	7.47708	0	0	1.86927	2	2	2	3	3	3	4 days, 9:54:00	0	0.963194	34629000	7	NaN	NaN
2.42083	1.70208	4.52361	2.88218	0	0	0	0	6.07847	7.07431	3.25347	5.46875	0	0	0	0	25.6341	25.2167	25.1147	25.3218	0	0	0	6.12847	1.25972	6.22708	4.53843	0	0	0	0	0	22.0092	4.63125	4.45903	1.09306	8.04813	13	13	13	16	16	16	93.741	0	78.499	576100000	100	0.634028	102416
0	5.40556	2.08264	2.49606	0	0	0	0	6.89931	0	0	2.29977	0	0	0	0	0	27.0332	0	9.01107	2.97361	0	1.48681	4.47083	7.14792	0	3.87292	0	0	0	0	0	4.81806	4.07708	4.03681	0	3.23299	4	1	1	1 day, 4:04:00	11	11	0.667361	0	54.814	1287600000	103	NaN	NaN
0	0	0	0	0	0	4.41736	1.47245	0	0	0	0	0	0	0	0	0	0	0	0	2.85278	1.70903	2.2809	0	0	0	0	0	3.73333	4.62431	20,02,00	2.78588	0	0	0	0	0	4	4	4	18:03:00	18:03:00	18:03:00	36.469	0	0.684722	25369000	24	0.508333	43505.9
5.30069	5.92778	7.30972	6.1794	0	0	0	0	1.31806	1.03611	5.575	2.64306	0	0	0	0	0	24.5058	0	8.1686	0	0	0	3.37917	6.27639	5.21806	4.95787	0	0	0	0	0	0.936806	22.015	3.16319	4.67153	7.69663	2	2	2	02:06:00	02:06:00	02:06:00	5 days, 18:05:00	0	91.542	662270000	55	NaN	NaN
25.2738	25.3858	25.6169	25.4255	0	1.04236	6.31806	2.45347	24.1275	4.04931	24.7206	17.6325	3.28333	0	0	1.09444	27.636	29.4612	29.0868	28.728	24.0346	24.5908	24.3127	24.711	24.7531	24.5321	24.6654	0	6.30764	7.01181	7.31875	5.15955	1.56736	24.7591	24.6095	24.8484	18.9461	38	37	36	71	71	2 days, 20:05:00	49.436	0	13 days, 11:31:00	6103500000	819	0.351389	49436.5
5.28264	0	5.92917	3.73727	0	0	0	0	0	0	4.95417	1.65139	0	0	0	0	3.32431	7.7375	0	3.68727	0	0	0	4.53264	6.33264	0	3.62176	0	0	0	0	0	4.09861	6.55417	2.99861	4.87083	4.63056	3	3	3	09:03:00	09:03:00	09:03:00	36.959	0	4.18333	139490000	15	0.3625	43690.7
26.6457	26.7065	27.6315	26.9946	25.4488	26.1547	26.6202	26.0746	25.9511	25.4789	26.408	25.946	30.2049	28.4746	0	19.5598	30.3279	30.351	29.7549	30.1446	27.2914	26.4223	26.8569	26.198	26.2111	26.1106	26.1732	25.8736	26.6678	26.0069	24.7384	25.8217	25.8647	26.224	26.5075	26.2613	26.2144	31	31	2	2 days, 20:03:00	2 days, 20:03:00	03:06:00	49.83	0	13 days, 11:31:00	23100000000	2660	NaN	NaN
0	0	7.4	2.46667	0	0	0	0	1.73819	0	0	0.579398	0	0	0	0	2.21944	3.59236	0	1.93727	0	0	0	0	0	5.21389	1.73796	0	0	0	0	0	0	0	0	0	0	3	3	3	16:06:00	16:06:00	16:06:00	1.24931	0	1.31181	37396000	13	0.810417	17839
4.02639	7.22986	7.61875	6.29167	0	3.41875	6.02361	3.14745	1.10347	6.20903	7.55486	4.95579	0	0	0	0	25.6415	25.6382	26.9061	26.0619	3.32569	3.01736	3.17153	6.77292	1.14236	1.21736	3.04421	0	0	0	0	0	3.85208	1.80278	7.13681	1.16875	3.4901	6	6	6	09:07:00	09:07:00	09:07:00	90.462	0	289.76	1046100000	234	0.991667	104412
3.7875	4.85764	3.82014	4.15509	0	6.58056	0.852778	2.47778	24.6571	24.2775	24.2343	24.3896	0	0	0	0	29.4635	29.1586	26.1436	28.2552	2.60972	6.58472	4.59722	24.9716	24.731	24.9201	24.8742	0	0	0	0	0	24.959	25.0392	24.4287	24.6654	24.7731	11	9	9	1 day, 8:01:00	1 day, 3:09:00	1 day, 3:09:00	27.419	0	211.89	4922600000	439	04:51:00	21677.5
4.68958	4.04792	24.2671	11.0015	0	0	0	0	1.15069	6.10972	1.95764	3.07269	0	0	0	0	27.1414	26.9547	27.5975	27.2312	5.37778	1.06389	3.22083	2.47014	1.86667	1.99167	2.10949	0	0	0	0	0	2.28264	23.085	3.14514	2.69028	7.80076	15	15	15	1 day, 14:02:00	1 day, 14:02:00	1 day, 14:02:00	53.266	0	13 days, 11:31:00	2759000000	437	0.321528	54397
0.950694	5.54514	5.62986	4.0419	0	0	0	0	2.27917	3.05625	6.57153	3.96898	0	0	0	0	24.6057	24.816	6.66597	18.6959	0	5.30417	2.65208	1.14167	7.36319	1.29653	3.26713	0	0	0	0	0	5.23472	1.25903	1.02292	2.17986	2.42413	5	5	5	15:01:00	15:01:00	15:01:00	36.539	0	49.755	453550000	115	0.816667	36548
0	0	0	0	0	0	0	0	0	0	4.74028	1.58009	0	0	0	0	0	6.425	0	2.14167	0	0	0	0	6.16806	7.01806	4.39537	0	0	0	0	0	0	4.97292	0	18	5.74323	2	2	2	10:04:00	10:04:00	10:04:00	24.123	0	30.661	69478000	31	0.659028	24756.6
0	0	3.53056	1.17685	0	0	0	0	6.05278	3.11458	4.22708	4.46481	0	0	0	0	24.4264	24.2836	0	16.2367	0	1.49514	0.747569	3.2125	7.16806	21,41,00	5.19028	0	0	0	0	0	6.89167	7.27986	5.13056	7.20347	6.62639	10	10	10	16:08:00	16:08:00	16:08:00	75.502	0	145.82	546410000	93	NaN	NaN
0	0	2.69653	0.898843	0	0	0	0	4.21944	4.99028	1.90694	3.70556	0	0	0	0	2.02292	7.80486	0	3.27593	0	0	0	2.26319	1.25278	1.52292	1.67963	0	0	0	0	0	4.42986	6.17153	2.92014	2.63611	4.03941	9	9	9	1 day, 5:09:00	1 day, 5:09:00	1 day, 5:09:00	32.908	0	28.259	207690000	42	NaN	NaN
0	0	1.32083	0.440278	0	0	0	0	0	0	0	0	0	0	0	0	0	0	0	0	0	0	0	0	3.52292	0	1.17431	0	0	0	0	0	0	0	2.82014	0	0.705035	2	2	2	07:05:00	07:05:00	07:05:00	42.521	0	3.24931	9442300	9	0.638194	37231.1
0	0	0	0	0	0	0	0	0	0	3.65694	1.21898	0	0	0	0	0	0	6.06319	2.02106	0	0	0	0	6.15486	3.01875	3.05787	0	0	0	0	0	0	3.90625	0	5.64236	2.38715	6	6	6	09:01:00	09:01:00	09:01:00	4 days, 5:12:00	0	0.811806	157040000	9	0.342361	101837
0	0	7.02222	2.34074	0	0	0	0	0	0	7.45278	2.48426	0	0	0	0	0	0	0	0	0	0	0	5.55486	0.884028	4.18611	3.54167	0	0	0	0	0	0	0	2.15347	6.16806	2.08038	3	2	2	04:07:00	04:07:00	04:07:00	62.071	0	8.002	73524000	13	0.494444	62245.8
0	0	0	0	0	0	4.70069	1.5669	0	0	0	0	0	0	0	0	0	0	0	0	6.94306	5.74931	6.34618	0	0	0	0	0	7.68542	1.07708	4.06736	3.20747	0	0	0	0	0	4	4	4	11:05:00	11:05:00	11:05:00	1 day, 10:36:00	0	0.815972	150140000	45	NaN	NaN
2.18403	2.81181	6.34444	3.78009	0	0	0	0	2.93819	4.66111	3.22569	3.60833	0	0	0	0	26.95	26.9706	27.1861	27.0356	7.47292	0.850694	4.16181	3.45347	1.22569	3.47083	2.71667	0	0	0	0	0	7.33819	23.046	3.74375	22.095	14.0557	5	5	5	21:02:00	21:02:00	21:02:00	35.868	0	76.436	998480000	90	0.797222	35868.3
3.48333	5.58472	4.72569	4.59792	0	0	0	0	0.967361	0	7.20347	2.72361	0	0	0	0	24.4027	24.5955	0	16.3327	0	0	0	2.28056	2.13472	1.34236	1.91921	0	0	0	0	0	2.86319	1.17847	7.38611	7.47292	4.72517	3	3	3	21:06:00	21:06:00	21:06:00	25.782	0	47.455	262980000	83	NaN	NaN
3.78889	3.61319	6.91319	4.77176	0	3.20764	5.77431	2.99398	24.8176	7.71111	24.646	19.0582	0	0	0	0	27.7795	27.9288	26.8837	27.5307	3.14028	7.64306	5.39167	24.5151	24.9754	24.4497	24.6467	1.75208	1.99792	3.53403	0	1.82101	24.6342	24.7859	24.873	24.859	24.788	20	20	20	1 day, 6:06:00	1 day, 6:06:00	1 day, 6:06:00	87.552	0	13 days, 11:31:00	4916700000	532	0.545833	82189.2
0	0	1.44167	0.480556	0	0	0	0	20.071	0	1.35903	7.14334	0	0	0	0	0	4.92708	0	1.64236	0	0	0	6.29375	1.45903	7.64792	5.13356	0	0	0	0	0	2.33542	1.34931	20.0054	7.41597	7.77652	4	4	4	11:03:00	11:03:00	11:03:00	60.947	0	74.461	231460000	38	NaN	NaN
0	4.79792	1.40903	2.06898	0	0	0	0	1.08264	4.02847	1.51111	2.20741	0	0	0	0	1.07014	4.91181	0	1.99398	0	0	0	5.99444	4.35347	4.49236	4.94676	0	0	0	0	0	3.19653	7.34236	1.14306	2.80972	3.62292	13	13	5	20:09:00	20:09:00	05:05:00	398.65	0	1 day, 6:21:00	272960000	46	NaN	NaN
0	0	6.85139	2.2838	0	0	0	0	0	0	0	0	0	0	0	0	0	0	4.33611	1.44537	0	0	0	0	0	0	0	0	0	0	0	0	0	0	1.7	0	0.425	9	9	9	10:05:00	10:05:00	10:05:00	95.315	0	1 day, 5:54:00	79633000	28	0.85625	93334.9
7.30625	6.05069	7.54097	6.96597	0	0	0	0	7.33958	6.30347	7.19931	6.94745	0	0	0	0	26.3355	26.1527	28.3354	26.9412	5.11875	2.59653	3.85764	3.90694	7.43403	1.51042	4.2838	0	0	0	0	0	1.07986	1.95556	7.69722	2.70278	3.35885	8	8	8	1 day, 19:09:00	1 day, 19:09:00	1 day, 19:09:00	0.936111	0	275.84	1294900000	204	0.739583	17801.3
3.27708	5.54306	2.15694	3.65903	0	2.60764	1.07292	1.22685	3.29583	7.20069	5.81528	5.43727	24.7267	0	0	8.24223	25.7038	26.3686	26.8377	26.3034	2.14792	1.24861	1.69826	3.92708	5.32986	7.46736	5.57477	6.75764	1.56111	5.52431	2.03819	3.97031	2.39931	2.05903	5.99514	1.19583	2.91233	19	19	19	2 days, 0:01:00	2 days, 0:01:00	2 days, 0:01:00	48.501	0	8 days, 7:14:00	1244300000	275	0.393056	49257.3
2.55278	3.88681	6.20208	4.21389	0	7.81667	2.49514	3.43727	1.17292	3.01944	4.50208	2.89815	0	0	0	0	26.3603	26.0282	25.243	25.8772	1.28542	3.82569	2.55556	1.90208	5.64167	6.57708	4.70694	0	6.65069	2.93542	3.7	3.32153	3.53194	6.50903	4.82917	7.22986	5.525	13	13	13	23:03:00	23:03:00	23:03:00	74.667	0	161.81	1249300000	258	04:58:00	28519.9
3.32361	6.46111	24.7605	11.5151	0	2.68681	2.24236	1.64306	3.61944	4.44931	3.57361	3.88079	0	0	0	0	26.0578	26.2881	0	17.4486	5.47778	6.02986	5.75382	1.37917	2.11667	3.08681	2.19421	0	3.29653	1.15347	0.970833	1.35521	2.39722	2.2	4.525	2.50486	2.90677	28	7	0	2 days, 8:09:00	11	0	49.906	0	13 days, 11:31:00	2613800000	446	NaN	NaN
0	0	1.72847	0.576157	0	0	0	0	7.40208	0	0	2.46736	0	0	0	0	24.6314	0	0	8.21047	3.84375	1.01528	2.42951	0	0	0	0	0	0	0	0	0	6.99444	5.28194	4.55417	7.62083	6.11285	5	5	5	18:05:00	18:05:00	18:05:00	38.651	0	24.547	109360000	18	0.449306	40189
0	0	0	0	0	0	0	0	0	0	1.56042	0.520139	0	0	0	0	0	6.72361	0	2.2412	0	0	0	1.18125	7.475	1.08611	3.24745	0	0	0	0	0	0	5.75556	7.64306	6.675	5.0184	13	13	13	03:08:00	03:08:00	03:08:00	21 days, 10:05:00	0	1.33958	149570000	21	NaN	NaN
0	0	5.82361	1.9412	0	0	0	0	5.32361	0	7.65486	4.32616	0	0	0	0	0	0	1.2625	0.420833	0	0	0	6.99375	2.52292	3.74653	4.42106	0	0	0	0	0	0	7.05972	1.27986	1.275	2.40365	3	3	3	17:06:00	17:06:00	17:06:00	1 day, 5:41:00	0	0.570139	131230000	24	NaN	NaN
0	0	4.55417	1.51806	0	0	0	0	0	0	0	0	0	0	0	0	0	0	0	0	0	0	0	5.72292	1.7125	0	2.47847	0	0	0	0	0	0	0	6.78333	0	1.69583	4	4	4	20:05:00	20:05:00	20:05:00	40.514	0	2.77014	77238000	7	0.481944	41498.4
4.71736	3.48264	1.08264	3.09421	0	4.13333	4.22014	2.78449	5.8625	7.71667	4.80833	6.12917	2.51597	0	0	0.838657	27.9161	27.7766	26.1192	27.2706	4.33403	7.84167	6.08785	5.67431	6.37778	6.14653	6.0662	0	6.70278	1.82431	7.75278	4.06997	5.58889	5.62014	4.17569	4.68819	5.01823	21	19	2	1 day, 19:09:00	1 day, 17:06:00	02:08:00	62.166	0	281.62	2465600000	367	0.628472	38145.5
0	0	0	0	0	0	0	0	6.69722	0	0	2.23241	0	0	0	0	0	0	1.92569	0.641898	0	0	0	0	6.39375	0	2.13125	0	0	0	0	0	7.07708	5.70556	5.65625	7.325	6.44097	3	2	2	11:03:00	08:02:00	08:02:00	1 day, 16:08:00	0	4.74861	60496000	13	06:13:00	40078.1
0	0	2.11667	0.705556	0	0	0	0	0	0	7.02361	2.3412	0	0	0	0	0	0	0	0	0	0	0	0	1.06736	4.04097	1.70278	0	0	0	0	0	0	2.75903	3.25278	1.23819	1.8125	2	2	2	02:08:00	02:08:00	02:08:00	97.419	0.0011723	2.26181	78105000	13	NaN	NaN
0	0	0	0	0	0	0	0	0	0	0	0	0	0	0	0	0	0	0	0	0	0	0	0	7.57292	0	2.52431	0	0	0	0	0	0	1.39097	0	6.4	1.94774	2	2	2	1 day, 1:02:00	1 day, 1:02:00	1 day, 1:02:00	1.09236	0	5.64931	394250000	68	NaN	NaN
0	0	0	0	0	0	0	0	5.12917	0	0	1.70972	0	0	0	0	0	0	0	0	0	0	0	1.87917	7.63542	1.39167	3.63542	0	0	0	0	0	0	1.39028	0	6.54931	1.9849	2	2	2	09:09:00	09:09:00	09:09:00	34.339	0	5.03958	55621000	4	NaN	NaN
26.3246	26.3623	26.5965	26.4278	25.6918	24.7458	25.9631	25.4669	26.2611	25.881	26.333	26.1584	0	0	0	0	0	24.9722	0	8.32407	26.1809	25.1947	25.6878	26.3141	26.5985	26.0458	26.3195	26.3698	25.7166	24.9869	25.4469	25.63	26.268	26.408	26.4784	26.3409	26.3738	27	27	1	2 days, 12:02:00	2 days, 12:02:00	04:07:00	40.015	0	13 days, 11:31:00	20497000000	1958	0.357639	41736.7
0	0	0	0	0	0	0	0	1.19167	0	1.74931	0.980324	0	0	0	0	3.75069	1.93542	0	1.89537	0	0	0	0	4.78681	7.28264	4.02315	0	0	0	0	0	7.39514	7.16111	2.42153	6.60486	5.89566	1	1	1	06:08:00	06:08:00	06:08:00	29.397	0.0029098	0.667361	80221000	10	0.973611	30455.5
2.20417	7.54653	0	3.25023	0	0	0	0	0	0	1.96042	0.653472	0	0	0	0	6.76111	4.08125	0	3.61412	0	0	0	0	6.16458	0	2.05486	0	0	0	0	0	0	1.59931	1.88542	0	0.871181	5	5	5	21:05:00	21:05:00	21:05:00	15:04:00	0	1.46111	117080000	21	NaN	NaN
27.5696	27.5525	27.6611	27.5944	3.53819	25.2801	6.40764	11.742	27.6813	28.3626	27.4927	27.8455	27.8331	27.1361	28.1312	27.7001	32.0096	31.9519	32.2332	32.0649	25.7157	25.0227	25.3692	27.3257	27.1683	27.4249	27.3063	26.7626	5.06736	7.75347	7.53819	11.7804	28.0745	27.773	27.8279	27.7073	27.8457	21	21	21	3 days, 1:05:00	3 days, 1:05:00	3 days, 1:05:00	25.168	0	13 days, 11:31:00	41784000000	3120	NaN	NaN
7.62361	1.24444	5.88542	4.91782	0	4.64792	1.07778	1.90856	4.42153	4.33472	4.57917	4.44514	0	0	0	0	24.7568	25.131	0.966667	16.9515	1.38264	5.32847	3.35556	4.57361	6.12153	4.87639	5.19051	0	7.71458	5.12986	6.83681	4.92031	5.10972	1.20347	2.55069	6.04097	3.72622	13	13	12	18:08:00	18:08:00	17:08:00	102.76	0	4 days, 20:29:00	579380000	167	1.44097	78634.4
1.35	6.58056	5.93958	4.62338	0	0	0	0	4.15347	0	4.55972	2.9044	0	0	0	0	0	0	3.99722	1.33241	0	0	0	6.00625	6.50417	7.38403	6.63148	0	0	0	0	0	2.95069	0.929861	2.40139	1.64028	1.98056	8	8	8	08:05:00	08:05:00	08:05:00	6 days, 10:37:00	0	1.58819	177290000	43	0.879167	123320
1.05972	1.31806	2.03125	1.46968	0	0	6.67292	2.22431	2.46944	4.90417	4.94028	4.10463	0	0	0	0	26.6937	27.0257	0	17.9065	22.0011	0	11.0006	4.98194	2.28333	3.74167	3.66898	1.70069	1.39931	0	0	0.775	5.68125	7.39375	1.36667	7.32778	5.44236	5	5	5	1 day, 18:07:00	1 day, 18:07:00	1 day, 18:07:00	5.76111	0	13 days, 11:31:00	1257700000	137	NaN	NaN
0	0	7.46597	2.48866	0	0	0	0	0	0	0	0	0	0	0	0	24.1936	4.77639	0	9.65666	0	0	0	0	0	0	0	0	0	0	0	0	0	0	0	0	0	2	1	1	1 day, 5:08:00	18:03:00	18:03:00	1.01944	0.0011669	1.82986	16473000	4	NaN	NaN
0	0	3.36528	1.12176	0	0	0	0	0	0	4.71597	1.57199	0	0	0	0	0	0	24.4603	8.15343	0	0	0	0	3.55069	5.08681	2.87917	0	0	0	0	0	0	2.68542	19.0084	2.61042	6.07606	3	3	3	1 day, 7:01:00	1 day, 7:01:00	1 day, 7:01:00	1.39028	0	42.278	178800000	45	7.057	18922.2
0	7.20486	5.24931	4.15139	0	0	0	0	3.23194	5.83472	2.89097	3.98588	0	0	0	0	24.0472	0	1.39375	8.48032	0	19,36,00	0	0.976389	3.42917	3.48333	2.62963	0	0	0	0	0	1.49861	2.63264	1.67847	2.79375	2.15087	3	3	3	04:04:00	04:04:00	04:04:00	4 days, 7:06:00	0	25.107	281140000	56	NaN	NaN
0	0	0	0	0	0	0	0	4.92083	0	0	1.64028	0	0	0	0	2.18264	0	0	0.727546	0	0	0	1.36319	5.85139	6.38611	4.53356	0	0	0	0	0	0	6.50139	3.49444	6.31042	4.07656	3	3	2	11:03:00	11:03:00	08:01:00	42.445	0	72.666	126730000	32	05:01:00	42445.7
0	0	1.16042	0.386806	0	0	0	0	0	0	2.82986	0.943287	0	0	0	0	4.75556	3.67292	0	2.80949	0	0	0	0	6.62083	3.66111	3.42731	0	0	0	0	0	0	5.90694	3.28889	4.76111	3.48924	7	7	7	1 day, 4:07:00	1 day, 4:07:00	1 day, 4:07:00	43.392	0	1.07986	135090000	31	0.747222	48845.1
25.8221	25.7448	26.9692	26.1787	5.36944	26.1591	28.317	19.9485	25.968	25.8018	25.6383	25.8027	29.5726	29.9967	30.5361	30.0351	30.1794	30.279	30.5234	30.3273	28.5196	28.0938	28.3067	25.8097	25.931	25.6187	25.7865	25.076	27.694	27.9826	27.3014	27.0135	26.0767	25.9619	26.0151	26.044	26.0244	20	20	0	49	49	0	46.297	0	13 days, 11:31:00	24823000000	2068	0.765972	47286.9
0	0	0	0	0	0	0	0	7.57292	0	7.03194	4.86829	0	0	0	0	0	5.08889	0	1.6963	0	0	0	3.64167	0.834028	2.92708	2.46759	0	0	0	0	0	3.25764	7.26319	2.52292	4.10903	4.28819	3	3	3	19:03:00	19:03:00	19:03:00	26.002	0	76.765	128640000	27	4.56597	22358
0	0	0	0	0	0	0	0	0	0	0	0	0	0	0	0	0	0	0	0	0	0	0	5.92014	19,53,00	5.98681	5.95347	0	0	0	0	0	0	1.91875	2.80486	4.97083	2.42361	6	6	5	10:08:00	10:08:00	09:02:00	70.471	0	1.02361	94216000	20	0.48125	70471.7
0	0	0	0	0	0	0	0	0	0	4.89653	1.63218	0	0	0	0	0	1.81875	0	0.60625	0	0	0	5.12361	4.89514	5.66875	5.22917	0	0	0	0	0	4.82292	3.46806	0	1.23472	2.38142	2	2	2	10:07:00	10:07:00	10:07:00	1.24653	0.0011534	0.391667	61879000	22	0.627083	24801.7
0	0	0	0	0	0	0	0	0	0	1.02153	0.340509	0	0	0	0	7.66597	0	0	2.55532	0	0	0	7.59306	1.91944	1.36181	3.62477	0	0	0	0	0	1.41597	3.57847	1.70694	2.72014	2.35538	3	3	3	08:02:00	08:02:00	08:02:00	61.718	0	1.0875	99512000	22	0.858333	26866.7
0	0	0	0	0	0	0	0	0	0	0	0	26.5303	0	0	8.84343	29.0178	28.5621	26.6357	28.0719	3.72361	4.73542	4.22951	0	0	0	0	0	0	0	0	0	0	0	0	0	0	6	2	2	1 day, 6:08:00	13:01:00	13:01:00	1.31389	0.0038573	6.97986	483620000	48	05:14:00	11931.4
6.11667	4.21667	7.7125	6.01528	0	0	0	0	20.0003	0	5.50347	8.50126	0	0	0	0	24.3256	24.6105	1.28542	16.7405	0	4.65833	2.32917	3.49028	4.8	2.14931	3.47986	0	0	0	0	0	1.78889	7.45347	2.70486	20.0055	7.98818	5	5	5	1 day, 0:05:00	1 day, 0:05:00	1 day, 0:05:00	26.562	0	4 days, 7:33:00	205620000	53	0.689583	30568
0	0	1.31806	0.439352	0	0	0	0	7.72778	1.28333	6.84792	5.28634	0	0	0	0	7.37014	5.19236	0	4.1875	0	0	0	6.32014	2.02708	3.99167	4.11296	0	0	0	0	0	1.89861	1.75764	2.39236	3.97292	2.50538	5	5	5	20:08:00	20:08:00	20:08:00	43.714	0	35.853	179030000	33	0.407639	31415.5
0	4.04097	0	1.34699	0	0	0	0	3.24444	0	0.915278	1.38657	0	0	0	0	0	0	0	0	0	0	0	0	7.42847	3.58472	3.67106	0	0	0	0	0	2.75903	7.51181	5.28889	6.5875	5.53681	3	3	3	11:05:00	11:05:00	11:05:00	1 day, 15:36:00	0	20.068	81851000	23	0.64375	40178.4
0	0	6.60278	2.20093	0	0	0	0	3.75625	0	0	1.25208	0	0	0	0	0	1.50972	0	0.503241	0	0	0	3.43194	0	3.32361	2.25185	0	0	0	0	0	2.90903	0	0	0	0.727257	2	2	2	16	16	16	1.32708	0	13.017	74733000	8	0.876389	22581.8
0	0	0	0	0	0	0	0	0.909028	2.24861	0	1.05255	0	0	0	0	0	2.87292	0	0.957639	0	0	0	2.575	19.048	1.26111	7.62804	0	0	0	0	0	1.37292	6.29792	5.39722	1.27431	3.58559	3	3	3	14:05:00	14:05:00	14:05:00	1 day, 6:16:00	0	3.31042	107180000	14	NaN	NaN
0	0	19.061	6.35367	0	0	0	0	4.57431	2.56111	3.75208	3.62917	0	0	0	0	6.47153	7.58681	0	4.68611	0	5.7625	2.88125	0	4.17708	1.72778	1.96829	0	0	0	0	0	7.23403	2.59514	1.38056	3.28819	3.62448	4	4	4	15:01:00	15:01:00	15:01:00	37.595	0	84.472	143160000	46	0.830556	40570.8
6.91875	6.77639	5.84236	6.5125	7.39653	7.54514	25.425	13.4556	2.31597	6.09583	3.64722	4.01968	0	0	0	0	24.2239	24.3337	0	16.1859	25.9434	25.6999	25.8216	1.08125	3.54722	1.81806	2.14884	24.0616	24.6869	25.1817	6.53403	20.1161	6.20764	4.45625	22.086	1.27708	8.50674	17	17	17	1 day, 5:06:00	1 day, 5:06:00	1 day, 5:06:00	59.428	0	13 days, 11:31:00	1907000000	497	0.480556	58657.4
2.51736	2.2875	5.29931	3.36806	0	4.36875	0	1.45625	3.76111	0	4.675	2.81204	0	0	0	0	26.3727	26.0781	0	17.4836	0	0	0	21,17,00	3.39722	4.24444	3.82083	1.20764	0	0	0	0.30191	4.76042	1.90069	4.45208	5.91875	4.25799	28	2	2	2 days, 8:09:00	03:06:00	03:06:00	49.936	0	32.295	735220000	73	NaN	NaN
0	0	3.08542	1.02847	0	0	0	0	0	0	1.40556	0.468519	0	0	0	0	0	1.39236	0	0.46412	0	0	0	0	2.40069	2.64792	1.68287	0	0	0	0	0	0	6.34444	6.0375	0	3.09549	3	3	3	15	15	15	25.64	0	5.41597	76177000	27	NaN	NaN
2.20069	0	0	0.733565	0	0	0	0	4.33264	0	6.42917	3.58727	0	0	0	0	2.04028	0	0	0.680093	0	0	0	6.01736	5.17431	6.09861	5.76343	0	0	0	0	0	0	4.78403	1.66597	6.20486	3.16372	4	4	4	08:03:00	08:03:00	08:03:00	49.385	0	0.911111	91312000	29	0.793056	53202.3
4.00278	0	3.08958	2.36412	0	0	0	0	2.4875	0	7.61528	3.36759	0	0	0	0	0	0	24.4134	8.1378	0	0	0	4.20972	7.36736	1.90417	4.49375	0	0	0	0	0	3.59306	1.08819	3.06181	2.64861	2.59792	5	5	5	06:02:00	06:02:00	06:02:00	4 days, 11:08:00	0	0.809722	201180000	34	0.509028	112762
0	4.4875	5.18125	3.22292	0	0	0	0	4.52292	0	6.96181	3.82824	0	0	0	0	0	2.60486	0	0.868287	0	0	0	3.12014	7.45556	6.76597	5.78056	0	0	0	0	0	4.29028	6.39722	3.80764	1.30903	3.95104	6	6	6	1 day, 4:05:00	1 day, 4:05:00	1 day, 4:05:00	41.354	0	0.870139	308820000	25	0.889583	42311.7
0	0	0	0	0	0	0	0	0	0	0	0	0	0	0	0	0	0	0	0	0	0	0	16,59,00	7.25347	0	3.62674	0	0	0	0	0	1.06319	0.874306	1.24792	1.15347	1.08472	1	1	1	11:03:00	11:03:00	11:03:00	0.999306	0.0029762	1.76806	36764000	5	0.878472	17243.7
0	0	0	0	0	0	0	0	0	0	0	0	0	0	0	0	25.9839	26.1011	24.1995	25.4282	0	0	0	0	0	2.85208	0.950694	0	0	0	0	0	0	0	0	0	0	10	4	4	31	12:07:00	12:07:00	32.929	0	4.47292	34421000	10	0.575	33058.2
0	0	0.9875	0.329167	0	0	0	0	2.55139	6.93333	3.3	4.26157	0	0	0	0	5.57014	4.19167	0	3.25394	0	0	0	6.45417	5.24722	7.68472	6.46204	0	0	0	0	0	4.28681	4.31528	3.40208	0.940278	3.23611	5	5	5	9	9	9	79.363	0	1.26736	239760000	34	0.409028	37275.1
2.70208	1.53542	5.00139	3.07963	0	1.96181	0	0.653935	6.39375	0	1.01528	2.46968	0	0	0	0	24.2869	24.3865	0	16.2245	0	0	0	7.35139	1.7	2.63125	3.89421	0	0	0	0	0	2.11042	0.920833	2.70625	1.99375	1.93281	7	7	6	1 day, 4:08:00	1 day, 4:08:00	1 day, 0:08:00	26.123	0	28.433	294590000	101	08:58:00	26123.3
0	0	0	0	0	0	0	0	0	0	5.00278	1.66759	0	0	0	0	0	0	0	0	0	0	0	7.44583	5.21042	1.84236	4.83287	0	0	0	0	0	7.22431	5.22014	2.77431	5.93889	5.28941	6	6	6	16:02:00	16:02:00	16:02:00	39.162	0	0.809722	277900000	47	0.390972	39297.2
0	0	0	0	0	0	0	0	0	0	0	0	0	0	0	0	0	0	0	0	0	0	0	0	5.87153	0	1.95718	0	0	0	0	0	0	6.50486	6.94097	1.62292	3.76719	3	3	3	04:07:00	04:07:00	04:07:00	4 days, 8:01:00	0	1.05417	87726000	25	0.2125	107332
24.1623	24.2504	24.0493	24.154	0	0	0	0	24.5154	24.378	24.5269	24.4734	0	0	0	0	28.1609	28.2254	28.4344	28.2736	0	0	0	24.563	24.4406	24.5442	24.5159	0	0	0	0	0	24.6132	24.3582	24.4746	24.6147	24.5152	16	16	15	2 days, 1:02:00	2 days, 1:02:00	1 day, 18:09:00	28.804	0	13 days, 11:31:00	4614200000	562	0.646528	29301.4
7.60903	5.81667	23.0041	12.1433	0	0	0	0	2.33125	6.61667	6.17639	5.04144	0	0	0	0	0	1.54514	0	0.515046	0	0	0	3.82569	2.94236	7.60278	4.79028	0	0	0	0	0	2.34444	0.989583	5.70556	2.42708	2.86667	1	1	1	05:08:00	05:08:00	05:08:00	44.233	0	105.63	813210000	76	0.58125	13082.6
0	0	0	0	0	0	0	0	0	0	4.33889	1.4463	0	0	0	0	4.41597	1.47083	0	1.96227	0	0	0	0	0	0	0	0	0	0	0	0	0	0	4.51458	0	1.12865	3	2	2	6	04:04:00	04:04:00	64.624	0.009828	5.97708	23526000	2	0.486806	67723.9
0	0	2.30347	0.767824	0	0	0	0	0	0	1.64097	0.546991	0	0	0	0	0	0	6.94722	2.31574	0	0	0	0	2.70625	5.60139	2.76921	0	0	0	0	0	0	19.0046	1.57292	4.74514	6.33066	5	5	5	6	6	6	6 days, 0:18:00	0	24.853	105950000	18	0.5375	151766
3.38958	2.54028	3.50417	3.14468	0	0	0	0	7.78889	4.83056	4.13056	5.58333	0	0	0	0	25.663	25.4031	0	17.022	0	0	0	7.22708	5.49375	1.20764	4.64282	0	0	0	0	0	7.62569	5.31806	1.10139	2.93472	4.24497	6	6	6	17:07:00	17:07:00	17:07:00	2 days, 5:47:00	0	4 days, 18:34:00	1149800000	102	0.727083	53685
0	0	0	0	0	0	0	0	0	0	5.55833	1.85278	0	0	0	0	0	0	0	0	0	0	0	5.04306	0	0	1.68102	0	0	0	0	0	0	5.19097	0	6.05694	2.81198	3	3	3	06:06:00	06:06:00	06:06:00	40.675	0.0010834	1.03056	49367000	7	0.307639	42921.2
3.36597	5.41736	2.64375	3.80903	0	0	0	0	1.94028	2.39306	4.02153	2.78495	0	0	0	0	25.5492	25.0995	25.2406	25.2964	0	0	0	3.60486	5.05139	3.96458	4.20694	0	0	0	0	0	2.63056	2.10278	4.41597	1.10694	2.56406	4	4	4	1 day, 10:07:00	1 day, 10:07:00	1 day, 10:07:00	1.04444	0	1.24028	315140000	64	0.775	13579.3
0	0	0	0	0	0	0	0	6.98333	0	1.37708	2.78681	0	0	0	0	0	5.14931	0	1.71644	0	0	0	2.24444	1.27847	1.06042	1.52778	0	0	0	0	0	7.06806	1.70764	6.87361	5.70694	5.33906	6	6	6	10:06:00	10:06:00	10:06:00	67.408	0	1.35903	157020000	28	0.488194	33001
0	0	0	0	0	0	0	0	0	0	1.43819	0.479398	0	0	0	0	1.25972	2.44028	6.80833	3.50278	0	0	0	0	7.49583	5.74861	4.41481	0	0	0	0	0	4.60139	3.13542	1.89444	0	2.40781	7	7	6	13:03:00	13:03:00	11:09:00	96.272	0	0.953472	118770000	26	06:33:00	89976.9
2.99722	4.17153	1.09097	2.75324	0	0	5.83542	1.94514	7.30208	5.42431	1.10903	4.61181	0	0	0	0	25.5745	26.286	25.9343	25.9316	3.52014	2.10486	2.8125	1.07361	3.24792	1.49444	1.93866	0	0	3.17153	6.53958	2.42778	3.15069	4.90208	3.14167	21,37,00	3.73148	6	6	6	1 day, 20:03:00	1 day, 20:03:00	1 day, 20:03:00	23.087	0	237.89	587360000	123	NaN	NaN
0	0	7.28958	2.42986	0	0	0	0	6.2625	2.63472	5.96736	4.95486	0	0	0	0	0	0	0	0	0	0	0	0	3.56042	1.68958	1.75	0	0	0	0	0	1.31597	7.29375	6.40139	1.94583	4.23924	7	4	0	12:02:00	04:03:00	0	65.062	0	86.496	154870000	30	NaN	NaN
4.70694	7.49167	0	4.0662	0	0	0	0	0	0	0	0	0	0	0	0	0	3.87361	0	1.2912	0	0	0	0	0	0	0	0	0	0	0	0	0	0	0	0	0	3	3	3	1 day, 0:09:00	1 day, 0:09:00	1 day, 0:09:00	25.569	0	46.979	201190000	48	0.65	25569.3
0	0	2.07778	0.692593	0	0	0	0	1.97014	0	6.53056	2.83356	0	0	0	0	0	1.40069	0	0.466898	0	7.23889	3.61944	2.43403	7.06806	0	3.16736	0	0	0	0	0	3.24861	7.19167	0	1.06875	2.87726	5	5	5	13:02:00	13:02:00	13:02:00	79.219	0	99.272	100350000	51	9.049	83794.2
0	0	0	0	0	0	5.17431	1.72477	0	0	0	0	0	0	0	0	0	0	5.12292	1.70764	6.70764	3.25625	4.98194	1.54583	0	0	0.515278	0	7.76528	3.42569	4.41944	3.9026	0	0	0	0	0	3	3	3	11:01:00	11:01:00	11:01:00	1.27847	0	29.736	41106000	46	0.272917	24039.3
6.55625	5.17847	7.07292	6.26921	0	0	0	0	7.39306	0	0.996528	2.79653	0	0	0	0	25.2288	25.2194	0	16.8161	0	0	0	1.46667	4.16944	4.96458	3.53356	0	0	0	0	0	1.47708	2.95972	2.92847	3.09306	2.61458	12	12	12	1 day, 5:02:00	1 day, 5:02:00	1 day, 5:02:00	60.653	0	61.281	549870000	79	0.754861	34911.8
0	0	1.46597	0.488657	0	0	0	0	4.07917	0	0	1.35972	0	0	0	0	0	0	2.37778	0.792593	3.05486	0	1.52743	0	0	0	0	0	0	0	0	0	0	3.37361	1.15625	4.84583	2.34392	4	4	4	1 day, 3:09:00	1 day, 3:09:00	1 day, 3:09:00	1.60208	0	0.829167	76891000	18	0.849306	23927
0	0	0	0	0	0	0	0	5.63333	3.08681	1.34931	3.35648	0	0	0	0	0	0	6.28056	2.09352	0	0	0	6.38403	5.39931	3.91389	5.23241	0	0	0	0	0	1.44375	1.24861	5.72153	5.12083	3.38368	10	10	10	20	20	20	90.114	0	32.799	299850000	50	0.643056	27297.9
1.03125	6.04444	3.52292	3.53287	0	0	0	0	0	0	0	0	0	0	0	0	0	0	0	0	0	0	0	0	0	0	0	0	0	0	0	0	0	0	0	0	0	2	2	2	21:09:00	21:09:00	21:09:00	1.17083	0	1.12222	187860000	31	0.586111	14045.4
21,58,00	4.33681	6.71806	5.52743	0	3.21875	1.29236	1.5037	21.086	1.10625	1.79375	7.99533	0	0	0	0	24.7922	24.7476	24.2505	24.5968	3.74792	2.73403	3.24097	21.0013	7.54583	2.3625	10.3032	5.25278	2.45208	6.18958	7.66944	5.39097	3.55208	1.46806	0.998611	4.13681	2.53889	17	17	17	1 day, 2:02:00	1 day, 2:02:00	1 day, 2:02:00	83.043	0	129.79	743000000	229	7.011	83929.8
0	0	0	0	0	0	0	0	2.90139	0	0	0.96713	0	0	0	0	0	1.65625	0	0.552083	0	0	0	0	0	0	0	0	0	0	0	0	0	6.22361	0	6.09097	3.07865	3	3	3	08:02:00	08:02:00	08:02:00	60.214	0	3.26111	48656000	17	0.425	70102.7
0	0	0	0	0	0	0	0	3.92431	0	7.62222	3.84884	0	0	0	0	0	0	0	0	0	0	0	0	1.65833	18.081	6.57978	0	0	0	0	0	0	0.797917	3.15	6.52847	2.6191	3	3	3	05:05:00	05:05:00	05:05:00	100.74	0	0.933333	61609000	16	0.384028	89994.7
7.66806	4.33681	4.72569	5.57685	0	0	0	0	0	0	0	0	0	0	0	0	0	22.0049	0	7.33497	1.47292	2.18264	1.82778	1.38125	0	1.80069	1.06065	0	0	0	0	0	2.79931	2.10069	1.08611	5.51875	2.87622	3	3	3	17:06:00	17:06:00	17:06:00	1.30208	0	6.35625	130230000	36	0.740278	27819.2
0	0	7.61667	2.53889	0	0	0	0	2.17153	0	1.20278	1.12477	0	0	0	0	0	0	0	0	0	0	0	1.09931	3.75278	19,02,00	2.42604	0	0	0	0	0	1.03542	1.62014	6.99375	6.51319	4.04063	3	3	3	04:09:00	04:09:00	04:09:00	82.763	0	0.920833	106840000	19	0.627778	84958.2
26.7468	26.4695	27.5297	26.9153	0	7.75833	24.8079	10.8554	28.1977	28.3252	27.3684	27.9638	26.7882	0	0	8.9294	32.2655	32.0725	32.099	32.1457	26.3271	25.1387	25.7329	27.5963	27.4569	27.6278	27.5603	24.8419	4.80694	24.4097	24.245	19.5759	28.8223	26.7821	27.545	27.2211	27.5926	15	15	15	2 days, 23:04:00	2 days, 23:04:00	2 days, 23:04:00	1.22778	0	13 days, 11:31:00	35467000000	1791	0.579167	20568.5
0	0	0	0	0	0	0	0	0	0	3.06458	1.02153	0	0	0	0	0	0	24.3241	8.10803	0	0	0	2.99722	0	2.78264	1.92662	0	0	0	0	0	0	0	0	5.89236	1.47309	4	4	4	12:04:00	12:04:00	12:04:00	61.337	0	1.01597	88381000	14	2.27431	66126.2
0	0	0	0	0	0	0	0	1.31181	0	6.21667	2.50949	0	0	0	0	0	0	0	0	0	0	0	3.45208	5.46597	7.22014	5.3794	0	0	0	0	0	0	4.96875	3.75972	0	2.18212	3	3	3	06:02:00	06:02:00	06:02:00	58.903	0	6.14444	44968000	11	0.745833	62898
0	6.01042	2.47292	2.82778	0	0	0	0	5.56458	0	6.09444	3.88634	0	0	0	0	0	4.775	0	1.59167	0	0	0	1.41597	2.43125	3.69931	2.51551	0	0	0	0	0	0	20.0022	1.92778	5.69861	6.90715	5	5	2	09:05:00	09:05:00	5	52.046	0	1.01667	174270000	30	0.788194	69947
7.80903	24.1198	2.90833	11.6124	0	7.24375	2.56667	3.27014	24.0632	7.16319	6.60139	12.6093	0	0	0	0	27.7244	27.8209	28.0069	27.8507	5.16528	24.0413	14.6033	24.1815	24.0198	6.94514	18.3821	0	7.32569	2.36042	3.46944	3.28889	24.1276	24.1388	24.1468	24.0537	24.1167	26	26	15	1 day, 2:03:00	1 day, 2:03:00	16:05:00	84.774	0	13 days, 11:31:00	3925100000	472	0.221528	84774.8
0	0	3.93194	1.31065	0	0	0	0	0	0	0	0	0	0	0	0	0	1.08194	0	0.360648	0	0	0	0	1.17847	0	0.392824	0	0	0	0	0	0	1.28958	0	0	0.322396	3	2	2	18:02:00	13:03:00	13:03:00	1.34653	0.001046	5.69722	47774000	6	NaN	NaN
0	0	0	0	0	0	20.065	6.68833	0	0	0	0	0	0	0	0	0	0	0	0	19.066	1.90556	10.4858	0	0	0	0	0	0	2.68333	3.8375	1.63021	0	0	0	0	0	3	3	3	07:04:00	07:04:00	07:04:00	43.811	0	0.690972	44907000	16	0.825694	48281.4
3.68194	5.96736	0	3.21644	0	0	0	0	0	0	0	0	0	0	0	0	0	25.2263	0	8.40877	0	0	0	0	0	4.39722	1.46574	0	0	0	0	0	0	0	0	3.86528	0.966319	8	2	2	1 day, 0:08:00	06:04:00	06:04:00	46.926	0.001171	2.16528	328220000	74	0.839583	46997.1
0	0	2.51806	0.839352	0	0	0	0	5.37431	6.08889	7.33889	6.26736	0	0	0	0	0	0	3.68472	1.22824	0	0	0	5.38958	21.0053	7.11319	11.1694	0	0	0	0	0	7.28194	1.97708	1.33819	6.17847	4.19392	8	8	8	07:01:00	07:01:00	07:01:00	4 days, 20:01:00	0	27.337	303870000	60	0.41875	206258
24.4626	24.4201	24.3208	24.4012	0	3.44097	2.56458	2.00185	25.1116	7.63819	24.8094	19.1864	0	0	0	0	28.6092	28.452	26.523	27.8614	1.00486	1.25417	1.12951	24.941	25.6263	25.2634	25.2769	20,17,00	4.88333	7.59653	1.05694	4.51227	25.1492	25.4778	24.9143	24.8867	25.107	33	33	33	1 day, 7:07:00	1 day, 7:07:00	1 day, 7:07:00	136.88	0	13 days, 11:31:00	6810500000	758	2.62153	134135
0	0	0	0	0	0	0	0	7.16597	0	0	2.38866	0	0	0	0	3.60069	4.77431	0	2.79167	0	0	0	0	0	0	0	0	0	0	0	0	0	0	0	0	0	2	2	2	08:09:00	08:09:00	08:09:00	32.498	0	26.726	7379900	5	0.794444	32749.1
0	0	0	0	0	0	0	0	4.31875	0	6.23542	3.51806	0	0	0	0	0	0	0	0	0	0	0	3.98472	2.40556	6.63333	4.3412	0	0	0	0	0	5.44653	2.43889	5.80069	1.28542	3.74288	4	4	4	14:03:00	14:03:00	14:03:00	27.131	0	18.009	87667000	17	9.023	27928
0	0	4.83611	1.61204	0	0	0	0	0	0	0	0	0	0	0	0	0	0	5.55764	1.85255	0	0	0	0	6.17708	0	2.05903	0	0	0	0	0	0	0	0	0	0	12	4	0	1 day, 2:02:00	10:06:00	0	46.976	0	11.067	98328000	12	NaN	NaN
0	3.67222	20.0024	7.89154	0	0	0	0	1.32361	1.99583	6.88958	3.40301	0	0	0	0	24.5063	24.1264	0	16.2109	0	0	0	7.39167	1.325	7.30833	5.34167	0	0	0	0	0	7.21806	2.62222	1.27847	7.55694	4.66892	9	9	9	19:09:00	19:09:00	19:09:00	57.398	0	24.835	384110000	36	0.842361	61307.8
0	0	0	0	0	0	0	0	3.42708	0	1.65625	1.69444	0	0	0	0	5.39306	3.35347	25.403	11.3832	0	0	0	0	0	6.33125	2.11042	0	0	0	0	0	0	3.50556	6.48542	7.60069	4.39792	6	6	6	16	16	16	68.346	0	30.683	150520000	20	4.24653	91530.6
0	0	0	0	0	0	5.16389	1.7213	0	0	0	0	0	0	0	0	0	0	3.92639	1.3088	2.50278	2.06875	2.28576	0	0	0	0	0	4.93611	4.22708	0	2.2908	0	0	0	0	0	8	8	8	07:04:00	07:04:00	07:04:00	7 days, 9:08:00	0	32.807	44168000	26	NaN	NaN
5.41806	5.19722	1.35278	3.98935	0	0	0	0	2.80208	2.19861	3.00833	2.66968	0	0	0	0	1.51111	24.2086	0	8.57324	0	4.17569	2.08785	1.26528	3.84792	1.93125	2.34815	0	0	0	0	0	1.89653	1.39861	1.05903	2.24236	1.64913	8	8	8	12:03:00	12:03:00	12:03:00	98.105	0	1 day, 14:35:00	284260000	82	0.844444	86485.5
0	0	5.89097	1.96366	0	0	0	0	0	0	0	0	0	0	0	0	0	0	0	0	0	0	0	0	0	0	0	0	0	0	0	0	0	2.82708	0	5.64931	2.1191	2	2	2	14:06:00	14:06:00	14:06:00	28.229	0.0010881	1.49792	75979000	7	0.650694	32281.4
0	0	0	0	0	0	0	0	0	0	0	0	0	0	0	0	0	0	0	0	6.58611	3.1625	4.87431	0	0	0	0	0	0	0	1.07986	0.269965	0	0	0	0	0	2	2	2	15:01:00	15:01:00	15:01:00	1.47431	0.0029183	0.838889	49057000	32	0.580556	21863.4
4.33056	0	0	1.44352	0	0	0	0	6.68194	3.76875	7.64514	6.03194	0	0	0	0	24.0707	24.804	0	16.2916	0	0	0	0	3.275	6.10208	3.12569	0	0	0	0	0	7.41389	0	3.21181	1.22639	2.96302	3	3	3	13:04:00	13:04:00	13:04:00	1.19514	0	80.399	154120000	48	0.225694	27253.3
0	0	2.84653	0.948843	0	0	0	0	0	0	5.81181	1.93727	0	0	0	0	0	0	0	0	0	0	0	3.06597	5.58472	18,14,00	4.32535	0	0	0	0	0	0	0	18,03,00	4.75347	1.58449	3	3	3	05:08:00	05:08:00	05:08:00	70.048	0	7.08542	56717000	14	0.403472	74044.3
0	0	18.0019	6.00063	0	0	0	0	1.04236	0	7.31389	2.78542	0	0	0	0	0	0	0	0	0	0	0	0	4.83958	0	1.61319	0	0	0	0	0	2.47361	7.41181	4.71458	7.04931	5.41233	3	3	3	20:01:00	20:01:00	20:01:00	1.36944	0	2.35694	76769000	17	NaN	NaN
1.42778	0	5.70625	2.37801	0	0	0	0	0	0	2.20972	0.736574	0	0	0	0	0	0	24.9242	8.30807	0	0	0	0	6.10903	3.04931	3.05278	0	0	0	0	0	1.58542	3.3375	7.51111	3.09514	3.88229	8	8	8	12:03:00	12:03:00	12:03:00	63.165	0	1.30694	139310000	43	0.404167	67596.5
1.54097	7.19653	24.8676	11.2017	0	7.42778	24.275	10.5676	25.1873	24.5692	25.2241	24.9935	1.43958	0	0	0.479861	29.2261	29.2054	29.4545	29.2953	1.1375	6.88125	4.00938	25.3652	25.4959	25.3773	25.4128	4.68681	4.58819	4.57847	0	3.46337	25.6751	25.1943	25.3475	25.1348	25.3379	13	13	9	1 day, 17:05:00	1 day, 17:05:00	1 day, 12:08:00	26.683	0	13 days, 11:31:00	7384100000	509	0.607639	28078.5
0	0	0	0	0	0	5.16597	1.72199	4.33194	0	0	1.44398	0	0	0	0	0	0.9875	0	0.329167	6.56111	1.54444	4.05278	0	0	0	0	0	2.00556	1.35972	1.85139	1.30417	0	0	1.26806	0	0.317014	5	5	5	16:04:00	16:04:00	16:04:00	66.312	0	31.667	177700000	53	11.072	28454.8
0	0	0	0	0	0	0	0	0	0	0	0	0	0	0	0	0	3.18194	0	1.06065	0	0	0	0	6.26875	0	2.08958	0	0	0	0	0	0	0	3.00208	0	0.750521	2	2	2	10:02:00	10:02:00	10:02:00	1.24097	0	1.12986	51043000	12	0.751389	25315
0	0	4.56389	1.5213	0	0	0	0	5.53403	0	0	1.84468	0	0	0	0	0	0	0	0	0	0	0	1.77361	4.29375	0	2.02245	0	0	0	0	0	0	0	1.73681	6.13611	1.96823	3	3	3	9	9	9	68.349	0	1.34097	78801000	12	5.068	68479.4
0	0	18.065	6.02167	0	0	0	0	3.04375	0	5.10833	2.71736	0	0	0	0	0	0	4.63681	1.5456	0	0	0	4.63056	5.53889	4.32986	4.8331	0	0	0	0	0	0.949306	3.96944	3.8875	7.21111	4.00434	7	6	6	03:09:00	03:05:00	03:05:00	12 days, 15:34:00	0	46.068	105310000	35	4.73958	302402
4.74236	2.30347	4.71111	3.91898	0	0	6.3875	2.12917	5.18958	7.47014	4.21111	5.62361	0	0	0	0	25.1528	24.4548	24.2576	24.6217	0	0	0	5.52847	3.73125	1.25903	3.50625	0	22.021	0	0	5.50525	6.90625	5.23472	5.59653	6.14653	5.97101	13	10	10	36	1 day, 6:05:00	1 day, 6:05:00	57.77	0	81.193	597620000	96	05:44:00	52059.1
0	0	3.63056	1.21019	0	0	0	0	0.934722	0	0.896528	0.610417	0	0	0	0	0	0	0	0	0	0	0	4.78889	4.85625	4.23194	4.62569	0	0	0	0	0	3.37569	1.43542	5.95972	1.26458	3.00885	3	3	3	23:01:00	23:01:00	23:01:00	28.937	0	1.01736	122050000	30	0.611806	6895.79
0	0	0	0	0	0	0	0	7.09653	0	1.24792	2.78148	0	0	0	0	24.1578	24.3558	6.86458	18.4594	0	4.19792	2.09896	1.47083	1.55833	20.0083	7.67916	0	1.14931	0	0	0.287326	2.09861	7.72569	7.38819	3.77708	5.2474	2	2	2	10:05:00	10:05:00	10:05:00	31.936	0	208.87	193720000	61	NaN	NaN
0	0	1.53194	0.510648	0	0	0	0	2.81042	3.86181	3.67917	3.45046	0	0	0	0	0	1.14931	0	0.383102	3.28542	0	1.64271	5.52431	7.35694	6.52292	6.46806	0	0	0	0	0	0	5.90764	1.35139	4.12222	2.84531	4	4	4	1 day, 0:02:00	1 day, 0:02:00	1 day, 0:02:00	1.08889	0	0.579167	253160000	44	07:55:00	25761.6
0	0	3.79028	1.26343	0	0	0	0	0	0	4.84236	1.61412	0	0	0	0	0	4.46458	0	1.48819	0	0	0	0	5.05278	5.43819	3.49699	0	0	0	0	0	0	4.63958	1.32431	3.79444	2.43958	2	2	2	05:09:00	05:09:00	05:09:00	47.253	0	5.67708	148860000	35	0.742361	48347.8
0	0	0	0	0	0	0	0	5.11042	0	6.91458	4.00833	0	0	0	0	0	0	0	0	0	0	0	3.78403	6.37292	3.30694	4.48796	0	0	0	0	0	2.26528	3.70556	4.06667	2.13056	3.04201	2	2	2	1 day, 6:08:00	1 day, 6:08:00	1 day, 6:08:00	1.07014	0	1.07778	133710000	21	NaN	NaN
0	6.46597	0	2.15532	0	0	0	0	0	0	1.72778	0.575926	0	0	0	0	1.41806	0	0	0.472685	0	0	0	1.00278	0	2.25208	1.08495	0	0	0	0	0	1.77986	3.68542	2.61667	5.90694	3.49722	1	1	1	03:06:00	03:06:00	03:06:00	38.801	0	0.580556	103410000	7	0.483333	39689.1
7.32153	1.57778	1.54444	3.48125	0	0	0	0	6.87986	2.95347	5.66319	5.16551	0	0	0	0	25.9926	26.343	0	17.4452	7.64931	0	3.82465	1.16597	1.08681	3.23056	1.82778	0	0	0	0	0	5.78958	6.90625	4.94931	7.11458	6.18993	13	13	13	1 day, 5:04:00	1 day, 5:04:00	1 day, 5:04:00	71.663	0	192.82	1576200000	208	0.852083	13941.8
2.89514	1.12986	4.13958	2.72153	0	0	0	0	7.29653	6.46389	4.54583	6.10208	0	0	0	0	25.8865	25.5905	0	17.159	6.04444	6.26458	6.15451	6.75208	4.75278	7.61458	6.37315	0	0	0	0	0	6.21111	3.32778	2.84583	1.47153	3.46406	15	15	15	1 day, 5:07:00	1 day, 5:07:00	1 day, 5:07:00	66.253	0	76.545	976940000	169	NaN	NaN
6.66528	1.75417	0	2.80648	0	0	0	0	3.65625	0	6.32292	3.32639	0	0	0	0	2.46042	0	0	0.820139	0	0	0	7.12778	7.16042	1.14653	5.14491	0	0	0	0	0	3.28056	7.475	7.46667	7.16458	6.3467	4	4	4	13:08:00	13:08:00	13:08:00	42.609	0	6.04375	124000000	20	0.281944	48287.8
0	7.33056	1.17431	2.83495	0	0	0	0	6.94167	0	0	2.31389	0	0	0	0	1.35694	0	0	0.452315	0	0	0	1.44792	0	4.81528	2.08773	0	0	0	0	0	3.79306	0.986806	0	0	1.19497	6	6	6	13:01:00	13:01:00	13:01:00	2 days, 17:17:00	0	0.9125	42945000	25	0.311111	74218.5
26.871	26.9184	27.0798	26.9564	0	5.77153	5.71736	3.82963	27.2988	27.2039	26.7739	27.0922	26.597	0	0	8.86567	31.5267	31.4422	31.0755	31.3481	24.6316	25.1231	24.8773	27.026	26.826	27.101	26.9843	24.2167	24.0158	4.71458	3.46944	14.1041	27.222	26.9802	26.9873	26.9638	27.0383	20	20	20	3 days, 21:04:00	3 days, 21:04:00	3 days, 21:04:00	1.08125	0	13 days, 11:31:00	27138000000	2258	NaN	NaN
0	0	0	0	0	0	0	0	0	0	0	0	0	0	0	0	0	0	0	0	0	0	0	1.08681	1.20278	3.23542	1.84167	0	0	0	0	0	0	0	5.21806	1.63264	1.71267	4	4	4	18:05:00	18:05:00	18:05:00	27.691	0	0.935417	90271000	12	0.479861	14211.3
0	0	5.93264	1.97755	0	0	0	0	0	0	1.26944	0.423148	0	0	0	0	0	4.81319	0	1.6044	0	0	0	6.12847	3.34514	5.75556	5.07639	0	0	0	0	0	0	5.59236	0.988194	1.70556	2.07153	3	3	3	03:07:00	03:07:00	03:07:00	72.908	0	25.404	51816000	15	0.788889	72909.4
0	0	0	0	0	0	0	0	7.40556	0	2.74167	3.38241	0	0	0	0	0	0	0	0	0	0	0	1.09861	0	5.34861	2.14907	4.21319	0	0	0	1.0533	5.37083	0	0	0	1.34271	6	6	6	22:08:00	22:08:00	22:08:00	34.782	0	33.101	126650000	19	6.094	20778.9
1.175	4.40417	7.50208	4.36042	0	0	0	0	20.0033	0	4.44792	8.15041	0	0	0	0	6.83403	24.1822	1.46042	10.8255	0	0	0	4.85347	5.54722	3.39722	4.59931	0	0	0	0	0	5.04514	4.39375	1.33611	4.8625	3.90937	4	4	4	20	20	20	30.707	0	50.091	271500000	44	0.535417	32492.8
0	0	0	0	0	0	0	0	2.78194	0	7.12569	3.30255	0	0	0	0	0	0	0	0	0	0	0	4.225	18,53,00	2.90556	3.56528	0	0	0	0	0	1.23125	1.70556	1.17708	0	1.02847	4	4	4	05:09:00	05:09:00	05:09:00	110.87	0	1.34236	76634000	20	0.855556	57557.9
0	0	7.54514	2.51505	0	0	0	0	2.92569	0	1.03056	1.31875	0	0	0	0	3.33056	3.75417	0	2.36157	0	0	0	1.65069	2.7	3.09444	2.48171	0	0	0	0	0	5.00972	4.07778	4.65903	2.38542	4.03299	6	6	6	16:06:00	16:06:00	16:06:00	54.103	0	0.696528	182550000	35	0.602778	54231.6
0	0	6.73264	2.24421	0	0	7.62083	2.54028	0	0	0	0	0	0	0	0	0	7.83958	0	2.61319	5.27917	3.43472	4.35694	0	0	0	0	0	2.31597	7.71111	6.13472	4.04045	0	0	4.28889	0	1.07222	4	4	3	1 day, 1:05:00	1 day, 1:05:00	21:08:00	24.97	0	11 days, 2:38:00	221960000	61	0.661111	24969.9
0	0	1.38542	0.461806	0	0	0	0	0	0	7.50069	2.50023	0	0	0	0	2.87361	6.50833	0	3.12731	0	0	0	4.74097	19,36,00	5.58125	5.16111	0	0	0	0	0	0	6.78611	6.07431	2.19375	3.76354	2	2	2	09:03:00	09:03:00	09:03:00	1.20486	0	0.834028	158470000	56	0.654167	19595.3
5.18472	3.13403	1.16875	3.1625	0	0	0	0	0.970833	0	5.88333	2.28472	0	0	0	0	24.3112	24.2049	0	16.172	0	7.36736	3.68368	3.71389	0.910417	4.85625	3.16019	0	0	0	0	0	7.06667	3.71042	1.42431	1.07708	3.31962	7	7	7	14:08:00	14:08:00	14:08:00	47.694	0	83.121	291320000	52	0.854861	47155.9
7.20764	0	0	2.40255	21.0062	4.91875	7.50208	11.1423	0	0	0	0	0	0	0	0	0	0	0	0	7.28958	1.07083	4.18021	0	0	0	0	0	4.99861	5.50903	23,51,00	3.50255	0	0	0	0	0	8	8	8	1 day, 12:08:00	1 day, 12:08:00	1 day, 12:08:00	26.425	0	56.654	103530000	66	1.02153	29127
0	0	3.93958	1.31319	0	0	0	0	0	0	0	0	0	0	0	0	5.39444	24.4118	0	9.93541	0	0	0	4.54722	2.82569	4.04375	3.80556	0	0	0	0	0	0	1.76111	0	3.74444	1.37639	7	7	7	18:06:00	18:06:00	18:06:00	58.139	0	0.977778	110400000	13	0.723611	61619.5
0	0	0	0	0	0	5.12639	1.7088	0	0	0	0	0	0	0	0	0	0	0	0	7.61458	7.57361	7.5941	0	0	0	0	0	4.05486	7.12014	6.58056	4.43889	0	0	0	0	0	2	2	2	05:07:00	05:07:00	05:07:00	39.512	0	0.697917	43512000	20	0.695833	35963.7
0	0	0	0	0	0	0	0	0	0	4.03542	1.34514	0	0	0	0	5.11181	0	0	1.70394	0	0	0	0	1.34653	6.71458	2.68704	0	0	0	0	0	1.37153	1.67431	3.98333	0	1.75729	3	3	3	18:05:00	18:05:00	18:05:00	0.690278	0	1.33264	50393000	31	NaN	NaN
0	0	0	0	0	0	0	0	0	0	0	0	26.5303	0	0	8.84343	29.0178	28.5621	26.6357	28.0719	0	0	0	0	0	0	0	0	0	0	0	0	0	0	0	4.72708	1.18177	2	1	1	12:08:00	12:08:00	12:08:00	17.031	0.0098847	6.37361	34371000	9	NaN	NaN
2.70278	6.31042	3.59236	4.20185	0	0	6.68333	2.22778	6.02014	6.01597	22,52,00	6.01806	0	0	0	0	26.6413	26.4905	25.7721	26.3013	6.58056	1.65069	4.11562	3.53194	1.56319	3.95208	3.01574	0	5.575	4.30278	0	2.46944	5.83889	5.22153	5.22083	7.44236	5.9309	13	13	13	19:09:00	19:09:00	19:09:00	123.96	0	118.61	1401100000	258	0.290972	109799
0	0	7.41389	2.4713	0	0	0	0	0	0	1.94722	0.649074	0	0	0	0	0	7.00069	0	2.33356	0	0	0	0	1.00486	1.43125	0.812037	0	0	0	0	0	0	3.00069	1.58056	5.51806	2.52483	4	4	4	06:04:00	06:04:00	06:04:00	95.423	0	0.782639	128850000	27	0.859028	94496.3
0	0	0	0	0	0	0	0	0	0	0	0	0	0	0	0	0	0	24.665	8.22167	0	0	0	6.77361	0	7.31875	4.69745	0	0	0	0	0	0	0	0	0	0	2	2	2	04:02:00	04:02:00	04:02:00	40.733	0.0011261	5.22153	138820000	17	0.320833	41433.8
0	0	1.80694	0.602315	0	0	0	0	0	0	1.22986	0.409954	0	0	0	0	0	3.16111	0	1.0537	0	0	0	2.97361	0	0	0.991204	0	0	0	0	0	2.06875	0	5.77222	0	1.96024	2	2	2	20:08:00	20:08:00	20:08:00	1.07222	0.0011173	3.88056	104290000	20	0.889583	14704.1
0	0	4.34097	1.44699	0	0	0	0	4.20764	0	4.26181	2.82315	0	0	0	0	3.04653	5.33264	0	2.79306	0	0	0	6.51667	6.38264	3.41042	5.43657	0	0	0	0	0	6.95069	5.28125	1.57222	7.15833	5.24063	5	5	5	06:06:00	06:06:00	06:06:00	102.94	0	1.26875	156320000	25	0.610417	99958.4
0	0	0	0	0	0	0	0	6.54792	4.09931	0	3.54907	0	0	0	0	0	0	4.66806	1.55602	0	0	0	7.65833	6.87292	4.52639	6.35255	0	0	0	0	0	6.98681	7.29792	1.43125	5.43542	5.28785	4	4	4	07:02:00	07:02:00	07:02:00	2 days, 11:14:00	0	5.89375	119640000	13	NaN	NaN
0	0	7.39653	2.46551	0	0	0	0	0	0	1.10208	0.367361	0	0	0	0	0	3.32778	0	1.10926	0	0	0	1.20208	6.31319	0	2.50509	0	0	0	0	0	0	0	5.99375	4.04097	2.50868	2	2	2	21:06:00	21:06:00	21:06:00	14:19:00	0	0.448611	95984000	18	0.715972	14190.4
0	0	0	0	0	0	1.2125	0.404167	0	0	0	0	0	0	0	0	0	0	0	0	4.32292	6.17222	5.24757	0	0	0	0	0	0	0	0	0	0	0	0	0	0	3	3	3	00:09:00	00:09:00	00:09:00	17 days, 20:04:00	0.0011696	2.12639	49038000	6	NaN	NaN
25.4156	25.3331	24.2772	25.0086	0	6.76736	3.95903	3.57546	25.3219	25.9017	25.2679	25.4972	0	0	0	0	29.2299	29.0837	30.0234	29.4457	4.35625	5.82569	5.09097	25.1037	25.1128	25.344	25.1868	1.90764	3.28333	6.98472	3.11528	3.82274	25.9455	25.6395	25.1249	25.3333	25.5108	14	10	6	2 days, 1:01:00	38	21	35.422	0	12 days, 10:39:00	8884100000	642	NaN	NaN
0	0	0	0	0	0	0	0	0	0	0.970139	0.32338	0	0	0	0	0	24.7719	0	8.2573	0	0	0	0	7.34444	0	2.44815	0	0	0	0	0	0	1.27847	7.725	0	2.25087	2	2	2	09:06:00	09:06:00	09:06:00	34.574	0.0010504	6.12153	193630000	6	0.318056	16936.4
0	0	0	0	0	0	0	0	0	0	0	0	0	0	0	0	0	6.04375	0	2.01458	0	0	0	0	0	0	0	0	0	0	0	0	0	2.55278	2.46736	0	1.25503	3	3	3	09:03:00	09:03:00	09:03:00	46.303	0	6.94583	47401000	8	0.722917	24570.3
2.36667	2.6375	4.45417	3.15278	0	0	0	0	2.64306	0	3.12639	1.92315	0	0	0	0	0	0	25.2509	8.41697	0	0	0	5.60347	1.01458	1.59514	2.73773	0	0	0	0	0	0	7.35069	2.49167	3.67222	3.37865	8	8	8	07:04:00	07:04:00	07:04:00	95.318	0	37.853	256430000	50	8.081	95319.2
0	0	0	0	0	24.8291	0	8.27637	0	0	1.89444	0.631481	0	0	0	0	24.124	3.05764	0	9.06055	0	0	0	0	0	0	0	0	0	0	0	0	0	0	0	1.12569	0.281424	6	1	0	1 day, 13:02:00	15:07:00	0	13:01:00	0.0010471	5.71736	1086800000	19	NaN	NaN
5.28681	3.38333	4.31181	4.32731	0	0	0	0	5.93264	0	2.70625	2.87963	0	0	0	0	24.0942	7.08611	0	10.3934	0	0	0	4.33889	7.20208	1.95417	4.49838	0	0	0	0	0	6.95903	5.34792	3.45278	6.69653	5.61406	7	7	7	1 day, 6:07:00	1 day, 6:07:00	1 day, 6:07:00	1.16597	0	34.421	683140000	113	NaN	NaN
5.00417	2.25764	6.27639	4.51273	0	0	0	0	0	0	0	0	0	0	0	0	7.16875	5.80278	0	4.32384	0	0	0	0	4.22778	0	1.40926	0	0	0	0	0	0	6.80278	4.38264	5.79028	4.24392	6	6	6	13:06:00	13:06:00	13:06:00	65.322	0	1.27986	164860000	7	0.772917	65322.6
0	0	0	0	0	0	0	0	0.988889	0	6.12639	2.37176	0	0	0	0	0	24.1078	6.98542	10.3644	0	0	0	3.63819	1.51528	0	1.71782	0	0	0	0	0	0.844444	0	1.06042	6.33542	2.06007	2	2	2	19	19	19	25.046	0	1.55625	208150000	27	6.011	24689.8
0	0	0	0	0	0	0	0	0	0	0	0	2.51597	0	0	0.838657	27.9161	27.7766	26.1192	27.2706	0	0	0	0	0	3.78125	1.26042	0	0	0	0	0	0	0	0	0	0	21	2	2	1 day, 18:06:00	08:03:00	08:03:00	74.193	0	0.59375	20006000	5	NaN	NaN
0	0	1.15764	0.38588	0	0	0	0	0	0	0	0	24.0301	0	0	8.01003	0	3.98333	25.9098	9.96438	5.07986	4.93403	5.00694	0	4.70486	0	1.56829	0	6.63264	0	0	1.65816	7.72083	0	0	0	1.93021	3	3	3	1 day, 6:09:00	1 day, 6:09:00	1 day, 6:09:00	1.24792	0	59.884	93884000	44	0.779167	16631.9
0	0	0	0	0	0	3.44653	1.14884	0	0	0	0	0	0	0	0	0	0	0	0	0	0	0	0	0	0	0	0	0	1.53403	6.21042	1.93611	0	0	0	0	0	5	5	5	12:08:00	12:08:00	12:08:00	54.555	0	0.904861	46677000	18	0.761806	57554.6
21,04,00	6.98542	3.48056	5.23299	0	0	0	0	1.77917	6.64722	5.59167	4.67269	0	0	0	0	25.7491	25.7647	25.5861	25.7	4.02847	0	2.01424	5.67847	1.89167	1.87847	3.14954	0	0	0	0	0	2.85278	2.54931	2.43333	5.425	3.3151	9	9	9	15:03:00	15:03:00	15:03:00	64.182	0	13 days, 3:33:00	776300000	158	2.22569	68381.2
0	0	0	0	0	0	2.87778	0.959259	0	0	0	0	0	0	0	0	0	0	6.87153	2.29051	1.49514	7.575	4.53507	0	0	0	0	0	0	5.23056	5.95	2.79514	0	0	0	0	0	4	4	3	1 day, 2:04:00	1 day, 2:04:00	20:08:00	1.38681	0	0.990972	93951000	22	0.845833	22275.3
0	0	0	0	0	0	0	0	6.46667	0	0	2.15556	0	0	0	0	0	0	6.83403	2.27801	0	0	0	0	1.19028	6.48056	2.55694	0	0	0	0	0	0	7.06597	1.075	0	2.03524	4	4	4	14	14	14	50.566	0	0.702083	156600000	9	0.825	48644.7
0	0	0.936806	0.312269	0	0	0	0	0.815278	0	5.28819	2.03449	0	0	0	0	6.32431	3.60208	0	3.3088	0	0	0	4.18889	7.06111	7.66944	6.30648	0	0	0	0	0	3.46736	2.35903	4.18264	3.12986	3.28472	5	5	5	04:03:00	04:03:00	04:03:00	186.68	0	44.248	166590000	36	0.345139	196213
2.73889	2.47153	1.51528	2.2419	0	0	6.82153	2.27384	3.56389	3.13611	3.63056	3.44352	0	0	0	0	24.8146	24.3075	24.1923	24.4381	0	0	0	5.29375	1.09583	4.99028	3.79329	0	0	0	0	0	3.60625	3.05	5.0375	3.12361	3.70434	25	25	25	13	13	13	272.78	0	93.449	607450000	114	NaN	NaN
0	0	0	0	0	0	0	0	0	0	0	0	0	0	0	0	6.93542	0	0	2.31181	0	0	0	0	0	0	0	0	0	0	0	0	7.15417	5.78264	0	3.56806	4.12622	3	3	3	2 days, 14:03:00	2 days, 14:03:00	2 days, 14:03:00	5.15903	0	0.778472	105980000	21	0.850694	8622.97
0	0	0	0	0	0	21,46,00	0	0	0	0	0	0	0	0	0	0	0	0	0	1.51111	5.99236	3.75174	0	0	0	0	0	3.99722	0	21.0086	6.25146	0	0	0	0	0	5	4	0	15:02:00	12:07:00	0	40.758	0	0.851389	58697000	25	NaN	NaN
0	0	0	0	0	0	0	0	0	0	0	0	0	0	0	0	0	0	0	0	0	0	0	4.73125	7.41111	0	4.04745	0	0	0	0	0	6.89653	3.98542	7.27292	4.17986	5.58368	2	2	2	09:04:00	09:04:00	09:04:00	26.869	0.0011001	2.38958	57780000	11	NaN	NaN
3.90139	0	0	1.30046	0	0	0	0	7.27292	0	7.56181	4.94491	0	0	0	0	0	4.09861	0	1.3662	0	0	0	7.10903	7.02292	7.52708	7.21968	0	0	0	0	0	5.8375	3.54444	5.78125	0	3.7908	2	2	2	07:03:00	07:03:00	07:03:00	40.383	0	0.649306	139030000	41	NaN	NaN
0	0	6.55417	2.18472	0	0	0	0	0	0	0	0	0	0	0	0	4.38681	24.5466	0	9.64447	0	0	0	0	0	0	0	0	0	0	0	0	0	0	0	0	0	2	2	2	07:05:00	07:05:00	07:05:00	1 day, 12:09:00	0	0.934722	115850000	16	0.828472	36900.6
19.075	3.22847	5.49931	9.26759	0	0	0	0	1.44028	0	1.39028	0.943519	0	0	0	0	3.42431	0	0	1.14144	0	0	0	0	3.94097	0	1.31366	0	0	0	0	0	0	2.57083	2.20694	2.09861	1.7191	5	5	2	15:03:00	15:03:00	05:06:00	59.336	0	46.594	116920000	29	2.75347	70356.2
0	0	0	0	0	0	0	0	0	0	0	0	0	0	0	0	0	0	0	0	0	0	0	1.78125	2.49375	1.33403	1.86968	0	0	0	0	0	7.24653	0	7.50972	0	3.68906	3	3	3	07:05:00	07:05:00	07:05:00	60.277	0	6.76667	32903000	7	2.08681	53231.7
3.24236	5.49583	21.0032	9.9138	0	0	0	0	4.94861	6.96667	3.94097	5.28542	0	0	0	0	24.8966	24.6284	0	16.5083	0	0	0	4.71111	4.49097	3.79514	4.33241	0	0	0	0	0	21,54,00	0.95625	2.28889	6.29028	3.17847	9	9	9	1 day, 11:04:00	1 day, 11:04:00	1 day, 11:04:00	33.636	0	43.944	577440000	191	0.351389	20049.6
1.46944	6.46944	6.66181	4.8669	0	0	0	0	0	0	6.82986	2.27662	0	0	0	0	0	1.20625	0	0.402083	0	0	0	0	1.20764	6.01806	2.40856	0	0	0	0	0	0	5.45208	5.24375	1.37361	3.01736	3	3	3	03:01:00	03:01:00	03:01:00	161.82	0	0.502778	164170000	42	NaN	NaN
1.44097	6.55417	1.17639	3.05718	6.32292	6.85625	2.21042	5.12986	0	0	0	0	0	0	0	0	0	0	0	0	3.41806	7.77431	5.59618	0	0	0	0	5.44792	5.29653	24.1414	4.16181	9.76191	5.97431	5.08889	0	0	2.7658	4	4	4	18:05:00	18:05:00	18:05:00	0.85625	0	40.111	161070000	91	NaN	NaN
0	0	0	0	0	0	0	0	0.838194	0	1.63611	0.824769	0	0	0	0	0	1.13403	0	0.378009	0	0	0	1.62292	0.947222	0	0.856713	0	0	0	0	0	3.35764	5.59792	0	1.42431	2.59497	2	2	2	03:03:00	03:03:00	03:03:00	4 days, 12:44:00	0	3.20764	87439000	26	0.702778	113908
0	0	0	0	0	0	0	0	0	0	1.65417	0.551389	0	0	0	0	0	0	0	0	0	0	0	1.32778	18.078	0	6.46859	0	0	0	0	0	0	1.64236	6.86597	1.04653	2.38872	5	5	5	14:06:00	14:06:00	14:06:00	33.835	0	1.10556	51668000	10	0.509722	33748.3
3.87847	5.06319	6.20556	5.04907	0	0	7.64514	2.54838	4.45417	5.16597	5.48819	5.03611	0	0	0	0	25.5716	25.6713	25.9367	25.7265	4.80417	7.23542	6.01979	4.97639	5.47083	4.98681	5.14468	0	5.66111	0	0	1.41528	5.00625	6.21736	4.83125	5.94236	5.49931	16	15	15	1 day, 6:04:00	1 day, 6:04:00	1 day, 6:04:00	68.786	0	105.93	888260000	158	5.97569	49581.7
0	0	0	0	0	0	3.36389	1.1213	0	0	0	0	0	0	0	0	0	0	0	0	2.19236	7.18194	4.68715	0	0	0	0	0	1.67986	3.50139	4.27917	2.3651	0	0	0	0	0	2	2	2	06:01:00	06:01:00	06:01:00	41.929	0	4.90069	11956000	9	0.610417	49400.4
0	0	0	0	0	0	0	0	1.62222	0	5.49444	2.37222	0	0	0	0	0	1.12778	0	0.375926	0	0	0	0	4.23264	3.69931	2.64398	0	0	0	0	0	3.64444	3.02986	4.29236	1.75903	3.18142	3	3	3	12:06:00	12:06:00	12:06:00	40.411	0	33.99	107810000	24	0.5125	37495
5.05764	4.14792	5.45625	4.88727	0	0	0	0	0.984722	5.46875	1.30347	2.58565	0	0	0	0	24.5867	24.4198	7.5375	18.848	0	3.48125	1.74062	7.80139	7.18403	6.57778	7.18773	0	0	0	0	0	7.04792	7.31528	6.07778	2.96667	5.85191	6	6	6	10:07:00	10:07:00	10:07:00	77.434	0	43.095	648530000	111	0.523611	87585
1.06736	1.03125	0	0.699537	0	0	0	0	0	0	4.13681	1.37894	0	0	0	0	0	4.50208	0	1.50069	0	0	0	2.14236	0	1.55347	1.23194	0	0	0	0	0	0	1.74722	0	3.25139	1.24965	2	2	2	02:01:00	02:01:00	02:01:00	144.98	0	1.24444	78557000	16	06:19:00	135880
5.27986	6.16181	3.40625	4.94931	0	6.49444	0	2.16481	4.55417	2.25625	7.47847	4.76296	0	0	0	0	24.9781	24.5854	0	16.5212	0	0	0	4.12986	1.00278	6.90417	4.01227	0	0	0	0	0	6.5875	1.41597	1.65764	3.61458	3.31892	7	7	7	10:04:00	10:04:00	10:04:00	87.602	0	106.98	724250000	94	0.60625	93501.7
0	0	0	0	0	0	0	0	4.00764	0	7.12708	3.71157	0	0	0	0	0	0	0	0	0	0	0	5.75625	5.32431	4.03681	5.03912	0	0	0	0	0	0	4.91736	6.28542	6.65625	4.46476	3	3	3	12:07:00	12:07:00	12:07:00	39.724	0	55.986	289710000	22	0.409028	46458.7
1.29306	3.24931	4.29514	2.94583	0	0	0	0	4.63958	0	6.70903	3.78287	0	0	0	0	0	0	0	0	0	0	0	5.75069	3.78125	0.9625	3.49815	0	0	0	0	0	1.2375	6.72778	2.59583	2.22778	3.19722	3	3	3	16:09:00	16:09:00	16:09:00	1.41875	0	0.73125	105580000	37	0.59375	18963
0	0	4.26319	1.42106	0	0	0	0	5.28056	6.87153	4.74028	5.63079	0	0	0	0	7.06667	2.87847	0	3.31505	0	0	0	2.64792	1.51597	1.21806	1.79398	0	0	0	0	0	5.56736	4.20764	5.31875	6.27014	5.34097	5	4	4	20:05:00	17:04:00	17:04:00	43.067	0	81.541	147180000	65	NaN	NaN
0	0	0	0	0	0	0	0	5.12986	0	2.34653	2.49213	0	0	0	0	0	0	0	0	0	0	0	5.81042	2.35069	6.16944	4.77685	0	0	0	0	0	1.7625	6.90347	6.00556	0	3.66788	2	2	2	03:07:00	03:07:00	03:07:00	86.851	0.0010163	0.563889	43081000	5	05:42:00	98149.3
0.997917	0	20.0037	7.00054	0	0	0	0	5.84931	0	6.40486	4.08472	0	0	0	0	0	0	25.0103	8.33677	0	0	0	4.32778	2.70625	5.93611	4.32338	0	0	0	0	0	4.99931	0.945139	0.906944	1.34931	2.05017	8	8	8	1 day, 0:02:00	1 day, 0:02:00	1 day, 0:02:00	31.646	0	1.01806	94768000	33	0.806944	31531
0	0	0	0	0	0	4.9625	1.65417	0	0	0	0	0	0	0	0	1.66528	3.60694	0	1.75741	4.67431	1.78889	3.2316	0	0	0	0	0	0	3.6125	6.32153	2.48351	0	0	0	0	0	3	3	3	16:09:00	16:09:00	16:09:00	20:09:00	0	7.0057	104210000	13	NaN	NaN
6.42431	5.19722	5.66597	5.7625	0	0	0	0	3.06389	0	4.43542	2.49977	0	0	0	0	26.2971	26.7375	0	17.6782	0	0	0	7.36597	4.22639	5.85625	5.8162	0	0	0	0	0	5.35486	4.87778	3.53403	4.59931	4.59149	2	2	2	13:06:00	13:06:00	13:06:00	0.782639	0	4 days, 17:39:00	998080000	129	NaN	NaN
4.21458	21.0056	6.87292	10.6977	0	0	0	0	5.47014	3.30833	6.83958	5.20602	0	0	0	0	4.15	7.08264	0	3.74421	0	0	0	2.09375	0.989583	6.72639	3.26991	0	0	0	0	0	5.12639	1.32778	5.73472	4.47153	4.1651	6	6	6	14:07:00	14:07:00	14:07:00	46.181	0	48.458	742020000	131	0.5375	47212
2.13333	3.40694	24.1406	9.89363	0	0	6.27431	2.09144	3.46181	6.72778	4.55139	4.91366	0	0	0	0	26.6369	26.8932	28.293	27.2744	7.71042	5.20764	6.45903	24.052	2.09444	5.14653	10.431	0	7.75069	22.0023	1.64792	7.85023	24.0168	3.62222	4.64028	4.10833	9.09691	12	12	9	1 day, 17:06:00	1 day, 17:06:00	1 day, 10:01:00	48.153	0	13 days, 11:31:00	2926100000	351	0.227083	50506.6
0	0	0	0	0	0	0	0	0	0	0.8875	0.295833	0	0	0	0	0	0	0	0	0	0	0	2.46389	2.56181	0	1.67523	0	0	0	0	0	7.33889	4.97847	7.17847	7.40417	6.725	2	2	2	10	10	10	1 day, 2:33:00	0.0011737	2.26319	117100000	8	0.724306	26330.1
0	0	4.65347	1.55116	0	0	0	0	1.63056	0	1.23333	0.95463	0	0	0	0	0	0	0	0	0	0	0	4.89028	1.95486	0.925694	2.59028	0	0	0	0	0	2.17986	6.19583	1.31736	3.15903	3.21302	3	3	3	03:07:00	03:07:00	03:07:00	139.99	0	1.1	101510000	18	NaN	NaN
3.61389	0.879861	4.075	2.85625	0	0	0	0	6.89236	0	2.04028	2.97755	0	0	0	0	0	3.15833	0	1.05278	0	0	0	3.12986	2.91111	6.91181	4.31759	0	0	0	0	0	1.12292	1.37847	1.62847	7.61528	2.93628	5	5	5	14:02:00	14:02:00	14:02:00	37.418	0	27.287	238620000	43	0.824306	37216.7
5.43194	5.20347	7.40833	6.01458	0	0	0	0	1.15347	6.63056	5.59444	4.45949	0	0	0	0	0	5.18264	0	1.72755	0	0	0	3.88542	0	3.80486	2.56343	0	0	0	0	0	22,57,00	5.64167	6.75486	4.25486	5.55046	5	5	4	1 day, 10:07:00	1 day, 10:07:00	1 day, 3:06:00	1.27361	0	85.794	850670000	50	NaN	NaN
0	0	0	0	0	6.30625	0	2.10208	0	0	0	0	25.0338	0	0	8.3446	6.43611	4.72014	0	3.71875	0	0	0	0	2.12431	2.28889	1.47106	0	0	0	0	0	4.71319	4.43611	7.64792	0	4.19931	5	5	5	1 day, 7:01:00	1 day, 7:01:00	1 day, 7:01:00	0.772917	0	0.788194	155850000	25	1.59375	13354.1
3.97153	2.44931	3.63542	3.35208	0	0	0.968056	0.322685	6.39722	2.93472	6.48056	5.27083	0	0	0	0	25.5033	25.488	26.6787	25.89	1.02986	1.77222	1.40104	22.097	6.24097	6.28125	11.5397	0	0	4.80139	1.04931	1.46267	3.72639	1.12292	6.24236	7.10625	4.54948	14	12	7	21:08:00	19:08:00	11:05:00	70.097	0	74.985	925610000	175	05:05:00	70090.8
3.44167	6.17083	2.35764	3.99005	0	0	0	0	5.35972	1.68889	2.86875	3.30579	0	0	0	0	2.83958	2.88056	0	1.90671	0	0	0	5.13403	4.66944	2.12292	3.97546	0	0	0	0	0	5.13681	1.86528	3.56111	2.89236	3.36389	5	5	5	13:09:00	13:09:00	13:09:00	54.453	0	62.897	272790000	80	8.094	57627.6
0	0	0	0	0	0	3.43958	1.14653	0	0	0	0	0	0	0	0	0	0	0	0	1.67847	5.78542	3.73194	0	0	0	0	0	5.3	6.15486	1.26597	3.18021	0	0	0	0	0	4	4	4	21:01:00	21:01:00	21:01:00	31.583	0	1.19236	18090000	22	NaN	NaN
0	0	2.99653	0.998843	0	0	0	0	0	0	2.76875	0.922917	0	0	0	0	0	0	0	0	0	0	0	3.70556	5.34444	0	3.01667	0	0	0	0	0	1.07778	7.08681	2.35556	0	2.63003	3	3	3	15:07:00	15:07:00	15:07:00	26.163	0	0.827083	43359000	14	0.709028	25079.9
0	0	1.21667	0.405556	0	0	0	0	1.92153	0	4.92639	2.28264	0	0	0	0	1.46181	2.34792	0	1.26991	0	0	0	1.17431	7.46875	4.68889	4.44398	0	0	0	0	0	6.50833	5.80625	6.34931	7.48194	6.53646	11	6	4	44	29	16:05:00	28.717	0	50.596	276800000	47	NaN	NaN
0	4.12778	4.3	2.80926	0	0	0	0	4.52986	0	3.50486	2.67824	0	0	0	0	0	24.3647	0	8.12157	0	0	0	0	0	0	0	0	0	0	0	0	0	7.14861	1.13333	6.80486	3.7717	2	2	2	04:05:00	04:05:00	04:05:00	4 days, 5:01:00	0	3.18472	159400000	33	0.259028	120411
0	0	0	0	0	0	0	0	0	0	0	0	0	0	0	0	0	0	0	0	0	0	0	0	6.41389	0	2.13796	0	0	0	0	0	0	5.35486	0	3.96806	2.33073	2	2	2	06:01:00	06:01:00	06:01:00	54.154	0.0029441	1.4125	36579000	7	NaN	NaN
24.9409	24.8648	24.2481	24.6846	0	0	5.38472	1.79491	1.53056	7.42083	1.02986	3.32708	0	0	0	0	27.628	28.385	29.5265	28.5132	7.62431	4.94167	6.28299	7.64097	3.89375	4.85	5.46157	0	0	7.27014	1.53681	2.20174	1.28819	3.93958	1.33194	1.51875	2.01962	19	19	19	3 days, 7:04:00	3 days, 7:04:00	3 days, 7:04:00	26.667	0	13 days, 11:31:00	2324100000	335	6.85764	26698.6
2.98472	3.61042	2.08056	2.8919	0	0	0	0	5.07361	2.10208	6.46875	4.54815	0	0	0	0	25.9839	26.1011	24.1995	25.4282	1.13403	0	0.567014	2.85486	1.03611	4.88819	2.92639	0	0	0	0	0	1.46875	22,05,00	6.65903	7.05069	5.05949	12	12	6	1 day, 14:07:00	1 day, 14:07:00	17:07:00	28.922	0	6 days, 10:55:00	1190600000	112	0.568056	28940.4
0	0	0	0	0	0	0	0	0	0	7.01458	2.33819	0	0	0	0	0	0	0	0	0	0	0	0	6.41389	0	2.13796	0	0	0	0	0	0	7.31736	0	0	1.82934	3	3	3	10:05:00	10:05:00	10:05:00	41.106	0.0010101	3.42847	56661000	8	NaN	NaN
0	0	0	0	0	0	0	0	0	0	0	0	0	0	0	0	24.0174	0	0	8.0058	0	0	0	6.72778	0	7.40694	4.71157	0	0	0	0	0	6.31806	0	0	0	1.57951	2	2	2	17:02:00	17:02:00	17:02:00	1.33403	0	30.729	193030000	32	0.420139	16945.6
7.28264	3.70347	7.54236	6.17616	0	0	0	0	4.06806	1.24514	7.73889	4.35069	0	0	0	0	27.1695	27.4406	26.1583	26.9228	4.43403	4.82222	4.62812	4.50347	5.73472	4.36736	4.86852	0	0	0	0	0	2.83403	7.70764	6.32847	5.55694	5.60677	11	11	11	1 day, 11:04:00	1 day, 11:04:00	1 day, 11:04:00	38.481	0	65.745	4641700000	228	0.684028	38481.8
7.18264	5.26875	6.01319	6.15486	0	7.49236	4.225	3.90579	3.01042	0	1.10972	1.37338	25.3842	0	0	8.4614	26.6865	27.0139	25.3577	26.3527	24.5293	4.55625	14.5428	1.47292	2.83403	2.05417	2.12037	0.949306	5.69236	5.26319	7.51528	4.85503	6.54931	22.091	1.24236	5.08125	8.74098	12	10	10	2 days, 3:02:00	2 days, 3:02:00	2 days, 3:02:00	1.57014	0	97.82	1383600000	206	0.528472	22941.8
5.725	1.19097	0	2.30532	0	0	0	0	1.09444	0	6.18681	2.42708	0	0	0	0	7.80694	6.09306	0	4.63333	0	0	0	6.12361	2.73681	6.87847	5.2463	0	0	0	0	0	3.74861	4.00486	19.0086	0	6.69052	2	2	2	5	5	5	59.346	0	36.97	164340000	18	0.749306	59474.5
0	0	0	0	0	0	0	0	3.52292	2.77569	5.15069	3.81644	0	0	0	0	0	3.33194	0	1.11065	0	0	0	4.3	1.20069	4.71458	3.40509	0	0	0	0	0	2.725	3.20486	4.30625	4.41597	3.66302	4	4	4	6	6	6	52.193	0	0.851389	139200000	26	0.54375	52394.4
5.79306	4.22292	3.11597	4.37731	0	0	0	0	4.49514	4.85278	2.18194	3.84329	0	0	0	0	0	0	5.87222	1.95741	1.02014	0	0.510069	1.05764	7.04722	2.96667	3.69051	0	0	0	0	0	1.25208	7.73542	2.50903	0.990278	3.1217	6	6	6	14	14	14	59.106	0	99.571	159270000	44	0.717361	59234.3
0	0	0	0	0	0	0	0	0	0	0	0	0	0	0	0	0	0	5.91597	1.97199	0	0	0	0	6.80833	0	2.26944	0	0	0	0	0	0	1.09306	2.48333	19,19,00	1.19213	7	7	7	1 day, 14:03:00	1 day, 14:03:00	1 day, 14:03:00	1.11042	0	29.405	117990000	15	4.09375	21066.9
0	0	6.575	2.19167	0	0	0	0	0	0	5.81042	1.93681	0	0	0	0	5.47639	24.0621	6.55486	12.0311	0	0	0	5.44167	6.74514	5.09167	5.75949	0	0	0	0	0	0	5.19028	7.44236	1.04653	3.41979	3	3	2	15:04:00	15:04:00	11:02:00	33.016	0	0.529167	146310000	28	NaN	NaN
3.67708	7.30417	1.49583	4.15903	0	0	6.94236	2.31412	3.16111	1.56597	4.76111	3.16273	0	0	0	0	26.1125	26.3839	27.6192	26.7052	6.03264	4.10486	5.06875	1.13681	4.84097	5.47361	3.81713	0	0	2.59583	7.02917	2.40625	4.52639	5.57917	5.86389	4.06528	5.00868	16	16	16	1 day, 11:02:00	1 day, 11:02:00	1 day, 11:02:00	53.222	0	140.68	1581900000	259	NaN	NaN
0.900694	6.49375	0	2.46481	0	0	0	0	0	0	6.41111	2.13704	0	0	0	0	0	0	0	0	0	0	0	0	6.13542	0.802778	2.31273	0	0	0	0	0	0	1.19167	1.48958	0	0.670312	2	2	2	11:02:00	11:02:00	11:02:00	27.214	0	17:53:00	89757000	25	0.834722	27214.7
3.70764	3.87014	0	2.52593	0	0	0	0	6.48472	0	1.12917	2.53796	0	0	0	0	0	7.12986	0	2.37662	0	0	0	7.60972	4.47847	0.964583	4.35093	0	0	0	0	0	6.85	3.97083	2.21042	7.25278	5.07101	2	2	2	15:09:00	15:09:00	15:09:00	14:09:00	0	70.294	229620000	30	NaN	NaN
1.35347	0.995833	2.94375	1.76435	0	0	7.34931	2.44977	4.91111	0	6.81528	3.9088	0	0	0	0	24.1447	24.3771	3.74653	17.4228	7.50903	2.66944	5.08924	3.84444	1.72847	5.13056	3.56782	7.68819	3.89792	2.72778	5.90833	5.05556	4.92708	7.13403	2.13611	5.52222	4.92986	11	11	11	22	22	22	56.809	0	58.079	430670000	107	6.55208	43559.4
0	0	0	0	0	0	0	0	0	0	0	0	0	0	0	0	27.1197	27.074	26.1791	26.7909	0	0	0	0	0	0	0	0	0	0	0	0	0	3.92986	0	0	0.982465	7	2	2	22:03:00	03:06:00	03:06:00	44.492	0	15.097	36448000	3	0.610417	45788.6
5.35139	6.02222	5.97986	5.78449	0	0	0	0	1.56528	7.83125	5.03819	4.81157	0	0	0	0	27.1197	27.074	26.1791	26.7909	4.07569	6.42083	5.24826	1.45347	3.80833	6.12569	3.79583	0	1.21389	0	0	0.303472	1.39514	4.34167	1.41111	6.95278	3.52517	8	8	3	1 day, 1:03:00	1 day, 1:03:00	07:04:00	46.402	0	4 days, 16:02:00	1463600000	176	0.36875	46402.3
0	0	1.19931	0.399769	0	0	0	0	0	0	0	0	0	0	0	0	1.09931	6.87014	0	2.65648	0	0	0	0	0	0	0	0	0	0	0	0	0	0	0	0	0	2	1	1	07:01:00	03:02:00	03:02:00	46.84	0	77.218	59270000	23	0.529861	46841
1.47569	4.10486	3.27431	2.95162	3.16458	3.50764	25.811	10.8277	2.35903	6.15833	5.47083	4.66273	26.8027	0	0	8.93423	26.2119	26.2864	25.9444	26.1476	27.0276	25.964	26.4958	1.62569	7.20972	6.15556	4.99699	24.5751	26.0815	25.0818	24.863	25.1503	4.24375	3.22153	5.47014	1.26667	3.55052	12	12	12	3 days, 11:03:00	3 days, 11:03:00	3 days, 11:03:00	13.039	0	13 days, 11:31:00	3926200000	730	0.705556	13039.5
24.3698	24.1218	6.14167	18.2111	0.954861	3.48403	26.2893	10.2427	2.45069	5.51319	4.54514	4.16968	27.8214	0	0	9.2738	25.8447	25.7133	26.611	26.0563	27.5212	26.8716	27.1964	5.75278	1.44792	4.02917	3.74329	5.74722	26.6847	26.5125	26.3191	21.3159	3.93819	5.85694	6.52292	5.67708	5.49878	15	15	12	2 days, 16:07:00	2 days, 16:07:00	2 days, 16:07:00	0.663194	0	13 days, 11:31:00	4286500000	558	0.386806	14114.8
24.3825	24.1705	25.0818	24.5449	0	0	0	0	25.0376	25.0639	24.2661	24.7892	0	0	0	0	28.8236	28.4999	27.8777	28.4004	2.54444	4.01458	3.27951	25.1638	24.4271	24.9104	24.8338	5.55972	5.86736	0	0	2.85677	25.3169	24.5068	24.6741	24.4732	24.7428	23	23	23	1 day, 16:08:00	1 day, 16:08:00	1 day, 16:08:00	67.837	0	13 days, 11:31:00	5501000000	938	0.438194	67837.6
2.49861	1.70347	0	1.40069	0	0	0	0	0	0	5.62292	1.87431	0	0	0	0	5.23542	2.85903	0	2.69815	0	0	0	0	5.47014	4.48125	3.31713	0	0	0	0	0	0	4.40694	0	4.86389	2.31771	4	4	4	1 day, 7:02:00	1 day, 7:02:00	1 day, 7:02:00	1.02569	0	44.551	181330000	32	NaN	NaN
6.13264	2.39236	1.14653	3.22384	2.06667	5.93819	3.66111	3.88866	1.02292	1.27708	7.57222	3.29074	0	0	0	0	25.1928	24.7534	26.4573	25.4678	4.57708	2.52569	3.55139	2.01319	1.02014	1.55625	1.52986	1.95764	7.03819	4.93472	4.5875	4.62951	2.99931	1.32431	22.014	2.08542	7.10576	14	14	14	2 days, 23:05:00	2 days, 23:05:00	2 days, 23:05:00	1.01736	0	10 days, 12:03:00	863360000	171	1.42708	15643.3
0	0	0	0	0	0	0	0	0	0	4.75625	1.58542	0	0	0	0	0	0	0	0	0	0	0	0	0	0	0	0	0	0	0	0	0	3.72431	5.2	6.90347	3.95694	3	3	3	11:07:00	11:07:00	11:07:00	44.76	0	0.814583	51714000	21	0.545833	44760.8
0	0	0	0	0	0	0	0	0	0	0	0	0	0	0	0	28.1609	28.2254	28.4344	28.2736	0	0	0	0	0	0	0	0	0	0	0	0	5.80208	0	0	0	1.45052	2	1	1	10:03:00	4	4	28.677	0.003714	4.66736	4068400	2	0.913194	28677
6.10556	6.72778	4.92778	5.92037	0	0	0	0	0	0	3.59444	1.19815	0	0	0	0	24.3656	4.02292	0	9.46284	0	0	0	21.0015	5.48194	6.45556	10.9797	0	0	0	0	0	6.56875	1.46667	2.98056	3.14375	3.53993	22	3	3	1 day, 15:08:00	11:09:00	11:09:00	42.051	0	197.68	502000000	91	1.19097	42014
0	0	3.37569	1.12523	0	0	0	0	0	0	7.72708	2.57569	0	0	0	0	3.21319	7.76111	0	3.6581	0	0	0	19,26,00	20.0063	6.92153	13.4639	0	0	0	0	0	6.75625	1.59931	1.06806	1.14861	2.64306	5	5	5	12:01:00	12:01:00	12:01:00	74.283	0	0.847917	170760000	61	10.071	74803.2
0	0	0	0	0	0	0	0	1.28542	0	7.06458	2.78333	0	0	0	0	0	1.55486	0	0.518287	0	0	0	2.29792	0	1.21111	1.16968	0	0	0	0	0	0	2.19514	3.49236	0	1.42188	2	2	2	13:01:00	13:01:00	13:01:00	24.506	0	5.09444	73229000	5	0.674306	24506.4
0	0	3.89097	1.29699	0	0	0	0	2.70764	3.85833	20.027	8.86432	0	0	0	0	24.315	24.0992	0	16.1381	0	6.57431	3.28715	6.75972	3.00278	6.44861	5.4037	0	0	0	0	0	7.09444	1.34167	7.29514	3.15347	4.72118	3	3	3	08:08:00	08:08:00	08:08:00	51.541	0	25.564	201170000	41	0.6	53233.6
4.48403	5.70625	3.62986	4.60671	0	1.00139	0	0.333796	1.59653	3.36319	7.67431	4.21134	0	0	0	0	25.3811	24.8597	25.3405	25.1938	1.22639	0	0.613194	0.990278	7.27986	3.35833	3.87616	0	0	0	0	0	1.75903	22.081	1.33958	1.95	6.7824	10	10	10	07:07:00	07:07:00	07:07:00	7 days, 21:39:00	0	6 days, 0:34:00	863600000	104	0.372917	86689.8
6.46042	1.98472	7.39931	5.28148	0	0	0	0	3.52569	3.60069	2.17569	3.10069	0	0	0	0	26.9766	27.0977	0	18.0248	0	0	0	3.95625	4.03333	2.02708	3.33889	0	0	0	0	0	2.55903	2.55833	7.73403	6.69167	4.88576	3	3	3	17:03:00	17:03:00	17:03:00	12.072	0	13 days, 11:31:00	1152700000	363	NaN	NaN
0	0	3.09931	1.0331	0	0	0	0	0	0	4.05694	1.35231	0	0	0	0	23.0003	0	0	7.66677	0	0	0	0	0	4.44653	1.48218	0	0	0	0	0	0	1.88403	1.43819	5.23125	2.13837	2	2	2	11:04:00	11:04:00	11:04:00	31.284	0	0.8875	101250000	14	0.663889	31284.1
0	2.42431	0	0.808102	0	0	0	0	2.05139	0	4.96458	2.33866	0	0	0	0	0	0	1.15833	0.386111	0	0	0	4.16528	2.60625	3.42431	3.39861	0	0	0	0	0	0	7.07847	2.52708	6.76458	4.09253	2	2	2	1 day, 2:05:00	1 day, 2:05:00	1 day, 2:05:00	2.83611	0	0.695833	145440000	28	0.375694	307 days, 11:46:00
0	0	0	0	0	0	0	0	0	0	5.87986	1.95995	0	0	0	0	2.49236	1.49514	7.62222	3.86991	0	0	0	6.81806	7.21944	1.46806	5.16852	0	0	0	0	0	6.24444	2.68681	1.21319	0	2.53611	7	7	7	19:03:00	19:03:00	19:03:00	57.444	0	27.752	146630000	33	0.411111	57444.2
0	0	0	0	0	0	0	0	0	0	0	0	0	0	0	0	0	0	0	0	0	0	0	0	2.13542	0	0.711806	0	0	0	0	0	0	6.05486	0	7.25903	3.32847	5	5	5	09:04:00	09:04:00	09:04:00	59.473	0	0.728472	45875000	14	NaN	NaN
0	0	0	0	0	0	0	0	01/01/1900 0,52,00	0	0	0	0	0	0	0	24.5306	0	0	8.17687	0	0	0	0	0	0	0	0	0	0	0	0	24.5456	0	0	0	6.1364	20	1	1	1 day, 17:03:00	03:05:00	03:05:00	42.042	0	35.748	184940000	16	0.528472	42036.4
0	0	0	0	0	0	5.79444	1.93148	0	0	1.75556	0.585185	0	0	0	0	0	7.49236	0	2.49745	6.94167	5.00833	5.975	0	1.09931	1.80833	0.969213	0	1.19792	5.57083	4.09167	2.7151	0	1.17292	1.00486	1.17153	0.837326	7	7	6	21:08:00	21:08:00	19	36.134	0	52.029	309370000	65	9.018	36134.9
5.67569	6.79097	1.93819	4.80162	0	0	0	0	6.19514	4.46111	1.44306	4.0331	0	0	0	0	24.2784	24.1819	0	16.1534	0	0	0	3.95694	7.08056	1.42917	4.15556	0	0	0	0	0	0	1.52569	6.19306	5.94792	3.41667	2	2	2	1 day, 17:01:00	1 day, 17:01:00	1 day, 17:01:00	0.906944	0	9 days, 11:08:00	255860000	73	NaN	NaN
7.68681	0	3.88333	3.85671	0	0	0	0	0	0	0	0	0	0	0	0	0	1.66736	0	0.555787	0	0	0	0	0	0	0	0	0	0	0	0	0	0	0	0	0	3	3	3	09:08:00	09:08:00	09:08:00	48.074	0	7.052	77577000	6	0.771528	48074.4
0	0	0	0	0	0	0	0	4.76528	0	0	1.58843	0	0	0	0	3.13333	0	0	1.04444	0	0	0	3.96389	1.31181	0	1.75856	0	0	0	0	0	0	0	2.21875	0	0.554688	5	5	5	15:05:00	15:05:00	15:05:00	30.311	0	0.967361	107190000	13	0.360417	30337
2.50972	1.67083	2.82986	2.33681	0	0	0	0	0.985417	5.35833	5.47569	3.93981	0	0	0	0	24.4628	24.3584	6.08194	18.301	0	0	0	6.59861	6.12292	6.63681	6.45278	0	0	0	0	0	5.78056	4.99236	6.44514	7.52361	6.18542	5	5	5	1 day, 22:01:00	1 day, 22:01:00	1 day, 22:01:00	1.23194	0	51.152	431730000	77	NaN	NaN
0	0	0	0	0	0	0	0	7.48819	7.72292	0	5.07037	0	0	0	0	0	0	0	0	5.22778	1.10556	3.16667	5.35903	0	1.46042	2.27315	0	0	0	0	0	3.02569	0	0	0	0.756424	3	3	3	11:09:00	11:09:00	11:09:00	1 day, 16:26:00	0	1.21597	109860000	37	0.711111	40219.1
24.4778	7.59375	6.78056	12.9507	0	6.69861	5.99444	4.23102	25.0512	24.915	24.66	24.8754	0	0	0	0	28.9652	28.351	27.5789	28.2984	7.24236	24.0248	15.6336	24.6384	24.8782	24.8642	24.7936	4.17639	7.06319	7.57986	0	4.70486	24.9865	24.6222	25.0816	24.4764	24.7917	13	13	13	07:02:00	07:02:00	07:02:00	261.92	0	13 days, 11:31:00	5299400000	462	5.08681	180317
0	0	0	0	0	0	0	0	0	0	0	0	0	0	0	0	0	0	0	0	6.41528	2.06319	4.23924	0	0	0	0	0	0	0.938889	7.19167	2.03264	0	0	0	0	0	4	4	4	12:04:00	12:04:00	12:04:00	49.451	0	07:27:00	10090000	11	0.849306	49451.3
0	0	0	0	0	0	0	0	2.82708	0	0	0.942361	0	0	0	0	5.21042	3.67569	0	2.96204	0	0	0	1.03125	0	2.82014	1.2838	0	0	0	0	0	7.60625	0	0	0	1.90156	3	3	3	05:03:00	05:03:00	05:03:00	46.875	0	1.17083	50091000	13	0.34375	33658.5
4.43681	6.24792	4.84167	5.17546	0	3.44931	1.14375	1.53102	5.88472	1.58194	7.17986	4.88218	5.48819	0	0	1.8294	01/01/1900 1,47,00	25.3341	0	12.667	2.52708	1.58681	2.05694	4.08264	5.16875	2.30139	3.85093	5.89861	4.94861	5.0875	4.33611	5.06771	2.1	1.93542	1.49444	5.71319	2.81076	5	5	5	1 day, 0:01:00	1 day, 0:01:00	1 day, 0:01:00	24.423	0	4 days, 13:33:00	887090000	209	0.455556	24423.1
0	3.94583	3.21042	2.38542	0	0	0	0	0	0	1.44097	0.480324	0	0	0	0	26.5137	26.3787	24.7081	25.8668	7.09653	0	3.54826	3.08889	4.60694	7.26458	4.98681	0	0	0	0	0	2.2875	4.71944	1.03611	6.99931	3.76059	3	3	3	22:09:00	22:09:00	22:09:00	15.043	0	26.481	532280000	83	0.480556	15043.3
1.24167	5.88472	4.47986	3.86875	0	0	0	0	3.41528	3.36042	5.08889	3.95486	0	0	0	0	25.8129	25.5989	0	17.1373	0	0	0	2.33958	3.41944	1.56389	2.44097	0	0	0	0	0	4.08125	7.29792	6.07153	2.99375	5.11111	11	6	6	21:05:00	14:03:00	14:03:00	47	0	29.038	697290000	57	0.870833	47122
5.85625	6.40417	1.00486	4.42176	0	0	0	0	5.64236	5.26528	4.48194	5.12986	0	0	0	0	25.317	25.1227	25.3727	25.2708	0	0	0	3.28056	4.37153	5.32708	4.32639	0	0	0	0	0	4.07569	5.10903	3.47431	7.60764	5.06667	5	5	5	12:06:00	12:06:00	12:06:00	51.081	0	48.272	425180000	60	0.896528	23971.3
30.248	30.3572	29.7666	30.1239	1.49931	25.7056	26.0732	17.7594	30.8436	30.6362	29.9925	30.4908	28.4243	27.1843	0	18.5362	34.3718	01/01/1900 10,42,00	33.8723	34.1221	27.401	27.4964	27.4487	30.5251	30.1279	30.2868	30.3133	26.5207	26.7432	26.0803	26.059	26.3508	31.1136	30.2827	30.1069	30.2303	30.4334	41	41	41	4 days, 0:01:00	4 days, 0:01:00	4 days, 0:01:00	1.19236	0	13 days, 11:31:00	233050000000	9543	0.690278	23336.9
26.0834	26.2733	26.3019	26.2195	0	24.1972	25.9114	16.7029	25.2789	24.5869	25.2765	25.0474	29.2646	0	0	9.75487	29.4269	29.7134	28.9376	29.3593	26.1473	4.44236	15.2948	24.3272	24.9596	24.8369	24.7079	6.20556	24.9402	26.3735	26.2451	20.9411	25.0478	25.0283	25.068	25.2033	25.0868	14	14	11	3 days, 1:08:00	3 days, 1:08:00	2 days, 12:03:00	15.039	0	13 days, 11:31:00	10608000000	1166	0.961111	15170.3
1.97153	6.71389	7.50486	5.39676	0	0	0	0	7.62847	1.61528	1.27569	3.50648	0	0	0	0	26.0459	25.6469	24.9198	25.5375	0	1.21458	0.607292	4.43958	2.00903	6.97292	4.47384	0	0	0	0	0	2.34167	5.775	0.990972	5.20972	3.57934	9	9	8	1 day, 10:06:00	1 day, 10:06:00	1 day, 10:06:00	27.104	0	31.764	777480000	87	0.531944	27104.5
0	0	6.25903	2.08634	0	0	0	0	2.47153	0	6.10694	2.85949	0	0	0	0	0	0	23.002	7.66733	0	0	0	0	2.40417	3.43125	1.94514	0	0	0	0	0	1.05625	5.63681	5.17708	1.69306	3.3908	6	6	6	1 day, 7:06:00	1 day, 7:06:00	1 day, 7:06:00	1.47292	0	61.971	148690000	11	0.823611	23741.5
22.0011	3.29583	1.21944	8.83879	0	2.58542	7.38819	3.32454	25.1495	25.1333	6.56458	18.9491	0	0	0	0	29.1115	28.1803	28.7155	28.6691	4.01944	24.0104	14.0149	25.0889	5.86875	25.1852	18.7143	0	6.1375	2.07222	1.23125	2.36024	25.6568	24.5185	24.5222	6.80764	20.3763	7	7	7	1 day, 4:05:00	1 day, 4:05:00	1 day, 4:05:00	16.041	0	13 days, 11:31:00	4279800000	300	0.2625	16041
27.4322	27.3916	28.8222	27.882	0	6.01319	2.15556	2.72292	7.06597	7.56111	7.49722	7.37477	26.2483	0	0	8.74943	27.7532	28.5259	27.6716	27.9836	24.2596	4.91875	14.5892	24.2153	24.0174	4.60764	17.6134	0	24.7245	7.01042	1.29931	8.25856	1.28125	24.117	24.0144	7.62222	14.2587	15	15	15	3 days, 4:02:00	3 days, 4:02:00	3 days, 4:02:00	0.781944	0	13 days, 11:31:00	12968000000	1144	1.69097	16103.1
0	0	0.9875	0.329167	0	0	0	0	0	0	0	0	0	0	0	0	0	0	0	0	0	0	0	7.21806	2.52639	0	3.24815	0	0	0	0	0	0	5.84375	5.75625	0	2.9	2	2	2	05:02:00	05:02:00	05:02:00	51.172	0.0010256	4.46319	42994000	13	0.490972	51172.6
26.3165	25.9876	26.8338	26.3793	0	1.18194	7.54444	2.9088	26.0064	25.4072	26.7173	26.0436	24.0651	0	0	8.0217	30.4443	30.5601	31.1207	30.7084	24.3836	24.552	24.4678	26.5182	26.6345	26.5754	26.576	2.97639	4.38958	1.46736	3.38611	3.05486	25.9953	26.6334	26.5452	26.5429	26.4292	33	33	31	3 days, 4:04:00	3 days, 4:04:00	2 days, 18:02:00	39.376	0	13 days, 11:31:00	21211000000	2104	0.477083	39376.8
0.877083	3.34306	3.80833	2.67616	0	0	0	0	1.88611	0	1.53958	1.1419	0	0	0	0	24.3886	24.4688	2.66944	17.1756	0	0	0	21.023	1.24583	1.75139	8.00674	0	0	0	0	0	6.85833	1.10972	1.5375	1.11597	2.65538	5	5	5	20:07:00	20:07:00	20:07:00	29.229	0	1.12014	445670000	76	0.390278	29328.8
1.20764	4.74167	5.07847	3.67593	0	0	0	0	2.58681	0	4.21806	2.26829	26.8818	0	0	8.9606	32.1163	32.3575	01/01/1900 4,48,00	32.2369	0	0	0	1.02361	4.89167	2.38264	2.76597	0	0	0	0	0	2.77569	4.64306	3.24236	3.35069	3.50295	7	5	5	08:05:00	07:02:00	07:02:00	103.97	0	1.09306	247090000	30	6.41319	77977.1
25.5639	25.0896	26.6207	25.7581	0	3.75278	3.21111	2.3213	25.0023	25.1648	25.9729	25.38	0	0	0	0	29.476	29.6426	29.8211	29.6466	5.76319	24.5839	15.1735	25.0384	01/01/1900 1,28,00	25.3735	25.206	25.7886	2.3625	4.65903	24.3917	14.3005	25.1158	25.706	25.1812	25.678	25.4202	11	11	11	3 days, 17:08:00	3 days, 17:08:00	3 days, 17:08:00	1.50764	0	13 days, 11:31:00	10316000000	700	0.475	20971.7
7.81528	5.92222	6.59861	6.7787	0	0	0	0	7.44931	2.95764	2.53403	4.31366	0	0	0	0	26.4563	27.1467	25.2729	26.292	0	0	0	6.50208	3.68889	6.75347	5.64815	0	0	0	0	0	4.84236	2.05208	2.32778	3.18472	3.10174	5	5	5	2 days, 7:06:00	2 days, 7:06:00	2 days, 7:06:00	1.04514	0	7 days, 4:36:00	1944500000	136	0.632639	13724.8
0	0	0	0	0	0	0	0	0	0	0	0	0	0	0	0	0	0	0	0	2.47569	2.34097	2.40833	0	0	0	0	0	1.82014	0	0	0.455035	0	0	0	0	0	4	4	3	09:05:00	09:05:00	05:09:00	55.874	0	1.23056	59337000	12	0.713889	55875
0	0	0	0	0	24.5921	0	8.19737	0	0	0	0	27.3327	0	0	9.1109	25.1161	0	0	8.37203	0	0	0	0	0	0	0	0	0	0	0	0	0	0	0	0	0	3	1	1	13:03:00	03:08:00	03:08:00	1.41111	0.0011601	1.09861	1245700000	120	0.996528	22743.8
0	0	7.10069	2.3669	0	0	0	0	0	0	0	0	0	0	0	0	0	24.3049	0	8.10163	0	0	0	3.28403	0.884028	0	1.38935	0	0	0	0	0	0	3.44097	4.35903	7.08958	3.7224	2	2	2	2	2	2	4 days, 11:16:00	0	5.88125	14597000	13	9.052	95532.8
0	0	0	0	0	0	0	0	6.99167	0	0	2.33056	0	0	0	0	0	0	0	0	0	0	0	7.49861	0	0	2.49954	0	0	0	0	0	0	0	5.76528	6.20486	2.99253	2	2	2	04:08:00	04:08:00	04:08:00	56.877	0	3.46042	62511000	4	0.507639	56896.7
24.106	5.71736	3.67292	11.1654	0	5.46806	1.80417	2.42407	2.05139	5.27917	6.94583	4.7588	26.9302	0	0	8.97673	24.1618	0	25.6574	16.6064	25.1875	25.0192	25.1033	2.23889	4.99028	4.94722	4.0588	0	24.1351	24.1247	1.84236	12.5255	7.03403	6.09653	4.01806	5.53611	5.67118	12	12	12	1 day, 12:06:00	1 day, 12:06:00	1 day, 12:06:00	36.664	0	90.736	1156100000	253	0.713889	36631.9
0	0	0	0	0	0	26.1398	8.71327	0	0	0	0	34.0795	28.8768	27.3915	30.1159	29.1746	30.274	29.0423	29.497	25.7455	0	12.8727	0	0	0	0	0	0	0	0	0	0	0	0	0	0	3	1	1	11:07:00	04:03:00	04:03:00	35.519	0	51.229	2284900000	60	0.450694	39359.5
1.51111	4.30417	4.74236	3.51921	0	0	7.31528	2.43843	7.73333	1.14444	4.83194	4.56991	0	0	0	0	26.8229	27.117	27.1485	27.0295	6.94653	2.39722	4.67188	5.31875	4.45486	5.52569	5.09977	0	6.73958	0	0	1.6849	6.43264	2.32153	5.66736	24.053	9.61863	16	16	16	1 day, 9:08:00	1 day, 9:08:00	1 day, 9:08:00	51.305	0	179.95	2209400000	162	0.747222	51298.7
0	0	0	0	0	0	0	0	2.25347	0	0	0.751157	0	0	0	0	0	0	0	0	0	0	0	0	0	0	0	0	0	0	0	0	2.76458	6.70069	3.99722	0	3.36562	2	2	2	8	8	8	42.767	0.0010428	5.48125	31745000	3	0.718056	43260.7
1.26528	4.71042	1.07014	2.34861	0	0	0	0	5.31458	1.65833	5.34514	4.10602	0	0	0	0	24.4017	24.0478	0	16.1498	2.58056	6.08194	4.33125	2.12361	5.12083	1.26458	2.83634	0	4.73819	0	0	1.18455	4.68472	1.44028	7.19167	5.27986	4.64913	9	9	9	23:01:00	23:01:00	23:01:00	56.612	0	4 days, 14:04:00	443630000	87	0.286806	53982.7
0	0	3.59653	1.19884	0	0	1.51042	0.503472	0	3.25417	0	1.08472	0	0	0	0	0	0	0	0	3.17153	7.07431	5.12292	0	0	0	0	0	3.07847	2.66875	6.81181	3.13976	1.23889	0	0	0	0.309722	3	3	3	06:02:00	06:02:00	06:02:00	63.317	0	1.39306	30388000	18	0.554167	63318.1
0	0	3.8625	1.2875	0	0	0	0	0	0	5.2875	1.7625	0	0	0	0	0	7.11944	0	2.37315	0	0	0	4.10764	2.66597	6.83611	4.53657	0	0	0	0	0	0	7.64722	3.34514	0.917361	2.97743	2	2	2	17	17	17	28.419	0	3.8375	74255000	13	0.817361	21929.9
0	0	6.99861	2.33287	0	0	0	0	3.49583	3.44861	2.41181	3.11875	0	0	0	0	1.37708	4.06319	5.88611	3.77546	0	0	0	7.15556	6.57361	2.37986	5.36968	0	0	0	0	0	5.95764	5.06528	5.13333	4.06389	5.05503	5	5	5	1 day, 1:08:00	1 day, 1:08:00	1 day, 1:08:00	26.868	0	75.538	196090000	46	2.09375	27587.4
0	1.19931	6.86181	2.68704	0	0	0	0	0	0	5.87083	1.95694	0	0	0	0	0	0	0	0	0	0	0	0	0	6.97083	2.32361	0	0	0	0	0	4.61528	3.73194	5.22847	3.84236	4.35451	2	2	2	06:03:00	06:03:00	06:03:00	49.483	0	1.49861	50588000	16	4.68403	23558.8
6.93889	2.05208	3.95764	4.3162	0	0	0	0	2.94583	0	1.17639	1.37407	0	0	0	0	0	5.20694	1.13611	2.11435	0	0	0	1.45486	7.52431	1.92222	3.6338	0	0	0	0	0	0	6.93194	0	3.41736	2.58733	4	4	4	28	28	28	0.740972	0	1.02639	153330000	19	0.761111	14227
0	0	0	0	0	0	0	0	5.37083	0	1.25903	2.20995	0	0	0	0	6.29514	5.74722	0	4.01412	0	0	0	2.77569	4.34792	1.07083	2.73148	0	0	0	0	0	2.84306	4.93889	3.66042	1.5375	3.24497	9	9	9	16	16	16	90.589	0	26.85	239210000	39	0.602778	90528.2
1.72847	6.27431	4.15417	4.05231	0	0	0	0	4.55764	5.28958	3.84306	4.56343	0	0	0	0	26.8593	26.4289	0	17.7627	0	4.15208	2.07604	6.36667	2.05069	1.19931	3.20556	0	0	0	0	0	2.33611	5.68819	5.64861	5.34653	4.75486	6	6	6	1 day, 3:07:00	1 day, 3:07:00	1 day, 3:07:00	33.508	0	87.201	1100500000	221	5.062	33508.2
25.5143	25.0556	25.709	25.4263	0	0	7.56528	2.52176	25.4727	25.2341	26.0597	25.5888	0	0	0	0	30.1722	30.2062	28.8798	29.7527	3.45069	1.04931	2.25	26.0533	26.0584	25.7813	25.9643	6.02569	0	4.57847	6.75625	4.3401	25.6376	25.9562	25.9941	25.832	25.855	27	27	27	2 days, 20:03:00	2 days, 20:03:00	2 days, 20:03:00	44.574	0	13 days, 11:31:00	11926000000	1061	7.073	43812.7
2.47361	7.12986	0.977083	3.52685	0	0	0	0	2.13958	3.87431	2.51875	2.84421	0	0	0	0	25.884	25.6028	25.2782	25.5883	4.78611	0.947222	2.86667	3.48889	3.51667	1.67569	2.89375	0	5.79514	0	0	1.44878	5.08542	4.57708	2.82778	4.38264	4.21823	6	6	6	19:01:00	19:01:00	19:01:00	48.458	0	109.76	507880000	112	0.428472	49968
0	0	7.17292	2.39097	0	0	0	0	4.72083	0	5.32361	3.34815	0	0	0	0	0	22.0091	0	7.33637	0	0	0	3.81528	4.09792	3.69028	3.86782	0	0	0	0	0	3.79583	4.48056	3.34236	5.89861	4.37934	4	4	4	12:02:00	12:02:00	12:02:00	31.388	0	1.22014	251670000	34	1.05347	33347.7
3.72569	0	3.64931	2.45833	0	0	0	0	0	5.05347	3.34583	2.79977	0	0	0	0	1.63542	3.71736	0	1.78426	0	0	0	0	0	0	0	0	0	0	0	0	0	6.8	0	1.11528	1.97882	1	1	1	03:04:00	03:04:00	03:04:00	46.994	0	0.88125	149660000	33	0.836806	47022.6
6.58264	6.17153	2.91389	5.22269	0	0	0	0	1.4125	0	2.67708	1.36319	0	0	0	0	0	25.6412	25.4391	17.0268	0	0	0	7.46319	3.21667	1.31111	3.99699	0	0	0	0	0	1.29028	21.0056	5.93333	3.37083	7.90001	9	9	9	2 days, 4:05:00	2 days, 4:05:00	2 days, 4:05:00	0.893056	0	26.187	597400000	87	0.419444	17266.1
6.31597	1.50625	24.4732	10.7651	0	2.82014	7.81458	3.54491	7.85	24.399	5.11528	12.4548	25.8079	0	0	8.60263	0	0	0	0	1.32847	4.41597	2.87222	6.94375	1.8625	6.32222	5.04282	0	3.90417	1.17917	3.60903	2.17309	1.46458	7.2625	7.30139	6.99861	5.75677	35	35	30	23:08:00	23:08:00	22:01:00	8 days, 0:43:00	0	13 days, 11:31:00	4863900000	545	0.822222	192436
6.20417	6.25556	7.58819	6.68264	0	0	5.55486	1.85162	6.46389	3.12847	3.81111	4.46782	0	0	0	0	26.5119	26.8347	27.0618	26.8028	4.7	4.65417	4.67708	4.94653	3.95486	4.76528	4.55556	6.88681	0	3.82361	2.8375	3.38698	1.68403	5.23681	6.66111	4.85764	4.6099	16	16	16	16:07:00	16:07:00	16:07:00	85.878	0	9 days, 8:03:00	1463200000	179	0.464583	85878.8
0	0	0	0	0	0	0	0	0	1.50764	0	0.502546	0	0	0	0	0	0	7.65764	2.55255	0	0	0	0	2.95417	0	0.984722	0	0	0	0	0	0	0	0	2.27153	0.567882	4	4	4	07:02:00	07:02:00	07:02:00	94.257	0	7.09236	85472000	5	0.745139	83282.7
0	0	4.95069	1.65023	0	0	0	0	0	0	2.93472	0.978241	0	0	0	0	0	1.79653	0	0.598843	0	0	0	0.934028	1.20764	1.64167	1.26111	0	0	0	0	0	19.0005	1.05208	2.73819	2.00625	6.19926	5	5	5	06:07:00	06:07:00	06:07:00	84.453	0	0.988194	87957000	17	0.820139	85250.7
2.01944	2.28194	0.913194	1.73819	0	0	0	0	3.01042	4.66944	6.04653	4.57546	0	0	0	0	25.4248	25.5011	27.3189	26.0816	2.33542	0	1.16771	1.42014	1.32431	1.36389	1.36944	0	0	0	0	0	2.30833	1.92083	3.26111	6.60139	3.52292	6	6	6	1 day, 4:06:00	1 day, 4:06:00	1 day, 4:06:00	1.21667	0	6 days, 11:08:00	726270000	107	0.642361	22445.9
0	0	1.56389	0.521296	0	0	0	0	3.00278	0	5.175	2.72593	0	0	0	0	25.2852	24.8657	0	16.717	0	0	0	1.65069	5.74167	3.35694	3.5831	0	0	0	0	0	3.57292	6.52014	7.38681	1.04444	4.63108	3	3	3	16:06:00	16:06:00	16:06:00	36.65	0	29.638	327170000	86	0.386111	36877.9
0	6.76181	0	2.25394	0	0	0	0	6.22014	5.36319	1.09097	4.22477	0	0	0	0	4.57014	0	6.34444	3.63819	0	0	0	7.05417	2.98681	7.0125	5.68449	0	0	0	0	0	3.47014	1.13542	5.47292	2.7875	3.21649	4	4	4	07:02:00	07:02:00	07:02:00	63.86	0	33.629	150670000	39	0.365972	63832.6
1.75625	1.44167	0	1.06597	0	0	0	0	3.51181	0	1.08542	1.53241	0	0	0	0	24.9024	24.9317	0	16.6114	0	0	0	1.94931	7.27639	1.43403	3.55324	0	0	0	0	0	0	3.48889	2.45417	6.20972	3.03819	1	1	1	9	9	9	15:26:00	0	51.383	325040000	47	9.071	92082.5
0	0	0	0	0	0	0	0	4.41181	0	4.24514	2.88565	0	0	0	0	6.78264	0	0	2.26088	0	0	0	3.50347	3.77431	1.49167	2.92315	0	0	0	0	0	4.29028	5.51736	3.32222	0	3.28247	4	4	4	09:05:00	09:05:00	09:05:00	46.988	0	11:06:00	91164000	21	0.500694	47331.4
0	19.0071	0	6.3357	0	0	0	0	5.775	0	3.57361	3.1162	0	0	0	0	0	4.18403	0	1.39468	0	0	0	7.55278	0	7.31389	4.95556	0	0	0	0	0	3.70694	4.38472	5.41875	1.41944	3.73247	3	3	3	06:09:00	06:09:00	06:09:00	82.737	0	1.09375	93690000	28	5.049	79633.9
1.28819	3.63542	6.44097	3.78819	0	0	0	0	2.82431	1.35139	1.1625	1.7794	0	0	0	0	25.483	24.8448	25.5859	25.3046	0	0	0	2.85347	1.9125	1.32569	2.03056	0	0	0	0	0	2.32361	5.00833	1.29444	2.23333	2.71493	10	7	7	1 day, 8:01:00	1 day, 0:09:00	1 day, 0:09:00	50.267	0	50.95	482180000	80	6.065	50297.3
0	0	0	0	0	0	0	0	7.09375	0	0	2.36458	0	0	0	0	0	0	0	0	0	0	0	1.28542	1.26042	0	0.848611	0	0	0	0	0	1.34444	4.77222	0	0	1.52917	2	2	2	13:08:00	13:08:00	13:08:00	24.224	0	6.73958	41207000	18	0.303472	24039.4
3.29306	4.57917	0.920139	2.93079	0	0	0	0	4.58056	7.55972	7.42431	6.52153	0	0	0	0	24.7724	25.3046	0	16.6923	0	0	0	0	7.12917	3.59653	3.57523	0	0	0	0	0	3.1625	0	1.47431	0	1.1592	7	7	7	16:09:00	16:09:00	16:09:00	47.173	0	4 days, 13:08:00	260940000	71	0.734028	47173.1
0	0	1.09236	0.36412	0	0	0	0	6.68194	0	5.29444	3.99213	0	0	0	0	0	7.57986	0	2.52662	0	0	0	6.90764	6.75417	4.36389	6.00856	0	0	0	0	0	7.61319	5.95903	2.46667	6.10278	5.53542	4	4	4	09:04:00	09:04:00	09:04:00	54.181	0	36.202	139300000	23	06:01:00	55117.6
0	0	0	0	0	0	6.81111	2.27037	0	0	0	0	0	0	0	0	0	0	0	0	6.75347	2.34097	4.54722	0	0	0	0	0	0	0.968056	1.81042	0.694618	0	0	0	0	0	5	5	5	06:04:00	06:04:00	06:04:00	109.76	0	0.592361	46249000	16	0.395139	108584
0	0	0	0	0	0	4.12083	1.37361	0	0	0	0	0	0	0	0	0	0	1.44097	0.480324	0	0	0	0	0	0	0	0	0	6.4	0	1.6	0	0	0	0	0	4	4	4	05:09:00	05:09:00	05:09:00	97.224	0	1.18889	20252000	7	0.554167	97355.4
5.97569	2.57917	7.31528	5.29005	0	0	0	0	4.84236	3.00833	1.85764	3.23611	0	0	0	0	24.6538	24.0474	25.2298	24.6437	0	0	0	2.29514	7.41944	1.71319	3.80926	0	0	0	0	0	3.94167	0.96875	1.48194	1.70347	2.02396	11	11	11	11:09:00	11:09:00	11:09:00	103.62	0	31.309	388610000	81	0.636111	103917
24.433	24.2853	24.846	24.5214	3.09653	4.83819	25.2986	11.0778	24.6736	24.123	24.1782	24.3249	27.6757	0	0	9.22523	28.5419	27.9527	28.6227	28.3724	25.429	25.3724	25.4007	24.5222	24.4702	24.5513	24.5146	4.82986	24.9101	25.3926	25.0864	20.0547	24.6877	24.4268	24.6273	24.4152	24.5392	11	11	11	1 day, 6:03:00	1 day, 6:03:00	1 day, 6:03:00	33.312	0	221.73	4985600000	662	0.420139	33311.9
0	0	5.93889	1.97963	0	0	0	0	0	0	0	0	27.5375	0	0	9.17917	0	0	0	0	0	0	0	24.9196	3.49167	24.6478	17.6864	0	0	0	0	0	0	24.3721	6.85208	24.173	13.8493	10	10	10	12:01:00	12:01:00	12:01:00	72.612	0	13 days, 11:31:00	6992700000	198	8.017	32147.7
0	0	0	0	0	0	0	0	7.79722	0	0	2.59907	28.2033	0	0	9.4011	26.2029	0	0	8.7343	0	0	0	1.35486	2.37847	7.44167	3.725	0	0	0	0	0	0	1.60556	1.29583	6.46389	2.34132	12	12	5	1 day, 2:04:00	1 day, 2:04:00	17:04:00	51.696	0	13 days, 11:31:00	2117600000	238	0.784028	56430.5
1.15694	2.27639	6.45069	3.29468	0	0	0	0	2.93194	4.19167	4.86389	3.99583	0	0	0	0	27.7876	27.253	28.5709	27.8705	6.97708	0	3.48854	6.20694	6.78819	3.59792	5.53102	0	0	0	0	0	6.08681	24.0073	7.69653	5.54097	10.8329	13	13	13	2 days, 8:05:00	2 days, 8:05:00	2 days, 8:05:00	29.257	0	286.62	2689000000	222	0.730556	29460.1
2.43333	3.30139	6.89444	4.20972	0	0	0	0	2.65625	2.68194	6.10069	3.81296	0	0	0	0	24.2549	0	0	8.08497	4.98194	0	2.49097	0.963889	6.56389	6.87014	4.79931	0	0	0	0	0	4.13958	6.525	2.35139	6.09931	4.77882	4	4	4	1 day, 7:07:00	1 day, 7:07:00	1 day, 7:07:00	1.02014	0	0.815278	400900000	69	0.988194	19230.5
0	0	0	0	0	0	0	0	0	0	0	0	0	0	0	0	0	6.83958	0	2.27986	0	0	0	17.0062	6.68819	3.40833	9.03424	0	0	0	0	0	4.91042	0	6.66736	2.21667	3.44861	2	2	2	16:05:00	16:05:00	16:05:00	1.38958	0	0.761806	31845000	15	0.711111	22681.7
5.91806	4.42847	0	3.44884	0	0	0	0	4.73056	0	0.968056	1.89954	0	0	0	0	0	5.56736	0	1.85579	0	0	0	3.32569	20,04,00	4.11528	3.72049	0	0	0	0	0	5.59792	1.81111	4.13611	3.2625	3.70191	5	5	5	04:07:00	04:07:00	04:07:00	183.87	0	35.842	302130000	73	0.69375	182288
0	0	1.40069	0.466898	0	0	0	0	4.78056	0	4.55278	3.11111	0	0	0	0	23.0018	6.55	0	9.8506	0	0	0	4.22083	5.08056	4.31597	4.53912	0	0	0	0	0	5.15903	4.24444	2.65903	0	3.01562	4	4	4	06:09:00	06:09:00	06:09:00	76.746	0	0.779861	111520000	30	06:32:00	74338.4
7.51944	1.06111	24.1874	10.9227	0	0	0	0	5.24028	5.22847	5.35069	5.27315	0	0	0	0	27.2837	27.2581	0	18.1806	0	0	0	6.58611	4.7375	1.09236	4.13866	0	0	0	0	0	4.65764	3.44097	1.64653	3.98958	3.43368	5	5	5	1 day, 6:02:00	1 day, 6:02:00	1 day, 6:02:00	28.192	0	7 days, 5:33:00	1232800000	179	0.602083	28320.7
0	0	6.99444	2.33148	0	0	0	0	1.78333	1.7875	1.37083	1.64722	0	0	0	0	25.4901	25.2789	0	16.923	0	0	0	6.41944	1.73472	6.86181	5.00532	0	0	0	0	0	2.94931	5.44861	1.63958	5.88056	3.97951	5	5	5	11:05:00	11:05:00	11:05:00	45.682	0	25.291	274990000	44	0.784028	45682.2
0	0	7.13819	2.3794	0	0	0	0	7.25833	0	0.9125	2.72361	0	0	0	0	0	0	0	0	0	0	0	0	2.51597	0	0.838657	0	0	0	0	0	0	3.17292	6.26736	0	2.36007	4	4	4	13:04:00	13:04:00	13:04:00	44.549	0	5.72569	133870000	15	0.642361	47514.3
1.42847	1.32708	6.79306	3.18287	0	0	0	0	2.94792	0	5.7375	2.89514	0	0	0	0	25.0651	25.5574	25.4887	25.3704	0	0	0	6.23403	6.21458	1.3375	4.59537	0	0	0	0	0	5.31319	6.45347	0.974306	6.77847	4.87986	4	4	4	17:03:00	17:03:00	17:03:00	45.103	0	6 days, 5:09:00	317400000	67	0.824306	46513.9
0	0	0	0	0	0	0	0	0	0	6.13056	2.04352	0	0	0	0	0	0	0	0	0	0	0	1.98472	6.47708	20.001	9.4876	0	0	0	0	0	0	1.12639	7.06111	1.40347	2.39774	4	4	4	12	12	12	52.341	0	0.959028	161570000	10	0.661111	52341.7
1.80069	3.78611	4.15	3.2456	0	0	0	0	0	0	4.98889	1.66296	0	0	0	0	6.38403	2.27361	0	2.88588	0	0	0	6.61875	4.02361	7.61736	6.08657	0	0	0	0	0	3.12431	2.24167	2.03819	1.04028	2.11111	2	2	2	01:09:00	01:09:00	01:09:00	6 days, 3:17:00	0	14.009	227050000	28	0.706944	158575
3.77639	6.41597	1.47083	3.88773	0	0	0	0	0	0	4.05347	1.35116	0	0	0	0	0	4.10069	0	1.3669	0	0	0	1.88542	4.33264	7.40347	4.54051	0	0	0	0	0	0	7.18264	1.45347	0.904861	2.38524	4	4	4	06:01:00	06:01:00	06:01:00	60.549	0	1.06458	272160000	33	04:21:00	60549.4
5.25417	3.45625	0	2.90347	0	0	0	0	5.30972	5.59792	2.86597	4.5912	0	0	0	0	25.5457	25.4055	0	16.9837	0	0	0	5.71736	5.96458	4.87917	5.52037	0	0	0	0	0	7.47431	1.94722	5.5125	3.91597	4.7125	3	3	3	06:06:00	06:06:00	06:06:00	58.571	0	5.54444	291520000	79	0.521528	58636.1
0	0	0	0	0	0	0	0	0	0	0	0	0	0	0	0	0	0	0	0	1.17292	4.75417	2.96354	0	0	0	0	0	6.09375	4.37986	0	2.6184	0	0	0	0	0	5	3	3	14:03:00	10:08:00	10:08:00	35.808	0	4.82708	24819000	10	0.482639	13305.3
1.15764	2.06736	1.575	1.6	0	4.26181	3.27153	2.51111	3.00417	1.4625	6.36597	3.61088	0	0	0	0	27.2884	27.7292	28.3903	27.8026	4.88125	24.3026	14.5919	3.42569	3.75069	3.57917	3.58519	0	7.56597	1.09444	7.40069	4.01528	1.63958	23.019	1.37778	6.13819	8.04364	15	15	15	22:03:00	22:03:00	22:03:00	81.477	0	272.78	2024600000	331	0.515278	81478.3
0	0	0	0	0	0	6.89167	2.29722	0	0	0	0	0	0	0	0	0	0	0	0	7.10833	5.52569	6.31701	0	0	0	0	0	2.25972	1.35486	4.45069	2.01632	0	0	0	0	0	2	2	2	07:06:00	07:06:00	07:06:00	43.712	0	2.56528	47211000	42	0.863889	43100.2
1.80903	1.52708	6.03542	3.12384	0	0	0	0	1.07222	0	4.74653	1.93958	0	0	0	0	0	0	25.3494	8.4498	0	0	0	7.53542	1.10903	6.59514	5.07986	0	0	0	0	0	2.34236	2.59444	5.92986	20.0024	7.71727	4	4	4	12:05:00	12:05:00	12:05:00	43.197	0	1.11319	248280000	36	2.17014	30138.1
6.72847	5.26458	6.61389	6.20231	3.46736	3.24653	6.40833	4.37407	6.68194	4.62917	4.39306	5.23472	28.3098	28.4746	0	18.9281	28.7216	28.8752	28.051	28.5493	25.3006	24.199	24.7498	2.17153	4.68958	4.79375	3.88495	7.78542	24.0528	5.93889	1.73889	9.879	7.50347	3.34792	3.48333	3.07431	4.35226	23	12	9	2 days, 4:02:00	1 day, 7:06:00	1 day, 2:04:00	50.418	0	13 days, 11:31:00	2751800000	613	5.93403	49986.3
0	0	0	0	0	0	0	0	1.55347	0	2.21875	1.25741	0	0	0	0	2.25347	1.55417	0	1.26921	0	0	0	2.49028	4.38056	0.890278	2.58704	0	0	0	0	0	3.77153	5.92569	6.22569	0	3.98073	4	4	4	1 day, 10:09:00	1 day, 10:09:00	1 day, 10:09:00	1.17153	0	0.927083	90936000	14	0.814583	18606.9
0	0	1.42917	0.476389	0	0	0	0	0	0	2.73264	0.91088	0	0	0	0	0	0	3.89514	1.29838	0	0	0	0	3.29792	0	1.09931	0	0	0	0	0	2.89722	3.7875	2.33472	1.82222	2.71042	6	6	6	05:09:00	05:09:00	05:09:00	6 days, 5:05:00	0	0.998611	112120000	20	0.621528	149500
0	0	0	0	0	0	0	0	0	0	0	0	0	0	0	0	0	0	0	0	0	0	0	0	0	5.50833	1.83611	0	0	0	0	0	0	2.31458	0	4.80069	1.77882	2	2	2	14:04:00	14:04:00	14:04:00	18:13:00	0.0046211	4.26319	18998000	5	5.049	18130.6
0	0	3.97569	1.32523	0	0	0	0	6.34306	0	2.04028	2.79444	0	0	0	0	7.28819	5.20278	0	4.16366	0	0	0	0	6.41111	6.10486	4.17199	0	0	0	0	0	5.04444	0.997222	3.06319	7.59097	4.17396	2	2	2	08:09:00	08:09:00	08:09:00	40.633	0	17:28:00	179220000	27	6.98958	28646.6
5.99583	1.48333	4.17639	3.88519	0	0	3.4125	1.1375	7.11597	7.30347	4.45278	6.29074	25.8087	0	0	8.6029	27.2402	27.2611	27.8848	27.462	5.38056	5.07569	5.22813	1.96597	3.33542	6.84306	4.04815	0	3.3875	7.79792	22.0079	8.29833	6.46667	3.35556	7.07292	4.09306	5.24705	16	16	16	1 day, 6:05:00	1 day, 6:05:00	1 day, 6:05:00	90.838	0	6 days, 19:41:00	2210500000	283	0.340972	33160.2
25.4456	25.5479	26.1104	25.7013	0	7.04792	3.75347	3.60046	24.6086	24.3699	25.3003	24.7596	24.7401	0	0	8.2467	29.3545	29.4647	29.5722	29.4638	1.51458	2.73472	2.12465	25.1487	25.3255	25.0295	25.1679	0	2.62986	1.02708	21.014	6.16774	24.976	25.3203	25.2493	25.206	25.1879	29	29	22	1 day, 21:07:00	1 day, 21:07:00	1 day, 17:06:00	70.865	0	13 days, 11:31:00	8049800000	949	0.486806	71208.6
0	0	24.0522	8.0174	0	0	0	0	5.42014	1.03819	6.53889	4.33241	0	0	0	0	25.507	25.9622	0	17.1564	0	0	0	2.65	1.64722	5.74861	3.34861	0	0	0	0	0	6.18264	4.76736	6.37778	6.65486	5.99566	10	8	8	1 day, 7:04:00	1 day, 3:03:00	1 day, 3:03:00	27.764	0	13 days, 11:31:00	2348400000	133	0.55625	28912.6
2.99444	1.42292	2.70208	2.37315	0	0	0	0	4.81736	1.52639	1.39653	2.58009	0	0	0	0	26.709	27.1578	0	17.9556	5.66528	5.46389	5.56458	7.77639	2.37153	1.56597	3.90463	0	0	0	0	0	1.76042	1.08264	1.87153	6.48958	2.80104	9	9	9	12:01:00	12:01:00	12:01:00	99.928	0	110.78	1754100000	248	0.726389	98338.6
0	0	2.19236	0.730787	0	0	0	0	4.21736	0.915972	2.28889	2.47407	0	0	0	0	4.41597	1.47083	0	1.96227	0	0	0	6.46458	3.63056	5.86597	5.32037	0	0	0	0	0	6.08542	1.40069	6.57778	3.01528	4.26979	7	7	6	14	14	12:05:00	2 days, 21:37:00	0	24.277	198090000	34	06:02:00	68549.8
1.96597	0	2.84306	1.60301	0	0	0	0	4.54375	5.06736	4.27639	4.62917	0	0	0	0	3.14792	2.98889	25.9748	10.7039	0	0	0	7.36389	2.01181	5.50347	4.95972	0	0	0	0	0	1.07222	5.49722	5.13819	5.12847	4.20903	9	9	9	02:09:00	02:09:00	02:09:00	385.94	0	1.18264	276150000	30	0.274306	342991
0	0	0	0	0	0	0	0	0	0	5.60833	1.86944	0	0	0	0	0	1.41458	0	0.471528	0	0	0	0	0	0	0	0	0	0	0	0	0	1.28333	3.56319	4.87014	2.42917	4	4	4	15	15	15	48.633	0	1.23542	52349000	18	0.749306	53065.9
0.874306	0	6.05278	2.30903	0	0	0	0	0	0	0	0	0	0	0	0	0	0	24.6013	8.20043	0	0	0	0	0	0	0	0	0	0	0	0	0	0	0	0	0	3	3	1	11:01:00	11:01:00	02:07:00	60.652	0	6.86667	65045000	6	0.25625	60354.5
6.6625	5.33611	1.04306	4.34722	3.45208	4.66528	7.44236	5.18657	5.85972	7.68611	22,56,00	6.77292	0	0	0	0	26.5187	26.7338	25.2604	26.171	3.16181	23.004	13.0829	6.21389	6.40486	4.70694	5.77523	1.52847	1.26597	1.17222	3.89097	1.96441	4.69306	5.03403	4.01875	4.04236	4.44705	10	10	10	20:01:00	20:01:00	20:01:00	82.803	0	4 days, 10:54:00	1328100000	159	0.821528	83534.3
24.1969	24.0595	24.7539	24.3368	0	6.90833	4.28819	3.73218	25.7462	24.7307	25.4399	25.3056	28.694	0	0	9.56467	28.9292	29.1684	29.5582	29.2186	7.60486	24.2874	15.9461	25.7851	01/01/1900 0,59,00	25.7925	25.7888	5.33611	5.24097	1.95556	3.42778	3.9901	25.6641	25.8722	25.6225	25.1648	25.5809	60	60	39	1 day, 12:03:00	1 day, 12:03:00	1 day, 2:01:00	7 days, 17:27:00	0	13 days, 11:31:00	10250000000	1141	0.389583	139011
0	0	0	0	0	0	0.786111	0.262037	0	2.42222	0	0.807407	0	0	0	0	0	0	0	0	6.51181	5.46806	5.98993	0	0	0	0	0	0	0	0	0	0	0	0	0	0	3	3	3	16:04:00	16:04:00	16:04:00	0.984028	0	6.76806	5110300	6	0.828472	26078
4.525	7.36528	0.977778	4.28935	0	3.93194	0	1.31065	6.75764	3.69861	1.01111	3.82245	24.8951	0	0	8.29837	24.9443	24.3046	0	16.4163	1.50833	0	0.754167	3.69653	4.77569	5.10208	4.52477	0	0	0	0	0	4.13403	2.53819	3.87708	5.05208	3.90035	6	6	6	21:04:00	21:04:00	21:04:00	23.067	0	51.112	1395700000	185	0.448611	23066.9
25.3932	25.2699	24.6533	25.1055	0	0	0	0	3.32222	1.26042	24.4872	9.68995	0	0	0	0	28.2929	28.2077	29.0226	28.5077	1.41944	5.425	3.42222	24.3258	24.69	24.0106	24.3421	0	4.96667	0	0	1.24167	1.11528	24.4779	24.3072	24.5223	18.6057	16	16	5	1 day, 4:04:00	1 day, 4:04:00	8	46.64	0	13 days, 11:31:00	5102300000	442	0.842361	46640.5
2.44653	1.22292	3.46597	2.37847	0	0	0	0	0.890278	5.2125	4.20069	3.43449	0	0	0	0	24.0957	24.2893	25.7876	24.7242	4.42778	0	2.21389	1.32083	1.57083	20,15,00	1.44583	0	0	0	0	0	6.97292	5.80833	5.63056	3.33403	5.43646	9	6	3	16:03:00	12:07:00	04:05:00	46.815	0	72.818	308300000	100	0.848611	12742.5
6.8875	24.038	24.7534	18.5596	0	0	0	0	0	0	7.42014	2.47338	28.5705	0	0	9.5235	0	27.5486	28.1798	18.5761	0.905556	0	0.452778	6.08194	3.53819	1.92847	3.84954	0	0	0	0	0	7.00069	1.725	1.03403	4.51458	3.56858	8	8	8	22:01:00	22:01:00	22:01:00	46.951	0	4 days, 22:19:00	15374000000	223	4.21181	47137.1
0	0	0	0	0	0	0	0	0	0	0	0	0	0	0	0	26.6044	26.731	0	17.7785	0	0	0	0	0	0	0	0	0	0	0	0	0	7.6625	0	0	1.91563	17	2	2	1 day, 1:07:00	4	4	58.291	0.0010183	4.23056	165230000	6	0.527083	49621.2
6.14167	21.021	1.02014	9.39427	0	0	0	0	5.22569	0	0	1.7419	0	0	0	0	24.6404	24.4303	24.6854	24.5854	0	0	0	6.46319	0	1.16875	2.54398	0	0	0	0	0	7.61528	2.51875	2.30903	7.7125	5.03889	6	6	6	14:08:00	14:08:00	14:08:00	2 days, 2:06:00	0	54.617	199780000	48	0.623611	54549.8
7.43403	0	1.42431	2.95278	6.51736	6.36944	1.33611	4.74097	1.56667	4.42014	6.93958	4.3088	24.5175	0	0	8.1725	26.0384	25.6005	25.0137	25.5509	4.34931	7.28889	5.8191	7.27708	7.80208	2.05417	5.71111	0	5.52847	5.63958	6.83542	4.50087	3.11181	7.72153	6.89722	3.03889	5.19236	15	15	15	1 day, 10:03:00	1 day, 10:03:00	1 day, 10:03:00	61.901	0	5 days, 16:23:00	1037800000	230	08:49:00	74010
0	0	0	0	0	0	0	0	0	0	4.38472	1.46157	0	0	0	0	1.17153	0	0	0.390509	0	0	0	2.79792	1.60486	0	1.46759	0	0	0	0	0	0	3.93194	4.5125	3.62292	3.01684	5	5	5	15:08:00	15:08:00	15:08:00	61.433	0	5.52569	98086000	10	0.845139	61747.7
24.326	4.26181	3.66181	10.7499	0	0	0	0	24.6616	24.1777	24.5729	24.4707	0	0	0	0	28.9789	28.8441	0	19.2743	0	0	0	24.5279	24.6506	24.373	24.5172	2.05347	0	0	0	0.513368	24.841	24.2541	24.3666	24.1554	24.4043	13	9	8	1 day, 15:08:00	1 day, 11:04:00	1 day, 11:04:00	28.112	0	13 days, 11:31:00	4521800000	224	0.6	28112.4
26.7811	26.6498	27.8091	27.08	4.09931	6.20625	25.3031	11.8696	26.5853	26.3324	26.3334	26.417	25.0801	26.3149	0	17.1317	30.7091	30.8491	31.6368	31.065	26.3746	25.8091	26.0919	26.7706	26.2418	26.4582	26.4902	1.575	25.2088	25.4249	25.3924	19.4003	26.6745	26.3691	26.4205	26.3666	26.4577	39	39	39	1 day, 13:06:00	1 day, 13:06:00	1 day, 13:06:00	5 days, 20:16:00	0	13 days, 11:31:00	21969000000	2003	0.358333	140066
0	0	0	0	0	0	0	0	0	0	3.22014	1.07338	0	0	0	0	0	0	0	0	0	0	0	6.27014	6.34514	0	4.20509	0	0	0	0	0	2.41597	0	3.18681	1.17778	1.69514	2	2	2	13:09:00	13:09:00	13:09:00	25.814	0	1.80833	48382000	8	0.846528	26007.9
3.7	1.08403	2.28681	2.35694	0	0	0	0	3.83681	0.899306	6.69236	3.80949	0	0	0	0	25.0951	25.3629	0	16.8193	19,52,00	0	0	1.51458	2.70972	5.05903	3.09444	0	0	0	0	0	1.11667	2.87847	5.05	6.11736	3.79063	5	5	5	2 days, 0:06:00	2 days, 0:06:00	2 days, 0:06:00	3.58194	0	63.116	906940000	81	0.59375	8467.84
7.76181	4.77222	5.92986	6.15463	0	0	0	0	2.83194	2.09931	2.95347	2.62824	0	0	0	0	25.655	25.4091	0	17.0214	6.48125	1.54583	4.01354	6.60625	6.35	2.30278	5.08634	0	0	21.041	0	5.26025	6.61944	1.40694	1.14167	4.27847	3.36163	10	10	10	16:03:00	16:03:00	16:03:00	61.536	0	5 days, 6:07:00	1068700000	113	0.49375	61536.3
0	0	1.89097	0.630324	0	0	0	0	2.02292	0	6.03264	2.68519	0	0	0	0	0	0	0	0	0	0	0	7.54514	0	3.26736	3.60417	0	0	0	0	0	0	6.92292	0	6.99861	3.48038	3	3	3	11:04:00	11:04:00	11:04:00	41.224	0	5.9875	38421000	18	0.642361	42790
24.3195	24.0512	7.46458	18.6118	0	5.10625	0	1.70208	24.9698	24.9224	24.9373	24.9432	0	0	0	0	29.3564	29.1587	28.7927	29.1026	1.39722	1.29306	1.34514	24.6224	25.4281	24.7034	24.918	7.29583	1.48542	24.0317	0	8.20324	24.9869	25.2998	25.2713	24.4964	25.0136	9	9	9	1 day, 6:01:00	1 day, 6:01:00	1 day, 6:01:00	38.789	0	13 days, 11:31:00	6644000000	413	3.51042	38427.8
0	0	1.96667	0.655556	0	0	0	0	0	0	0	0	26.1128	0	0	8.70427	24.6501	24.9204	0	16.5235	0	0	0	0	0	0	0	0	0	0	0	0	0	0	0	0	0	7	2	1	23:08:00	06:08:00	03:01:00	1 day, 13:23:00	0	1.34167	53058000	22	0.754167	37230.6
0	0	0	0	0	0	0	0	0	0	0	0	0	0	0	0	0	0	0	0	0	0	0	3.33194	0	4.96389	2.76528	0	0	0	0	0	5.16806	0	0	0	1.29201	4	4	4	15:03:00	15:03:00	15:03:00	39.272	0	10.065	37422000	15	0.479861	39272.5
0	0	0	0	0	0	0	0	0	0	0	0	0	0	0	0	24.165	24.6451	7.33125	18.7138	0	0	0	3.88125	0	4.71042	2.86389	0	0	0	0	0	0	0	0	0	0	2	2	2	05:06:00	05:06:00	05:06:00	40.888	0	3.775	196870000	19	0.217361	64790.5
0	0	0	0	0	0	0	0	0	0	3.88333	1.29444	0	0	0	0	0	3.70347	0	1.23449	0	0	0	0	0	3.94167	1.31389	0	0	0	0	0	1.3375	2.52014	4.34653	3.27708	2.87031	2	2	2	06:03:00	06:03:00	06:03:00	46.439	0.0038059	6.26875	44732000	5	0.657639	46439.9
0	0	0	0	0	0	0	0	0	0	3.9875	1.32917	0	0	0	0	0	0	3.1125	1.0375	0	0	0	1.32083	2.10486	6.29236	3.23935	0	0	0	0	0	0	2.13125	7.67014	2.09097	2.97309	2	2	2	10:02:00	10:02:00	10:02:00	24.804	0.0010753	0.63125	112230000	25	0.418056	24804.8
26.3412	26.4963	26.6795	26.5057	0	2.15903	24.7438	8.96761	27.1308	26.862	27.0411	27.0113	25.6773	0	0	8.5591	31.3516	31.5887	29.7372	30.8925	25.998	26.4946	26.2463	27.2908	27.1423	27.1339	27.189	1.275	6.5375	01/01/1900 0,36,00	25.0277	10.9467	27.1422	27.351	27.3829	27.2547	27.2827	44	44	3	3 days, 4:03:00	3 days, 4:03:00	07:03:00	57.877	0	13 days, 11:31:00	30348000000	2510	0.761111	58722.8
5.86944	4.80208	2.73542	4.46898	0	0	0	0	3.49931	5.86458	2.51458	3.95949	0	0	0	0	24.5029	24.3903	25.0861	24.6598	0	0	0	1.62292	6.95	7.75486	5.44259	0	0	0	0	0	3.22292	1.01875	2.35347	2.55347	2.28715	15	15	15	18:09:00	18:09:00	18:09:00	4 days, 17:04:00	0	7 days, 21:26:00	506660000	127	6.053	113604
0	0	0	0	0	0	0	0	7.03889	0	1.22083	2.75324	0	0	0	0	0	1.37917	0	0.459722	0	0	0	0	0	6.15764	2.05255	0	0	0	0	0	7.64514	5.69167	1.11319	0	3.6125	5	5	5	08:03:00	08:03:00	08:03:00	95.518	0	1.11597	131210000	20	0.775694	90289.8
0	0	0	0	5.17431	0	0	1.72477	5.35278	2.15694	0	2.50324	0	0	0	0	0	0	0	0	0	0	0	0	0	0	0	0	0	0	0	0	0	0	0	0	0	1	1	1	02:08:00	02:08:00	02:08:00	47.704	0.0052724	2.53819	243480000	72	0.452083	31414.9
0	0	4.50278	1.50093	0	0	0	0	0	0	0	0	0	0	0	0	0	1.25139	0	0.41713	0	0	0	0	0	0	0	0	0	0	0	0	0	4.89236	0	0	1.22309	3	3	3	10:06:00	10:06:00	10:06:00	41.395	0.0010604	6.94583	51532000	43	0.221528	41395.1
2.03958	5.90486	5.11944	4.35463	0	0	0	0	6.75208	2.18681	7.26667	5.40185	0	0	0	0	27.2692	27.9657	26.4353	27.2234	0	0	0	5.175	6.63403	5.61597	5.80833	0	0	0	0	0	3.97083	5.12986	7.81875	6.14306	5.76562	13	13	13	1 day, 9:07:00	1 day, 9:07:00	1 day, 9:07:00	46.934	0	13 days, 11:31:00	1418000000	168	0.474306	46942.2
0	0	0	0	0	0	0	0	0	0	4.80625	1.60208	0	0	0	0	0	0	0	0	0	0	0	0	0	0	0	0	0	0	0	0	0	4.25972	5.76736	2.21806	3.06128	2	2	2	7	7	7	53.999	0	1.36875	27503000	8	0.460417	35750.6
0	0	3.5375	1.17917	0	0	0	0	0	0	0	0	24.5576	0	0	8.18587	0	0	0	0	7.19653	1.67431	4.43542	6.24444	4.36042	6.29653	5.6338	0	0	0	0	0	7.44861	0	6.07708	0	3.38142	9	9	9	16:01:00	16:01:00	16:01:00	70.065	0	25.648	302110000	21	4.55208	70064.2
0	0	0	0	0	0	0	0	0	0	0	0	0	0	0	0	0	0	0	0	0	0	0	0	2.00903	0	0.669676	0	0	0	0	0	16,51,00	4.83889	5.12014	3.93264	4.63056	2	2	2	03:06:00	03:06:00	03:06:00	83.259	0.0010989	2.21875	47385000	11	7.059	83259.5
0	0	0	0	0	0	0	0	1.92014	0	1.44167	1.1206	0	0	0	0	4.95556	0	0	1.65185	0	0	0	4.10208	2.475	7.05278	4.54329	0	0	0	0	0	2.22153	1.18542	2.30833	7.61875	3.33351	3	3	3	07:06:00	07:06:00	07:06:00	37.599	0	11:41:00	185060000	39	08:05:00	41847.5
0	0	0	0	0	0	0	0	0	0	0	0	0	0	0	0	0	0	0	0	0	0	0	0	1.50972	0	0.503241	0	0	0	0	0	0	1.24444	7.45069	7.68403	4.09479	3	3	3	06:05:00	06:05:00	06:05:00	48.259	0	4.56319	51687000	7	0.558333	48360.1
24.3489	24.3764	7.37778	18.701	0	24.5873	24.9113	16.4995	24.0216	24.0003	24.2737	24.0985	26.9271	27.6215	25.6679	26.7388	28.283	28.3621	28.1279	28.2577	25.7024	25.4374	25.5699	7.88472	24.3192	1.62222	11.2754	25.9789	24.9884	24.4956	1.34097	19.201	24.0691	24.1429	6.94722	7.42014	15.6448	10	10	10	1 day, 4:01:00	1 day, 4:01:00	1 day, 4:01:00	36.568	0	8 days, 5:09:00	5128300000	512	0.803472	36467.4
0	0	0	0	0	0	0	0	7.05972	0	2.85903	3.30625	0	0	0	0	0	0	0	0	0	0	0	0	5.17153	1.05278	2.07477	0	0	0	0	0	0	0	0	0	0	3	3	3	11:09:00	11:09:00	11:09:00	51.175	0	7.05833	35620000	6	0.331944	51289
3.05486	1.6375	5.42778	3.37338	0	0	4.36181	1.45394	3.30972	6.03958	2.89792	4.08241	26.363	0	0	8.78767	26.2828	25.7987	26.7384	26.2733	22.0023	1.30694	11.6546	2.65139	3.88611	3.69514	3.41088	0	3.04097	3.98403	7.24167	3.56667	6.23125	5.27639	2.66736	2.67292	4.21198	16	16	13	18:06:00	18:06:00	15:05:00	4 days, 17:21:00	0	9 days, 14:11:00	2928500000	203	6.059	74191.2
0	0	0	0	0	0	0	0	7.31806	1.35972	3.39028	4.02269	0	0	0	0	0	0	0	0	18.021	0	9.0105	6.18333	4.07569	2.19097	4.15	0	0	0	0	0	5.88958	5.1125	3.56736	1.07986	3.91233	5	5	5	11:09:00	11:09:00	11:09:00	44.504	0	0.954861	102780000	26	3.60764	36786.6
0	0	0	0	0	0	0	0	6.96944	0	1.65208	2.87384	0	0	0	0	0	2.42153	0	0.807176	0	0	0	5.02847	5.37014	4.18472	4.86111	0	0	0	0	0	2.74236	5.08125	1.48472	2.56667	2.96875	10	10	10	07:06:00	07:06:00	07:06:00	9 days, 10:22:00	0	24.131	72318000	26	0.552083	220609
0	0	0	0	0	0	0	0	0	0	0	0	0	0	0	0	0	24.1541	0	8.05137	0	0	0	0	0	0	0	0	0	0	0	0	0	6.57431	0	4.49028	2.76615	5	5	5	1 day, 19:06:00	1 day, 19:06:00	1 day, 19:06:00	12.093	0	54.433	185090000	48	0.695139	12092.7
0	0	0	0	0	0	0	0	0	0	0	0	0	0	0	0	0	0	0	0	0	0	0	0	7.28194	6.21597	4.49931	0	0	0	0	0	0	4.78403	5.46944	0	2.56337	4	4	4	13:01:00	13:01:00	13:01:00	31.191	0	1.09792	39825000	15	0.45	31216
3.12986	1.425	0.990278	1.84838	0	0	0	0	6.84236	2.26528	7.59306	5.5669	0	0	0	0	24.8379	24.8116	24.5527	24.7341	0	7.69236	3.84618	4.32986	1.23333	3.68264	3.08194	0	0	0	0	0	0.927778	7.16875	1.48056	3.35208	3.23229	9	9	9	1 day, 12:02:00	1 day, 12:02:00	1 day, 12:02:00	48.661	0	7 days, 12:43:00	508130000	92	0.309028	53176.2
1.07222	1.40694	6.37431	2.95116	0	4.45	7.36875	3.93958	21.068	0	7.11389	9.39396	0	0	0	0	24.9891	24.8814	25.0747	24.9817	4.18125	1.35694	2.7691	3.93542	1.05764	5.93542	3.64282	0	1.11875	4.15139	6.60556	2.96892	2.65764	0.989583	1.00139	6.52292	2.79288	20	20	20	1 day, 18:03:00	1 day, 18:03:00	1 day, 18:03:00	47.95	0	147.88	819290000	183	0.56875	46045.8
0	0	0	0	0	0	0	0	0	0	0	0	0	0	0	0	25.3582	25.3574	0	16.9052	6.50764	0	3.25382	0	0	0	0	0	0	0	0	0	0	0	0	0	0	3	2	2	10:09:00	07:09:00	07:09:00	1 day, 13:23:00	0	26.264	369720000	69	0.558333	37230.1
6.92153	1.03958	6.71597	4.89236	0	7.29514	0	2.43171	2.12361	7.08264	4.10833	4.43819	25.584	26.5763	0	17.3868	27.0064	25.6254	24.9232	25.8517	1.30208	7.03681	4.16944	3.89167	4.99097	5.82153	4.90139	0	0	0	0	0	3.99167	6.58958	2.67569	3.13542	4.09809	21	21	19	17:01:00	17:01:00	15:06:00	163.99	0	242.75	4658900000	311	6.64931	159291
5.81667	2.75347	1.52222	3.36412	0	1.77361	5.29722	2.35694	6.53889	4.65694	6.05208	5.74931	25.8716	0	0	8.62387	27.2283	27.4124	28.9757	27.8721	24.338	25.0015	24.6698	4.42639	5.83611	5.55139	5.2713	1.77986	6.49028	3.92569	1.28333	3.36979	24.0533	7.21181	3.97847	24.2491	14.8732	18	18	18	2 days, 5:06:00	2 days, 5:06:00	2 days, 5:06:00	45.286	0	13 days, 11:31:00	2933800000	507	0.384028	38344.2
0	0	1.43611	0.478704	0	0	0	0	0	0	3.07778	1.02593	0	0	0	0	5.13681	0	4.53403	3.22361	0	0	0	0	2.44583	6.17917	2.875	0	0	0	0	0	0	4.67917	1.31597	1.36736	1.84062	3	3	3	07:08:00	07:08:00	07:08:00	51.409	0	14.019	124090000	16	0.527083	40964
6.8375	1.21944	4.00417	4.02037	0	0	0	0	3.38125	1.93542	7.37778	4.23148	0	0	0	0	24.405	24.2501	0	16.2184	0	0	0	2.46181	22.0002	4.66597	9.70933	0	0	0	0	0	3.475	4.69861	6.21597	6.47847	5.21701	4	4	4	08:03:00	08:03:00	08:03:00	67.384	0	2 days, 21:13:00	701080000	119	0.89375	67384.7
6.29583	6.61458	5.87222	6.26088	0	0	0	0	1.29583	2.49583	2.95764	2.24977	0	0	0	0	26.0056	25.4191	25.2072	25.544	1.20208	2.8375	2.01979	2.71319	5.48681	4.94097	4.38032	0	0	0	0	0	7.26319	4.91528	1.52847	5.18125	4.72205	12	12	12	24	24	24	61.315	0	117.99	970020000	115	0.639583	61507.3
0	0	0	0	0	0	0	0	0	0	0	0	0	0	0	0	0	1.05764	0	0.352546	0	0	0	0	2.93889	6.39236	3.11042	0	0	0	0	0	2.92986	7.42083	5.52847	0	3.96979	5	5	4	08:08:00	08:08:00	07:03:00	70.022	0	1.09097	134020000	24	0.788194	58720.1
0	0	0	0	0	0	0	0	0	0	4.77986	1.59329	0	0	0	0	0	0	4.2	1.4	0	0	0	0	4.93611	0	1.64537	0	0	0	0	0	1.78333	1.22292	7.69028	0	2.67413	5	4	4	15:03:00	12:03:00	12:03:00	37.777	0	0.739583	93638000	22	0.719444	37777.3
0	0	0	0	0	0	0	0	0	0	0	0	0	0	0	0	5.15556	0	0	1.71852	5.34931	0	2.67465	0	0	0	0	0	0	0	0	0	0	6.03958	1.81111	2.83542	2.67153	3	3	3	08:05:00	08:05:00	08:05:00	58.317	0	5.21042	91988000	22	0.406944	58230.5
2.31389	1.32361	7.65903	3.76551	0	0	0	0	6.59097	6.15139	2.90764	5.21667	0	0	0	0	7.27847	24.0384	0	10.439	1.33056	0	0.665278	1.32222	7.06042	7.04097	5.1412	0	0	0	0	0	7.22083	1.91042	5.5125	7.29375	5.48438	7	7	7	15:09:00	15:09:00	15:09:00	78.227	0	57.537	420890000	119	0.890278	39542.8
0	0	1.39931	0.466435	0	0	0	0	1.16875	0	3.64236	1.6037	0	0	0	0	0	23.052	0	7.684	0	0	0	0	0	20.0033	6.66777	0	0	0	0	0	6.19167	0	0	1.35764	1.88733	5	5	5	09:07:00	09:07:00	09:07:00	87.015	0	0.485417	86930000	25	0.422222	68464.3
7.57917	2.18125	5.10278	4.9544	0	0	0	0	6.39514	6.84167	3.42986	5.55556	0	0	0	0	6.32778	4.21111	2.15764	4.23218	0	0	0	2.34861	5.62014	1.18958	3.05278	0	0	0	0	0	3.98403	4.36528	0.964583	2.19653	2.8776	7	7	7	2 days, 19:06:00	2 days, 19:06:00	2 days, 19:06:00	0.483333	0	41.256	266520000	44	0.523611	10959.7
3.02153	7.49167	4.94722	5.15347	0	0	23.0074	7.66913	20.062	3.54792	0	7.86997	0	0	0	0	0	3.46875	0	1.15625	7.56389	6.67986	7.12188	5.64861	1.46736	1.2875	2.80116	0	1.39861	1.10694	7.56875	2.51858	2.52917	5.59236	2.42153	5.78333	4.0816	11	11	11	1 day, 4:03:00	1 day, 4:03:00	1 day, 4:03:00	60.906	0	2 days, 21:35:00	279670000	109	0.559722	61132.8
7.32986	1.21181	4.02847	4.19005	0	0	0	0	0.952083	0	3.78889	1.58032	0	0	0	0	24.1742	24.2321	0	16.1354	7.71944	7.39306	7.55625	4.70417	3.83472	5.19167	4.57685	0	0	0	0	0	0.872917	1.93472	5.53889	1.52639	2.46823	5	5	5	01:07:00	01:07:00	01:07:00	13 days, 0:07:00	0	0.672222	366800000	71	0.561806	254028
3.92222	1.97778	1.49514	2.46505	0	0	0	0	2.94653	0	1.70069	1.54907	0	0	0	0	25.2439	24.8873	26.6999	25.6104	1.16458	0	0.582292	3.19097	4.92639	2.57917	3.56551	0	0	0	0	0	5.0125	2.45347	1.39792	1.08889	2.48819	8	8	8	1 day, 18:09:00	1 day, 18:09:00	1 day, 18:09:00	23.045	0	102	1089500000	189	0.850694	23045.2
3.42986	2.55903	7.46667	4.48519	0	0	6.29653	2.09884	2.14792	0	7.46806	3.20532	0	0	0	0	25.0721	24.5306	0	16.5342	5.25139	1.54792	3.39965	1.40625	4.21458	3.17847	2.9331	7.67917	4.88264	1.15417	6.03889	4.93872	6.99653	7.23264	7.35069	5.75903	6.83472	8	8	8	27	27	27	39.924	0	33.772	506540000	163	1.18403	39585.3
0	0	3.85208	1.28403	0	0	0	0	1.02361	0	0	0.341204	0	0	0	0	7.12222	24.3432	24.5332	18.6662	0	0	0	0.96875	1.325	4.12431	2.13935	0	0	0	0	0	5.07431	2.79931	5.08403	0.933333	3.47274	5	5	5	16:08:00	16:08:00	16:08:00	52.734	0	1 day, 3:39:00	159780000	23	0.359028	52734.3
0	0	0	0	0	0	0	0	2.86597	0	1.675	1.51366	0	0	0	0	5.98403	3.87639	0	3.28681	0	0	0	1.32361	2.9125	1.85764	2.03125	0	0	0	0	0	3.13056	7.49028	7.08611	6.87361	6.14514	3	3	3	04:02:00	04:02:00	04:02:00	76.963	0.0011587	0.664583	91976000	14	0.614583	71925.2
0	0	0	0	0	0	4.89722	1.63241	0	0	0	0	0	0	0	0	0	0	0	0	7.41944	4.68264	6.05104	0	0	0	0	0	1.01458	1.21111	0	0.556424	0	0	0	0	0	3	3	3	14:05:00	14:05:00	14:05:00	1.28056	0	4.50764	41535000	46	11.029	22524.1
5.51042	1.50833	1.13264	2.71713	6.25347	5.94931	2.02431	4.74236	3.22847	4.64792	6.79097	4.88912	26.2626	0	0	8.7542	25.8125	26.8175	27.6224	26.7508	24.1872	7.29375	15.7405	1.11458	4.98819	4.07153	3.39144	4.58403	24.2085	1.60972	24.0135	13.6039	6.59097	3.31667	1.59583	4.87986	4.09583	23	23	23	1 day, 1:07:00	1 day, 1:07:00	1 day, 1:07:00	125.93	0	244.93	1425900000	301	6.17708	78843.8
0	0	5.03403	1.67801	0	0	0	0	1.53958	0	1.80903	1.1162	0	0	0	0	0	0	0	0	0	0	0	6.15208	1.4625	7.58958	5.06806	0	0	0	0	0	1.19167	5.31528	3.16597	0	2.41823	5	5	5	07:01:00	07:01:00	07:01:00	4 days, 8:31:00	0	0.889583	57619000	28	0.648611	104310
0	0	0	0	0	0	0	0	0	0	0	0	0	0	0	0	0	0	0	0	0	0	0	3.35764	4.15556	0	2.5044	0	0	0	0	0	4.43264	4.36181	3.59444	1.34444	3.43333	4	3	3	12:09:00	12:09:00	12:09:00	30.722	0	4.65833	77410000	12	6.60069	25578.2
2.88264	0	7.50417	3.46227	0	0	0	0	3.78819	0	0	1.26273	0	0	0	0	26.182	25.8612	26.0146	26.0193	2.81181	2.22708	2.51944	5.74444	1.38056	3.49236	3.53912	0	1.08125	3.48333	0	1.14115	1.45208	3.33958	6.68542	6.44931	4.4816	6	6	6	49	49	49	1.02222	0	6 days, 1:57:00	653740000	111	0.440972	17137.8
0	0	2.71944	0.906481	0	0	4.84583	1.61528	3.90208	4.71875	3.25972	3.96019	0	0	0	0	25.493	26.022	1.47708	17.664	6.76111	3.71111	5.23611	6.62986	3.14375	2.48542	4.08634	0	3.06528	1.14375	1.69375	1.47569	4.65139	5.90069	5.86458	2.78889	4.80139	10	10	10	21:07:00	21:07:00	21:07:00	54.869	0	10 days, 7:47:00	351450000	223	0.703472	54869.7
0	0	0	0	0	0	1.03681	0.345602	0	0	0	0	0	0	0	0	0	0	3.69097	1.23032	0	21.0001	10.5	0	0	0	0	0	0	0	0	0	0	0	0	0	0	6	6	6	13	13	13	58.056	0	0.622222	41927000	19	0.75625	58056.4
0	0	0	0	0	0	0	0	0	0	0	0	0	0	0	0	3.95417	2.28194	0	2.0787	0	0	0	0	2.40208	4.85	2.41736	0	0	0	0	0	0	0	3.56736	0	0.89184	6	6	2	13:09:00	13:09:00	05:09:00	58.071	0	0.986806	48634000	11	0.607639	48604.5
0	0	0	0	0	0	4.95	1.65	0	0	0	0	26.6466	0	0	8.8822	0	0	0	0	1.27431	7.02361	4.14896	0	0	0	0	0	3.20486	5.00278	3.77569	2.99583	0	0	0	0	0	5	5	5	1 day, 2:08:00	1 day, 2:08:00	1 day, 2:08:00	1.2375	0	5 days, 13:11:00	97572000	48	0.596528	21522.8
6.08264	3.83056	6.575	5.49606	2.14097	6.31111	3.98681	4.1463	24.6801	24.4347	24.3547	24.4898	25.0275	0	0	8.3425	27.9074	27.9436	27.8765	27.9092	24.2339	25.5607	24.8973	24.896	24.0678	24.5704	24.5114	4.36528	1.40764	24.3383	24.5585	13.6674	24.8108	7.58611	6.40347	24.1847	15.7463	18	18	16	44	44	1 day, 16:04:00	36.612	0	13 days, 11:31:00	4063500000	570	5.19097	36332.6
2.68958	3.77917	0	2.15625	0	0	0	0	1.26806	0	2.31875	1.1956	0	0	0	0	24.8985	24.663	24.2597	24.6071	0	0	0	5.12222	6.43611	4.65486	5.4044	0	0	0	0	0	21,11,00	6.97292	1.28264	0	2.75185	7	7	7	12:02:00	12:02:00	12:02:00	85.447	0	4 days, 15:36:00	290660000	85	0.339583	85046
0	1.0375	0	0.345833	0	0	0	0	4.79028	0	4.24514	3.01181	0	0	0	0	25.8997	24.8842	0	16.928	0	0	0	2.65208	6.6625	3.88125	4.39861	0	0	0	0	0	6.82569	7.0875	3.27153	2.17569	4.8401	3	3	3	16:03:00	16:03:00	16:03:00	22:19:00	0	13 days, 11:31:00	453710000	71	0.491667	22190.4
0	0	0	0	0	0	0	0	3.33264	1.96597	3.05	2.78287	0	0	0	0	0	0	0	0	0	0	0	3.92569	3.91389	3.33611	3.72523	0	0	0	0	0	5.70208	2.59306	3.9125	3.13819	3.83646	4	4	4	20	20	20	28.433	0	31.772	210710000	31	0.341667	28433.3
0	0	0	0	0	0	0	0	0	0	0	0	0	0	0	0	0	0	0	0	0	0	0	0	0	0.91875	0.30625	0	0	0	0	0	0	0	1.2125	4.18681	1.34983	2	2	2	09:03:00	09:03:00	09:03:00	44.256	0.0045914	0.509722	8295200	4	0.408333	51597.4
2.64167	3.60069	7.48403	4.57546	0	7.45972	0	2.48657	24.192	24.1472	6.81597	18.3851	0	0	0	0	26.1057	26.859	7.75486	20.2399	5.2625	23.032	14.1472	6.03819	24.0889	1.58125	10.5694	7.04722	0	2.60278	6.37986	4.00747	24.1502	6.86389	6.38125	6.70486	11.0251	6	6	1	3 days, 17:09:00	3 days, 17:09:00	1 day, 3:03:00	0.875694	0	13 days, 11:31:00	4587500000	337	0.616667	12694.8
0	0	7.55417	2.51806	0	0	0	0	0	0	4.46875	1.48958	0	0	0	0	0	0	0	0	0	0	0	0	4.93542	5.55972	3.49838	0	0	0	0	0	1.13958	3.54306	0	0	1.17066	3	3	3	06:04:00	06:04:00	06:04:00	54.613	0	28.64	103610000	24	0.713194	54613.3
7.24583	1.50347	7.17778	5.30903	0	0	0	0	0	0	6.02917	2.00972	0	0	0	0	7.84444	3.60139	0	3.81528	7.30972	1.09097	4.20035	1.6	5.58958	3.91875	3.70278	0	6.48056	0	0	1.62014	4.975	6.57431	7.0875	3.47083	5.52691	7	7	7	1 day, 9:09:00	1 day, 9:09:00	1 day, 9:09:00	32.79	0	68.535	336790000	35	0.488889	32790.1
0	0	0	0	0	0	0	0	0	0	2.41944	0.806481	0	0	0	0	0	0	0	0	0	0	0	0	1.02708	5.44653	2.15787	0	0	0	0	0	1.75139	2.54097	0.886111	0	1.29462	3	3	3	13:08:00	13:08:00	13:08:00	40.898	0	24.493	90906000	11	0.485417	40898.4
1.42639	4.95625	5.73958	4.04074	0	5.77917	0	1.92639	24.3773	24.1411	24.3884	24.3023	0	0	0	0	28.028	28.3291	27.9573	28.1048	6.53681	3.84792	5.19236	24.2132	24.5834	24.0816	24.2927	5.15764	5.92639	0	0	2.77101	24.4049	24.4684	24.3211	24.5863	24.4452	13	9	9	1 day, 14:06:00	1 day, 7:07:00	1 day, 7:07:00	28.211	0	9 days, 23:27:00	4272800000	209	0.629861	28211.7
24.9314	24.6733	25.706	25.1036	0	0	0	0	24.1727	24.978	7.12917	18.76	25.9237	0	0	8.64123	28.627	28.5136	31.4974	29.546	26.1771	0	13.0885	24.8454	3.32986	24.5784	17.5846	0	0	0	0	0	24.7968	24.4608	24.1992	24.5271	24.496	6	6	6	3 days, 19:07:00	3 days, 19:07:00	3 days, 19:07:00	4.30903	0	13 days, 11:31:00	5250900000	545	0.844444	18683.6
27.2094	27.0961	27.5571	27.2875	0	1.0125	6.32569	2.44606	28.8986	28.1412	28.1009	28.3802	27.2294	0	0	9.07647	32.8932	32.2001	31.1639	32.0857	24.8956	1.62708	13.2613	28.8867	27.9587	28.754	28.5331	4.53125	2.64167	2.95694	2.93333	3.2658	28.4934	28.6774	28.7673	28.2322	28.5426	36	36	36	3 days, 20:04:00	3 days, 20:04:00	3 days, 20:04:00	24.256	0	13 days, 11:31:00	66259000000	4402	0.620833	24256
0	0	19.021	6.34033	0	0	0	0	6.01806	0	6.06875	4.02894	0	0	0	0	0	0	0	0	0	0	0	4.36944	3.36319	19.045	8.92588	0	0	0	0	0	5.13681	4.64097	6.69514	0	4.11823	6	6	6	1 day, 21:06:00	1 day, 21:06:00	1 day, 21:06:00	1.04931	0	26.533	110800000	48	0.83125	18430.7
0	7.81736	7.12569	4.98102	0	0	1.11181	0.370602	24.1101	24.1998	24.0945	24.1348	0	0	0	0	28.3247	28.2743	26.9493	27.8494	6.64514	1.16736	3.90625	24.1017	24.0612	24.3296	24.1642	2.55417	21.062	4.91736	0	7.13338	24.3329	24.2466	24.2663	24.3779	24.3059	13	8	8	1 day, 18:01:00	1 day, 7:02:00	1 day, 7:02:00	28.302	0	13 days, 11:31:00	3236400000	239	0.627083	28302.6
0	0	0	0	0	0	0	0	0	0	0	0	0	0	0	0	0	0	0	0	0	0	0	0.953472	5.53958	0	2.16435	0	0	0	0	0	0	1.12361	0.889583	1.30278	0.828993	1	1	1	11:06:00	11:06:00	11:06:00	0.828472	0.0029644	1.66389	39292000	10	0.586111	12473.2
0	0	0	0	0	0	0	0	2.60625	0	0	0.86875	0	0	0	0	0	6.15556	0	2.05185	0	0	0	3.025	5.25208	0	2.75903	0	0	0	0	0	1.66111	3.13681	2.40764	5.73472	3.23507	3	3	3	10:09:00	10:09:00	10:09:00	28.024	0	0.795139	71077000	19	2.36458	26866.3
0	0	0	0	0	0	0	0	0	0	0	0	0	0	0	0	0	0	0	0	0	0	0	0	1.20486	0	0.40162	0	0	0	0	0	0	6.80764	0	6.33194	3.2849	4	4	4	15:04:00	15:04:00	15:04:00	34.834	0	5.00347	31364000	13	0.901389	19935.1
6.16875	5.60625	6.00347	5.92616	0	0	0	0	0	0	4.85208	1.61736	0	0	0	0	2.69514	24.3543	1.43125	9.49356	4.20764	0	2.10382	0.953472	6.52569	5.37361	4.28426	0	0	0	0	0	3.66111	1.17847	21,38,00	3.3375	2.72569	8	8	8	1 day, 4:04:00	1 day, 4:04:00	1 day, 4:04:00	24.922	0	67.318	635500000	98	1.25347	24520.3
4.49792	2.99028	3.57917	3.68912	0	0	0	0	0	0	2.54722	0.849074	0	0	0	0	6.22153	4.67292	0	3.63148	0	0	0	0	1.98542	0	0.661806	0	0	0	0	0	0	2.9125	2.54583	5.22569	2.67101	5	5	5	15:03:00	15:03:00	15:03:00	42.512	0	1.52292	253430000	26	1.51736	42541.9
7.13056	4.94167	1.48889	4.52037	0	24.6756	25.114	16.5965	7.71111	6.84861	5.87014	6.80995	27.757	0	0	9.25233	29.6116	29.5465	28.5233	29.2271	24.0089	24.6374	24.3231	6.62708	3.18889	6.02222	5.2794	6.82986	24.7052	24.7302	24.8888	20.2885	6.85347	6.46458	5.25139	5.74236	6.07795	28	4	4	2 days, 12:01:00	13:01:00	13:01:00	49.67	0	13 days, 11:31:00	3122500000	474	0.615972	49811.9
6.79236	2.23403	5.12778	4.71806	0	0	0	0	4.76806	2.99444	2.97153	3.57801	0	0	0	0	0	24.9217	0	8.30723	0	0	0	4.02569	3.75139	2.88403	3.5537	0	0	0	0	0	6.82222	0.975694	2.82917	1.25278	2.96997	6	6	6	1 day, 0:06:00	1 day, 0:06:00	1 day, 0:06:00	39.594	0	0.990278	421190000	57	0.453472	39652
6.81806	6.82708	4.49722	6.04745	0	0	0	0	0	0	0	0	24.6926	0	0	8.23087	0	0	7.33403	2.44468	0	0	0	0	0	0	0	0	0	0	0	0	0	0	0	0	0	10	10	7	23:03:00	23:03:00	19:04:00	52.404	0	43.011	1702300000	120	06:27:00	52404.2
0	0	5.92917	1.97639	0	0	0	0	6.47778	0	1.09306	2.52361	0	0	0	0	2.65833	0	0	0.886111	0	0	0	1.13403	0	2.20556	1.11319	0	0	0	0	0	1.47778	2.04028	3.85	1.01944	2.09687	2	2	2	15:04:00	15:04:00	15:04:00	0.679861	0	0.910417	236510000	11	0.646528	12258.9
0	5.60069	2.33611	2.6456	0	4.88264	3.41736	2.76667	7.72569	6.82778	4.64722	6.40023	0	0	0	0	25.3782	25.0841	0	16.8208	4.65139	2.52847	3.58993	1.97083	5.88125	5.51111	4.4544	5.91528	3.23889	4.19583	4.91736	4.56684	1.06528	5.25278	5.90764	1.23542	3.36528	8	8	8	1 day, 7:09:00	1 day, 7:09:00	1 day, 7:09:00	24.393	0	40.001	763970000	159	6.83681	24441
3.66736	0	0	1.22245	0	0	0	0	0	0	0	0	0	0	0	0	0	0	0	0	0	0	0	7.24722	5.38125	1.70208	4.77685	0	0	0	0	0	0	6.57083	6.48264	1.65347	3.67674	4	4	4	19:05:00	19:05:00	19:05:00	26.411	0	1.11667	122690000	19	04:06:00	26411
5.57222	5.39514	5.02569	5.33102	0	6.34931	7.15347	4.50093	7.21389	2.59444	1.04444	3.61759	0	0	0	0	25.7174	25.9508	0	17.2227	1.16597	3.55278	2.35938	1.28125	1.13264	7.70486	3.37292	6.05694	0	21.009	7.09097	8.53923	6.80833	1.09792	3.24167	1.28958	3.10938	26	5	5	2 days, 16:06:00	16	16	49.571	0	208.87	755210000	122	0.615972	49585.8
0	0	0	0	0	0	0	0	6.14653	0	7.10764	4.41806	0	0	0	0	0	0	1.66806	0.556019	0	0	0	0	0	7.39722	2.46574	0	0	0	0	0	6.59236	0	2.38403	0	2.2441	2	2	2	8	8	8	29.555	0	68.786	120060000	39	0.449306	29555.6
0	0	0	0	0	0	0	0	1.21181	3.975	2.10625	2.43102	0	0	0	0	24.3544	5.05417	7.34792	12.2522	0	0	0	6.56181	1.00764	5.18681	4.25208	0	0	0	0	0	6.95556	4.44097	1.37222	3.35694	4.03142	4	4	4	23:06:00	23:06:00	23:06:00	27.399	0	51.755	283580000	94	0.532639	27399.4
0	0	0	0	0	0	0	0	3.325	0	1.19653	1.50718	0	0	0	0	0	5.08194	0	1.69398	0	0	0	2.50903	4.90764	4.32222	3.91296	0	0	0	0	0	2.98403	1.90694	1.08194	5.94931	2.98056	2	2	2	17:02:00	17:02:00	17:02:00	0.8875	0	7.16597	78736000	12	1.01181	17257.2
0	0	0	0	0	0	2.58681	0.862269	4.49583	0	2.36181	2.28588	0	0	0	0	0	0	1.00556	0.335185	2.6125	4.91181	3.76215	0	4.57917	5.52361	3.36759	0	0	1.52292	0	0.380729	5.94375	7.55694	4.49722	3.42986	5.35694	6	6	6	1 day, 14:04:00	1 day, 14:04:00	1 day, 14:04:00	1.21111	0	0.840972	185050000	31	0.875694	18664.4
0	0	5.49167	1.83056	0	0	0	0	1.28125	0	2.86389	1.38171	0	0	0	0	0	0	0	0	0	0	0	6.54097	1.30833	1.69653	3.18194	0	0	0	0	0	3.22083	1.59306	2.91111	1.8625	2.39688	6	6	6	17:04:00	17:04:00	17:04:00	55.238	0	0.950694	203400000	30	0.869444	55224.3
24.8457	24.9527	25.401	25.0665	0	1.52708	4.14028	1.88912	25.9665	25.4016	25.6428	25.6703	1.10347	0	0	0.367824	29.7009	29.7688	28.8405	29.4367	2.57569	6.95347	4.76458	25.7735	25.4796	25.4407	25.5646	4.09444	2.6375	3.12639	25.2859	8.78606	25.5954	25.616	25.6136	25.5225	25.5869	21	21	2	1 day, 18:08:00	1 day, 18:08:00	05:08:00	42.916	0	13 days, 11:31:00	10527000000	912	NaN	NaN
0	0.9	0	0.3	0	0	0	0	4.2625	0	0	1.42083	0	0	0	0	0	1.32083	0	0.440278	0	0	0	4.85	4.28819	2.75417	3.96412	0	0	0	0	0	5.01458	0	0	0	1.25365	4	4	4	16:04:00	16:04:00	16:04:00	39.752	0	0.985417	95906000	9	0.76875	44490.1
0	0	0	0	0	0	0.999306	0.333102	0	0	0	0	0	0	0	0	0	0	0	0	1.19167	1.99028	1.59097	0	0	0	0	0	2.48889	2.56389	2.88264	1.98385	0	0	0	0	0	4	4	4	19:02:00	19:02:00	19:02:00	0.8625	0	1.33611	71304000	37	1.00764	12088.3
5.69375	3.38333	5.89931	4.99213	0	5.59653	0	1.86551	4.00417	5.26181	6.32847	5.19815	0	0	0	0	25.3333	25.6935	25.4611	25.496	7.26042	3.78819	5.52431	2.74583	2.44653	1.60347	2.26528	0	0	0	0	0	6.73264	1.27569	7.12292	4.10139	4.80816	15	15	15	1 day, 9:01:00	1 day, 9:01:00	1 day, 9:01:00	56.729	0	93.622	931760000	153	NaN	NaN
4.71736	5.07569	0	3.26435	0	0	0	0	2.7625	1.40694	2.74375	2.3044	0	0	0	0	0	0	0	0	0	0	0	4.11528	1.93194	2.71389	2.92037	0	0	0	0	0	2.70903	2.36736	4.87292	4.75208	3.67535	7	7	7	17:03:00	17:03:00	17:03:00	56.398	0	60.769	275610000	54	NaN	NaN
0	0	2.60625	0.86875	0	0	0	0	7.32083	0	5.79028	4.37037	0	0	0	0	24.278	7.01319	0	10.4304	0	0	0	0	5.85625	4.58819	3.48148	0	0	0	0	0	5.7625	5.50764	6.90208	1.71319	4.97135	3	3	3	18:04:00	18:04:00	18:04:00	25.182	0	35.432	222220000	13	4.40625	26259.4
2.10764	1.23681	2.24444	1.86296	0	0	0	0	1.60903	1.89028	3.56736	2.35556	0	0	0	0	24.8517	24.4018	26.3546	25.2027	0	0	0	1.825	5.68333	6.61875	4.70903	0	4.78958	0	0	1.1974	6.12361	3.85903	6.26042	5.90903	5.53802	3	3	3	07:01:00	07:01:00	07:01:00	54.807	0	35.184	339480000	95	0.811111	34993.1
6.09167	5.68958	5.99722	5.92616	0	0	0	0	1.53819	0	0	0.512731	0	0	0	0	0	0	1.46944	0.489815	0	0	0	0	2.17222	2.96042	1.71088	0	0	0	0	0	2.04931	20.0015	6.42083	1.32778	7.44985	9	9	8	19	19	19	52.425	0	53.661	273140000	78	0.595833	52363.8
0	0	1.38819	0.462731	0	0	0	0	1.94028	4.28819	5.86667	4.03171	0	0	0	0	24.0704	4.82778	0	9.63273	5.00556	19,55,00	5.00556	7.41806	2.55417	1.53056	3.83426	0	0	0	0	0	2.83472	4.37778	4.26806	4.05139	3.88299	4	4	4	1 day, 3:09:00	1 day, 3:09:00	1 day, 3:09:00	15.032	0	8 days, 4:54:00	428050000	105	0.603472	17022.5
0	3.03681	1.83958	1.62546	0	0	0	0	6.92222	2.7875	3.44028	4.38333	0	0	0	0	4.41528	2.81181	0	2.40903	0	0	0	6.48403	2.95417	2.35764	3.93194	0	0	0	0	0	7.12778	6.92708	1.05903	2.09097	4.30122	5	5	5	12:03:00	12:03:00	12:03:00	82.554	0	87.127	205650000	80	0.448611	82541.4
0	0	3.05347	1.01782	0	0	0	0	6.37569	0	0	2.12523	0	0	0	0	25.7799	25.5471	0	17.109	0	0	0	2.68403	0	0	0.894676	0	0	0	0	0	7.12014	2.09931	5.57083	1.40208	4.04809	4	2	2	1 day, 7:07:00	17:09:00	17:09:00	0.928472	0	1.20278	405530000	55	0.872917	16286.6
0	0	0	0	0	0	0	0	1.50417	0	0	0.501389	0	0	0	0	0	24.8035	0	8.26783	0	0	0	0	2.01181	6.08542	2.69907	0	0	0	0	0	0	0	2.37778	1.32153	0.924826	5	2	2	1 day, 15:04:00	1 day, 0:08:00	1 day, 0:08:00	15.057	0	23.074	325830000	46	0.702083	14300.2
0	0	0	0	0	0	0	0	0	0	4.82917	1.60972	0	0	0	0	0	7.00903	0	2.33634	0	0	0	0.764583	4.31875	1.08472	2.05602	0	0	0	0	0	4.72153	4.57014	0	5.96944	3.81528	3	3	3	03:07:00	03:07:00	03:07:00	5 days, 9:09:00	0	1.08611	48994000	25	6.70486	117139
25.117	24.9742	24.8305	24.9739	0	4.05903	0	1.35301	25.0312	24.6002	24.6777	24.7697	0	0	0	0	29.6098	29.4239	0	19.6779	0	0	0	24.8203	25.2409	24.8348	24.9653	4.96319	0	0	0	1.2408	25.007	24.9477	25.1123	24.9305	24.9994	5	5	5	06:04:00	06:04:00	06:04:00	2 days, 17:18:00	0	13 days, 11:31:00	7426500000	669	0.775694	65227
0	0	0	0	0	0	3.17569	1.05856	0	0	0	0	0	0	0	0	0	0	0	0	7.07569	5.69306	6.38438	0	0	0	0	0	19,42,00	6.38681	0.904861	2.43056	0	0	0	0	0	5	5	5	08:09:00	08:09:00	08:09:00	74.808	0	0.654167	20794000	14	0.4625	74809.4
0	3.26736	0	1.08912	0	0	0	0	0	0	19,03,00	0	0	0	0	0	0	24.3229	0	8.10763	0	0	0	3.40208	5.39028	4.01667	4.26968	0	0	0	0	0	0	3.99167	3.33194	5.09792	3.10538	8	8	8	18:06:00	18:06:00	18:06:00	57.97	0	18:19:00	129990000	22	0.570139	32822.6
0	0	0	0	0	0	2.26181	0.753935	3.95347	0	4.47639	2.80995	0	0	0	0	0	0	0	0	3.98472	1.49028	2.7375	1.49375	1.41944	0	0.971065	0	6.8625	4.35347	2.47778	3.42344	0	4.40347	1.26458	7.08264	3.18767	4	4	4	17:08:00	17:08:00	17:08:00	42.687	0	64.093	260490000	65	0.838194	42687.4
1.32014	6.92431	2.34444	3.52963	0	0	2.40139	0.800463	7.04028	3.64792	3.275	4.6544	25.5189	0	0	8.5063	26.6396	26.8382	27.5899	27.0226	24.7327	24.3132	24.523	23.0062	4.61944	5.91528	11.1803	5.38472	24.2025	5.71458	6.76944	10.5178	1.93403	6.42639	6.81597	5.92153	5.27448	12	12	9	1 day, 5:01:00	1 day, 5:01:00	22:09:00	39.979	0	143.92	1752600000	263	0.591667	40546.2
0	0	7.06806	2.35602	0	0	0	0	6.59583	0	6.56528	4.38704	0	0	0	0	0	5.29306	0	1.76435	0	0	0	1.07986	3.43194	5.28681	3.2662	0	0	0	0	0	5.75278	3.87361	1.30972	2.90833	3.46111	3	3	3	12:04:00	12:04:00	12:04:00	25.898	0	3.65486	148670000	25	0.429861	25898.6
0	0	5.19514	1.73171	0	0	0	0	3.98403	0	5.36458	3.1162	0	0	0	0	0	24.4769	0	8.15897	0	0	0	6.77431	2.89514	2.70764	4.12569	0	0	0	0	0	0	1.46944	0	5.94236	1.85295	2	2	2	3 days, 1:03:00	3 days, 1:03:00	3 days, 1:03:00	1.58819	0	1.3875	346530000	27	0.331944	216 days, 14:08:00
22.0016	3.01528	5.78958	10.2688	0	0	0	0	4.58611	3.10764	4.53889	4.07755	0	0	0	0	25.181	25.2885	24.8113	25.0936	0	0	0	5.60278	2.04792	5.43889	4.36319	0	0	0	0	0	7.71181	5.39236	1.89514	6.04931	5.26215	15	11	10	22:09:00	17:05:00	15:09:00	77.634	0	94.688	575440000	80	6.62153	77595.2
0	2.75278	5.16389	2.63889	0	0	0	0	5.99653	6.925	21.0085	11.31	0	0	0	0	3.91111	0	0	1.3037	0	0	0	5.45208	5.22778	7.36875	6.0162	0	0	0	0	0	7.31736	5.23542	21,24,00	3.51528	5.35602	7	7	7	10:05:00	10:05:00	10:05:00	97.702	0	1.52986	286000000	49	0.651389	99269
0	0	0	0	0	0	0	0	4.89653	0	0	1.63218	0	0	0	0	0	0	0	0	0	0	0	5.60972	0	6.48056	4.03009	0	0	0	0	0	6.11597	0	0	0	1.52899	4	4	4	02:03:00	02:03:00	02:03:00	11 days, 8:02:00	0	1.11042	75100000	15	0.660417	148470
0	0	4.24375	1.41458	0	0	0	0	5.27847	0	3.13958	2.80602	0	0	0	0	24.7827	24.3414	0	16.3747	0	0	0	7.65764	2.85764	3.83403	4.7831	0	0	0	0	0	4.58889	6.92986	3.59792	1.19167	4.07708	7	7	1	10:08:00	10:08:00	01:04:00	80.047	0	42.245	386410000	45	06:29:00	66835.3
0	0	5.60208	1.86736	0	0	0	0	0	0	0	0	0	0	0	0	25.1661	25.0712	0	16.7458	0	0	0	0	6.27014	5.40347	3.8912	0	0	0	0	0	0	7.57014	6.10833	2.92083	4.14983	9	9	9	19:09:00	19:09:00	19:09:00	59.975	0	1.26875	289980000	27	0.440972	59598.4
25.5035	25.4859	25.6696	25.553	0	0	5.64028	1.88009	25.7789	25.0107	25.6919	25.4938	0	0	0	0	29.7201	29.3495	28.4784	29.1827	1.63125	1.09236	1.36181	25.7257	25.9859	25.8193	25.8436	6.97639	3.34167	4.89236	4.11458	4.83125	26.0373	25.7771	25.6004	25.5405	25.7388	18	17	15	1 day, 15:02:00	1 day, 15:02:00	1 day, 13:03:00	47.196	0	13 days, 11:31:00	12012000000	901	0.716667	47125.4
0	0	0	0	0	0	0	0	0	0	0	0	0	0	0	0	6.22153	4.67292	0	3.63148	0	0	0	0	0	0	0	0	0	0	0	0	2.99514	0	0	0	0.748785	2	2	2	05:08:00	05:08:00	05:08:00	42.869	0.0029326	1.05208	20125000	4	10:37:00	13478.4
3.99861	7.34653	3.72014	5.02176	0	0	0	0	21.067	0	7.26875	9.44525	0	0	0	0	0	24.0549	5.15764	9.73751	0	0	0	3.24722	6.19514	6.60208	5.34815	0	0	0	0	0	1.31389	6.45764	6.98472	7.00556	5.44045	4	4	4	2 days, 12:03:00	2 days, 12:03:00	2 days, 12:03:00	1.17083	0	36.071	446950000	99	8.083	16982.2
0	0	0	0	0	0	0	0	0	0	3.96111	1.32037	0	0	0	0	0	24.2163	0	8.0721	0	0	0	0	1.08542	0	0.361806	0	0	0	0	0	0	3.33542	1.34167	0.818056	1.37378	1	1	1	7	7	7	1.21597	0.0038204	6.39444	79872000	6	08:04:00	20551.4
2.51111	6.97083	4.64792	4.70995	0	0	0	0	7.15694	22.064	23.024	17.415	0	0	0	0	26.6529	27.0273	26.0724	26.5842	2.13056	1.67986	1.90521	1.15486	1.37222	5.68681	2.73796	0	1.09514	0	3.11667	1.05295	1.44236	7.24444	7.29514	7.38472	5.84167	17	17	17	1 day, 11:06:00	1 day, 11:06:00	1 day, 11:06:00	56.046	0	8 days, 4:03:00	1541000000	211	0.758333	25483
6.69236	5.79236	3.19931	5.22801	0	0	0	0	0	0	0	0	0	0	0	0	0	2.39167	0	0.797222	0	0	0	0	0	0	0	0	0	0	0	0	0	0	0	6.02292	1.50573	6	6	6	16:04:00	16:04:00	16:04:00	46.776	0	17.084	59915000	27	07:45:00	48331.4
7.26319	0	1.11458	2.79259	0	0	0	0	5.33403	20.0022	3.14931	9.49518	0	0	0	0	24.3241	7.37847	0	10.5675	0	0	0	7.77569	1.20347	7.47778	5.48565	0	0	0	0	0	2.6625	2.19514	2.91181	3.62639	2.84896	3	3	3	22:08:00	22:08:00	22:08:00	0.884028	0	31.388	373050000	59	0.293056	20730.6
24.2355	24.2412	5.27847	17.9184	0	0	6.74583	2.24861	4.84514	1.44931	2.24722	2.84722	0	0	0	0	25.8052	26.2301	26.8877	26.3077	3.28819	2.07222	2.68021	4.57153	3.74167	5.00347	4.43889	0	1.87639	3.72292	2.55486	2.03854	4.23958	3.44028	2.02222	6.78611	4.12205	6	6	6	1 day, 3:08:00	1 day, 3:08:00	1 day, 3:08:00	27.132	0	13 days, 1:14:00	2245200000	298	0.966667	27406.2
4.58194	4.95556	6.95417	5.49722	0	0	1.94792	0.649306	7.68611	7.26042	5.47153	6.80602	26.1128	0	0	8.70427	24.6501	24.9204	0	16.5235	2.44722	5.94028	4.19375	3.25139	4.8875	5.04722	4.39537	0	2.09514	4.17014	3.33889	2.40104	7.49514	3.70972	3.68264	5.29583	5.04583	8	8	4	1 day, 6:01:00	1 day, 6:01:00	17:01:00	37.501	0	5 days, 15:33:00	774280000	196	0.779861	37501.8
0	0	0	0	0	0	0	0	0	0	6.10139	2.0338	0	0	0	0	0	0	0	0	0	0	0	5.92847	19.0092	6.79306	10.5769	0	0	0	0	0	1.52153	7.53125	1.12847	5.21875	3.85	2	2	2	08:08:00	08:08:00	08:08:00	42.292	0	91.403	78693000	15	0.365278	37074.9
0	0	0	0	0	2.98056	0	0.993519	7.10556	0	7.42708	4.84421	0	0	0	0	25.7799	25.7314	0	17.1704	0	1.70694	0.853472	6.37431	3.52361	4.03194	4.64329	0	0	0	0	0	2.53542	6.64028	3.44028	1.4	3.50399	4	4	2	1 day, 2:05:00	1 day, 2:05:00	12:09:00	1.01042	0	42.103	742710000	75	0.847917	16495
0	0	0	0	0	0	1.16042	0.386806	0	0	0	0	0	0	0	0	0	0	24.1472	8.04907	7.12639	1.72014	4.42326	0	0	0	0	0	1.12986	0.945139	4.85556	1.73264	0	0	0	0	0	3	3	3	15:07:00	15:07:00	15:07:00	32.242	0	1.15347	93586000	65	0.475	32242.6
0.941667	0	2.83472	1.2588	0	0	0	0	4.89444	0	6.32431	3.73958	0	0	0	0	7.44861	6.20069	0	4.54977	0	0	0	6.47639	5.21806	6.89653	6.19699	0	0	0	0	0	5.17292	6.34236	3.74167	5.15069	5.10191	3	3	3	21:06:00	21:06:00	21:06:00	26.66	0	29.148	171770000	34	0.420833	26660.7
0	0	0	0	0	0	0	0	1.06181	0	6.95556	2.67245	0	0	0	0	0	2.70486	0	0.90162	0	0	0	1.31597	3.03403	0	1.45	0	0	0	0	0	1.74583	0.890278	1.19375	6.37431	2.55104	4	4	4	14:09:00	14:09:00	14:09:00	33.244	0	1.40694	96516000	29	0.729861	40368.4
0	0	6.34653	2.11551	0	0	0	0	5.33681	0	0	1.77894	0	0	0	0	6.27986	0	0	2.09329	0	0	0	0	5.0875	0	1.69583	0	0	0	0	0	0	4.74583	0	3.65208	2.09948	5	5	5	19:08:00	19:08:00	19:08:00	50.772	0	81.344	112070000	24	5.021	50772.4
2.08472	0	6.40903	2.83125	0	0	0	0	0	0	0.879167	0.293056	0	0	0	0	0	4.99097	0	1.66366	0	0	0	0	19.0058	0	6.33527	0	0	0	0	0	0	1.40764	1.42639	0	0.708507	2	2	2	09:04:00	09:04:00	09:04:00	39.706	0	1.19583	86848000	15	0.325694	39008.5
27.1317	26.9524	27.7079	27.264	0	7.20278	24.9616	10.7215	27.634	27.0245	27.7897	27.4827	27.9797	0	0	9.32657	31.9005	32.2717	31.5836	31.9186	26.189	26.6235	26.4062	27.8091	27.8926	27.7357	27.8125	4.13264	24.1578	25.1476	24.9155	19.5884	27.6963	27.7742	27.6835	27.6314	27.6963	42	42	39	3 days, 1:07:00	3 days, 1:07:00	2 days, 22:05:00	47.287	0	13 days, 11:31:00	51726000000	3396	09:04:00	38082.4
0	3.45417	0	1.15139	0	0	0	0	0	0	4.95069	1.65023	26.6517	0	0	8.8839	0	0	25.0994	8.36647	0	0	0	0	2.32292	1.52986	1.28426	0	0	0	0	0	2.82014	3.49792	4.05069	0	2.59219	7	5	5	10	07:07:00	07:07:00	86.156	0	1.03264	60706000	16	3.13542	41997.5
2.85972	4.075	0	2.31157	0	0	0	0	5.47986	0.975694	3.27361	3.24306	0	0	0	0	6.24792	1.55486	0	2.60093	0	0	0	2.69097	1.08194	1.76528	1.84606	0	0	0	0	0	7.475	1.16736	1.32361	3.47778	3.36094	3	3	3	1 day, 2:04:00	1 day, 2:04:00	1 day, 2:04:00	18:03:00	0	46.625	228540000	35	0.988194	18300.3
3.42639	4.57569	7.41389	5.13866	0	0.933333	0	0.311111	5.11458	1.64097	1.43333	2.72963	25.8468	0	0	8.6156	0	0	0	0	1.74514	2.21111	1.97812	2.20903	1.94028	5.76667	3.30532	0	7.75278	0	2.83194	2.64618	6.46667	22.022	1.27222	5.68194	8.86071	16	16	10	1 day, 6:09:00	1 day, 6:09:00	21:04:00	53.161	0	296.81	2005100000	237	0.49375	53469
3.98958	1.33819	7.38056	4.23611	0	0	0	0	0	0	3.12083	1.04028	0	0	0	0	25.1079	25.004	0	16.704	0	0	0	1.39028	3.25139	6.94583	3.8625	0	0	0	0	0	2.33611	4.51944	2.84375	1.00417	2.67587	8	8	8	13:06:00	13:06:00	13:06:00	62.463	0	35.684	532180000	82	7.099	47879.2
7.10833	2.1125	5.575	4.93194	0	0	4.04792	1.34931	6.4625	1.77014	5.22153	4.48472	27.5422	0	0	9.18073	26.689	26.9515	26.3633	26.6679	5.06181	7.21597	6.13889	7.51875	1.75556	3.05278	4.10903	0	4.97292	1.34583	3.58403	2.47569	2.54722	3.85764	1.89375	7.34306	3.91042	17	17	17	58	58	58	35.484	0	253.71	1970800000	303	0.765972	35519.8
27.0892	27.2075	27.7903	27.3623	0	4.38542	6.02014	3.46852	26.8669	26.447	26.672	26.662	25.7481	0	0	8.5827	31.0771	31.0409	31.7572	31.2917	26.3661	26.5218	26.444	26.614	01/01/1900 2,39,00	26.4531	26.5335	24.6986	6.95278	24.3795	25.0078	20.2597	26.8736	26.2545	26.5882	26.4488	26.5413	23	23	23	2 days, 10:03:00	2 days, 10:03:00	2 days, 10:03:00	42.657	0	13 days, 11:31:00	25822000000	2220	0.411806	15572.9
0	0	3.22083	1.07361	0	0	0	0	0	0	0	0	0	0	0	0	24.7827	24.3414	0	16.3747	0	0	0	0	0	0	0	0	0	0	0	0	0	0	0	0	0	7	1	1	16:09:00	04:07:00	04:07:00	61.673	0	7.19653	35900000	4	0.544444	68309
0	0	0	0	0	0	0	0	7.66319	0	0	2.5544	0	0	0	0	0	0	4.93611	1.64537	0	0	0	6.51736	2.20972	5.82986	4.85231	0	0	0	0	0	6.52986	4.67917	2.17986	0	3.34722	2	2	2	15	15	15	1.06458	0	1.18542	123190000	8	0.613194	22300.4
5.28403	0	0	1.76134	0	0	0	0	1.15069	0	5.77222	2.30764	0	0	0	0	3.58403	7.78542	0	3.78981	0	0	0	3.05903	3.65208	4.80139	3.8375	0	0	0	0	0	7.61875	1.29444	3.10486	7.71458	4.93316	6	6	6	13:05:00	13:05:00	13:05:00	59.663	0	51.918	259630000	44	0.864583	54518.2
0	0	1.13333	0.377778	0	0	0	0	7.32847	20.0013	6.37569	11.2352	0	0	0	0	0	0	4.02986	1.34329	0	0	0	20,01,00	2.29653	5.96389	4.13021	0	0	0	0	0	3.44167	4.95764	7.64028	5.81042	5.4625	4	4	4	05:09:00	05:09:00	05:09:00	93.209	0	0.875694	104100000	15	0.577778	83148.3
3.39653	7.57847	2.71597	4.56366	0	0	1.23889	0.412963	1.87083	1.60347	1.30972	1.59468	0	0	0	0	28	27.1887	27.0038	27.3975	4.16736	23.0076	13.5875	3.92708	4.98056	6.58611	5.16458	0	4.61528	5.41458	2.06528	3.02378	2.71181	23.0027	6.85625	5.03264	9.40085	15	15	14	1 day, 13:09:00	1 day, 13:09:00	1 day, 12:03:00	54.841	0	8 days, 18:31:00	1950400000	313	06:03:00	27892.6
0	6.19861	1.46806	2.55556	0	0	0	0	0	0	0	0	0	0	0	0	0	24.4444	0	8.14813	0	0	0	0	0	0	0	0	0	0	0	0	0	0	0	0	0	3	3	3	05:03:00	05:03:00	05:03:00	72.187	0	2.49097	43209000	6	0.459722	72187.4
0	0	1.23542	0.411806	0	0	0	0	1.28542	0	2.95208	1.4125	0	0	0	0	1.43194	7.30069	0	2.91088	0	0	0	1.66181	3.22847	4.03056	2.97361	0	0	0	0	0	0	6.74375	1.68333	7.45556	3.97066	5	5	5	17:05:00	17:05:00	17:05:00	24.305	0	1.0375	93169000	25	1.03194	24305.6
5.28542	7.07083	5.175	5.84375	0	1.31528	25.591	8.96876	23.0036	3.19931	5.54653	10.5831	28.1827	0	0	9.39423	26.8813	26.7694	26.5152	26.722	25.5629	25.3209	25.4419	4.00486	7.09236	1.10347	4.0669	0	26.3116	25.6491	25.0837	19.2611	1.59097	6.89514	3.19514	2.72292	3.60104	11	11	9	1 day, 3:06:00	1 day, 3:06:00	21:05:00	37.377	0	13 days, 11:31:00	2753600000	305	0.659028	37331
3.23889	2.88125	4.95486	3.69167	0	0	0	0	1.6375	0	1.27639	0.971296	0	0	0	0	24.9624	24.9344	0	16.6323	0	0	0	7.66319	1.70625	3.14375	4.17106	0	0	0	0	0	6.50417	0.991667	1.83819	1.55625	2.72257	4	4	4	20:09:00	20:09:00	20:09:00	30.132	0	1 day, 4:18:00	230820000	34	0.76875	30387
2.3625	1.81319	3.16181	2.44583	0	0	0	0	0	0	0	0	0	0	0	0	0	5.31806	0	1.77269	0	0	0	0	1.04931	0	0.349769	0	0	0	0	0	0	0	0	0	0	3	3	3	10:09:00	10:09:00	10:09:00	32.603	0	4.52361	56154000	8	3.83681	33220.3
1.40833	1.66736	7.5125	3.5294	0	0	0	0	4.92431	3.88403	3.76667	4.19167	0	0	0	0	25.4598	26.5644	0	17.3414	0	0	0	6.10208	5.60278	7.67917	6.46134	0	0	0	0	0	4.09931	3.98958	2.86944	2.72847	3.4217	10	10	1	19:02:00	19:02:00	02:08:00	70.983	0	13 days, 11:31:00	922650000	142	0.542361	71024.1
0	0	0	0	0	0	0	0	0	0	0	0	29.2908	26.216	0	18.5023	30.955	30.7849	30.1762	30.6387	0	0	0	0	0	0	0	0	0	0	0	0	0	1.27361	0	0	0.318403	27	1	1	2 days, 9:06:00	04:05:00	04:05:00	41.792	0.0010384	5.0875	12866000	16	0.369444	41792.8
0	0	6.24444	2.08148	0	0	0	0	3.90139	4.07708	3.06319	3.68056	0	0	0	0	0	0	0	0	0	0	0	0	7.32083	0	2.44028	0	0	0	0	0	6.01111	6.12569	3.92917	4.13819	5.05104	7	7	7	17:05:00	17:05:00	17:05:00	43.787	0	1.18819	110310000	24	5.55208	21517.1
0	0	2.84375	0.947917	0	0	0	0	2.07708	7.25278	7.32569	5.55185	0	0	0	0	3.53681	4.05347	0	2.53009	0	0	0	3.33819	1.34931	4.52986	3.07245	0	0	0	0	0	7.48958	7.6125	5.29931	7.56181	6.9908	4	4	4	1 day, 8:03:00	1 day, 8:03:00	1 day, 8:03:00	0.602778	0	0.696528	180050000	39	0.790278	11426.9
7.69583	1.04514	4.02361	4.25486	0	0	0	0	6.25764	2.67639	2.69931	3.87778	0	0	0	0	26.6113	26.9542	0	17.8552	0	0	0	3.60556	2.25833	3.44167	3.10185	0	0	0	0	0	6.23125	1.25764	1.84375	22.058	7.84766	5	5	5	1 day, 18:07:00	1 day, 18:07:00	1 day, 18:07:00	24.646	0	5 days, 18:53:00	1024000000	156	0.647222	23594.2
4.45694	0	1.07361	1.84352	0	0	0	0	4.84653	0	21.028	8.62484	0	0	0	0	0	1.07222	0	0.357407	0	0	0	7.00278	5.23333	1.28542	4.50718	0	1.15208	0	0	0.288021	4.82847	4.18611	3.56806	7.49236	5.01875	7	7	7	16:06:00	16:06:00	16:06:00	76.366	0	41.362	511360000	52	0.378472	76836.8
3.20694	6.91528	1.79306	3.97176	0	0	3.775	1.25833	0	0	0	0	25.781	0	0	8.59367	0	0	0	0	24.3339	6.0375	15.1857	0	0	0	0	0	7.49028	3.16736	1.39653	3.01354	0	7.20278	0	0	1.80069	14	14	14	2 days, 4:05:00	2 days, 4:05:00	2 days, 4:05:00	30.325	0	4 days, 8:15:00	485360000	101	0.702778	16097.3
0	0	0	0	0	0	6.12847	2.04282	0	0	0	0	0	0	0	0	0	0	0	0	3.05	2.63403	2.84201	0	0	0	0	0	5.84167	5.38333	3.39514	3.65503	0	0	0	0	0	4	4	4	03:02:00	03:02:00	03:02:00	149.74	0	1.62153	9312700	10	5.94097	40966.7
28.0508	27.9482	28.1909	28.0633	3.17986	7.26944	26.6324	12.3606	25.7956	25.6255	26.2122	25.8778	29.858	0	0	9.95267	30.2793	30.6413	31.6682	30.8629	27.9376	26.9316	27.4346	26.2652	26.1316	26.2619	26.2196	6.78125	26.6538	26.3135	25.9343	21.4207	26.0265	26.476	26.3324	26.327	26.2905	26	26	26	39	39	39	51.774	0	13 days, 11:31:00	26051000000	2513	0.858333	22241.4
0	0	4.57569	1.52523	0	0	0	0	5.51736	0	1.02986	2.18241	0	0	0	0	0	0	7.22361	2.40787	0	0	0	0	1.36458	7.27708	2.88056	0	0	0	0	0	0	7.54583	5.91389	3.75903	4.30469	5	5	5	10:06:00	10:06:00	10:06:00	2 days, 11:03:00	0	1 day, 2:49:00	84364000	12	0.943056	44521.4
7.00208	7.77917	7.21875	7.33333	0	0	0	0	7.27153	6.40625	0.985417	4.88773	0	0	0	0	25.5369	25.431	27.0844	26.0174	1.05694	3.57222	2.31458	2.21875	1.00278	1.19931	1.47361	0	0	6.59375	0	1.64844	7.02431	1.15347	2.50278	3.66042	3.58524	13	13	13	16	16	16	117.77	0	165.78	842340000	145	0.446528	107489
7.50208	0.836806	0	2.77963	0	0	0	0	4.05903	0	6.17639	3.41181	0	0	0	0	4.77292	4.54375	0	3.10556	2.87153	0	1.43576	5.92847	5.17083	4.64861	5.24931	0	0	0	0	0	2.78056	1.28403	1.31181	1.95694	1.83333	3	3	3	12:03:00	12:03:00	12:03:00	1 day, 19:05:00	0	75.722	213550000	23	5.061	43050.1
0	0	2.53819	0.846065	0	0	0	0	7.07222	1.54792	7.43472	5.35162	0	0	0	0	0	7.41944	0	2.47315	6.98194	0	3.49097	1.81667	6.53611	1.08194	3.14491	0	0	0	0	0	2.21319	3.41319	3.62153	1.52222	2.69253	9	9	9	16:08:00	16:08:00	16:08:00	66.187	0	25.041	218770000	31	NaN	NaN
0	0	0	0	0	0	0	0	0	0	0	0	0	0	0	0	0	0	1.89653	0.632176	0	0	0	0	5.14514	5.69167	3.61227	0	0	0	0	0	0	3.43403	0	4.25278	1.9217	3	3	3	07:01:00	07:01:00	07:01:00	53.69	0	0.749306	43771000	8	0.764583	54407
5.08264	3.99444	2.14861	3.7419	0	0	0	0	0	0	0	0	0	0	0	0	0	0	1.39167	0.463889	0	0	0	0	0	0	0	0	0	0	0	0	0	0	0	0	0	3	3	3	09:04:00	09:04:00	09:04:00	51.506	0	0.676389	66180000	11	NaN	NaN
0	0	0	0	0	0	0	0	0	0	0	0	0	0	0	0	26.7735	27.0772	25.9442	26.5983	0	0	0	0	0	0	0	0	0	0	0	0	2.90764	0	0	0	0.72691	16	1	1	2 days, 0:01:00	02:06:00	02:06:00	36.006	0.009901	0.716667	7269600	5	NaN	NaN
26.2248	25.7673	27.1087	26.3669	0	5.84514	4.79306	3.54606	24.4497	24.4626	24.9752	24.6292	25.2505	0	0	8.41683	28.6998	29.8446	29.9368	29.4937	25.457	24.8331	25.1451	25.0731	25.6151	24.942	25.2101	0	6.00625	2.24514	3.50486	2.93906	24.4938	25.3213	24.83	25.0372	24.9206	13	13	13	1 day, 22:02:00	1 day, 22:02:00	1 day, 22:02:00	1.40417	0	13 days, 11:31:00	9194000000	582	0.740972	23497
0	5.83125	7.52222	4.45116	0	0	0	0	7.37778	5.68681	5.25764	6.10741	0	0	0	0	4.19861	0	0	1.39954	0	0	0	6.54583	2.48958	2.05208	3.69583	0	0	0	0	0	3.07222	0.9875	7.71736	1.21042	3.24688	7	7	7	1 day, 9:01:00	1 day, 9:01:00	1 day, 9:01:00	29.688	0	44.795	388680000	54	NaN	NaN
3.04028	0.926389	0.929167	1.63194	0	0	0	0	0	0	5.27014	1.75671	0	0	0	0	0	1.31389	0	0.437963	0	0	0	5.63681	4.42778	5.72361	5.26273	0	0	0	0	0	0	4.99653	4.12569	3.77361	3.22396	2	2	2	13:05:00	13:05:00	13:05:00	1.10347	0.0011249	5.04097	152760000	38	0.929861	14724.8
4.27292	6.80625	2.86597	4.64838	0	4.01042	0	1.33681	6.52361	7.18611	24.1784	12.6294	0	0	0	0	27.7962	27.224	25.7824	26.9342	0	1.14653	0.573264	24.5838	24.1606	7.31806	18.6875	0	2.65069	0	0	0.662674	24.5843	24.6344	24.0035	24.2481	24.3676	12	10	10	1 day, 12:01:00	1 day, 4:06:00	1 day, 4:06:00	36.618	0	13 days, 11:31:00	2937200000	302	0.952083	36618.6
28.0184	28.1878	28.6416	28.2826	27.3069	27.5301	30.9887	28.6086	25.4808	25.9733	26.8596	26.1046	34.0795	28.8768	27.3915	30.1159	29.1746	30.274	29.0423	29.497	30.3389	29.5191	29.929	26.9773	26.3744	27.0788	26.8102	28.3728	30.4658	30.3151	29.7974	29.7378	25.0605	27.0652	26.971	26.6181	26.4287	33	33	31	79	79	3 days, 1:09:00	35.836	0	13 days, 11:31:00	56330000000	3659	0.540972	35836
24.6731	24.1757	24.8561	24.5683	0	0	0	0	24.4559	1.21111	24.9588	16.8753	0	0	0	0	28.9605	29.0069	29.2032	29.0569	6.81736	7.35069	7.08403	24.772	25.5602	24.8437	25.0586	1.40764	0	2.15625	2.67431	1.55955	24.3043	24.998	24.9857	25.0178	24.8265	19	19	19	1 day, 19:08:00	1 day, 19:08:00	1 day, 19:08:00	46.474	0	13 days, 11:31:00	6121000000	651	0.854861	46474.8
28.4503	28.4951	29.5254	28.8236	4.89861	6.38611	27.2502	12.845	30.2041	29.2581	29.6783	29.7135	29.8558	0	0	9.95193	33.4394	34.0909	31.5747	33.035	29.2826	28.5996	28.9411	30.3506	29.4324	29.6736	29.8189	27.0475	27.7628	27.666	27.8792	27.5889	30.213	29.71	29.6826	29.3827	29.7471	32	32	32	3 days, 8:09:00	3 days, 8:09:00	3 days, 8:09:00	1.30972	0	13 days, 11:31:00	156360000000	5014	0.838889	19746.1
27.8862	27.9123	28.1831	27.9939	24.4798	24.8089	24.6456	24.6448	27.0908	26.2009	27.901	27.0642	26.8818	0	0	8.9606	32.1163	32.3575	01/01/1900 4,48,00	32.2369	26.1632	26.2704	26.2168	27.3123	27.8603	27.3939	27.5222	5.12431	25.1743	24.8708	24.0826	19.813	26.7445	27.8334	27.8406	27.4285	27.4617	64	64	61	3 days, 16:06:00	3 days, 16:06:00	3 days, 14:01:00	53.667	0	13 days, 11:31:00	48283000000	3622	0.80625	53629
0	0	0	0	0	0	0	0	0	0	0	0	29.5726	29.9967	30.5361	30.0351	30.1794	30.279	30.5234	30.3273	0	5.69236	2.84618	0	0	0	0	0	0	0	0	0	0	0	0	0	0	19	1	1	1 day, 17:07:00	4	4	50.068	0.0044563	0.425694	91289000	6	0.221528	50068.5
25.4496	25.4238	26.137	25.6701	24.5447	26.0658	25.5755	25.3953	25.4611	25.3848	25.1769	25.3409	28.024	0	0	9.34133	28.0057	01/01/1900 4,26,00	27.4634	27.7345	24.5473	4.10972	14.3285	25.4185	25.3283	25.2934	25.3467	25.4631	24.6733	4.15208	1.99653	14.0713	25.4927	25.1774	25.1894	25.2442	25.2759	28	4	0	2 days, 8:09:00	13	0	49.86	0	13 days, 11:31:00	10993000000	918	0.615972	49861
7.67222	23.0049	24.1283	18.2685	0	0	3.81806	1.27269	24.6141	24.5395	24.6994	24.6177	0	0	0	0	28.1821	28.0852	26.9864	27.7512	6.28611	24.5995	15.4428	7.30486	24.6348	24.4519	18.7972	3.71181	0	4.34653	3.53889	2.89931	24.6542	24.1861	24.3877	24.3701	24.3995	11	11	11	3 days, 18:08:00	3 days, 18:08:00	3 days, 18:08:00	1.24444	0	13 days, 11:31:00	4634100000	357	0.386111	15891.7
1.47778	2.05486	5.02292	2.85185	0	0	0	0	4.80486	22.062	5.64861	10.8385	0	0	0	0	0	0	3.62222	1.20741	5.12569	1.89097	3.50833	4.73264	4.68542	4.99236	4.80347	0	6.34236	0	0	1.58559	4.99167	2.22292	7.70903	1.26667	4.04757	18	18	3	1 day, 13:02:00	1 day, 13:02:00	11:04:00	48.882	0	13 days, 11:31:00	1812300000	245	0.490972	48882.3
0	0	5.62083	1.87361	0	4.13611	0	1.3787	3.19861	1.32014	4.49097	3.00324	24.605	0	0	8.20167	24.0847	0	0	8.02823	0	0	0	3.57014	7.13681	3.79236	4.8331	0	0	0	0	0	7.17917	4.56319	1.17569	3.57847	4.12413	8	8	8	13:02:00	13:02:00	13:02:00	90.614	0	41.041	412930000	63	7.0025	90646.6
28.5583	28.4231	28.4073	28.4629	0	24.4162	26.772	17.0627	29.0125	28.4908	29.4133	28.9722	29.7638	30.0528	0	19.9389	33.3632	33.3517	33.0729	33.2626	28.4614	28.7159	28.5887	28.6692	29.2673	28.8487	28.9284	26.1666	26.5993	26.7987	26.7441	26.5772	28.8234	29.0525	29.5151	29.2153	29.1516	81	81	71	3 days, 12:06:00	3 days, 12:06:00	3 days, 4:04:00	76.967	0	13 days, 11:31:00	117610000000	7845	8.033	77611.6
5.73958	7.1125	24.816	12.556	0	6.21875	1.54444	2.58773	24.8613	24.6312	24.2661	24.5862	25.9165	0	0	8.63883	29.1734	28.8622	29.0431	29.0262	24.2243	24.1448	24.1846	24.7068	24.2885	24.4765	24.4906	0.997222	7.65764	1.25347	2.05625	2.99115	25.1617	24.2994	24.2797	24.0536	24.4486	8	8	5	47	47	1 day, 7:09:00	1.10972	0	13 days, 11:31:00	4732000000	649	0.890972	10607
0	0	17,49,00	0	0	0	0	0	0	0	7.11319	2.37106	0	0	0	0	3.00833	1.10903	0	1.37245	0	0	0	0	2.61319	1.69514	1.43611	0	0	0	0	0	0	1.67847	3.64375	0	1.33056	2	2	2	06:06:00	06:06:00	06:06:00	49.023	0	0.831944	82002000	14	0.596528	49023.3
24.4264	24.3587	25.317	24.7007	0	0	4.69792	1.56597	24.7376	24.5209	24.4371	24.5652	0	0	0	0	29.1887	29.3945	29.2784	29.2872	24.3062	24.4648	24.3855	24.5121	24.6938	24.5776	24.5945	5.85486	2.48958	1.72569	1.62986	2.925	24.6677	24.782	24.8909	24.6723	24.7532	14	14	14	1 day, 16:07:00	1 day, 16:07:00	1 day, 16:07:00	36.454	0	13 days, 11:31:00	5579500000	622	0.427083	36454.2
24.2797	1.60972	25.0998	16.9964	0	0	0	0	4.77292	5.61944	3.04792	4.48009	0	0	0	0	28.1532	27.7477	26.8044	27.5684	0	0	0	24.237	2.37292	2.24653	9.61881	0	0	0	0	0	1.46806	5.51319	3.86389	3.22014	3.51632	6	6	6	2 days, 12:09:00	2 days, 12:09:00	2 days, 12:09:00	6.59861	0	197.96	2719800000	276	0.674306	412 days, 8:32:00
25.7287	25.7489	25.694	25.7239	0	2.25625	4.23681	2.16435	26.2193	25.5927	26.2324	26.0148	24.4165	0	0	8.13883	29.7127	29.9635	29.2139	29.63	6.86458	1.51597	4.19028	26.1769	26.4156	25.8761	26.1562	7.15833	1.47708	2.97847	6.22361	4.45938	26.5073	26.1512	26.1004	26.3054	26.2661	11	11	11	1 day, 20:06:00	1 day, 20:06:00	1 day, 20:06:00	33.668	0	13 days, 11:31:00	15030000000	1238	0.292361	33668.7
2.02014	6.36528	4.95347	4.4463	0	0	0	0	6.26875	0	5.15	3.80625	0	0	0	0	25.2549	24.3695	01/01/1900 0,11,00	24.8122	0	0	0	7.62361	6.17847	2.38125	5.39444	0	0	0	0	0	0.991667	6.47361	3.04097	2.30139	3.20191	4	4	4	13	13	13	34.239	0	50.203	473510000	43	4.87153	25862.2
24.1106	24.1685	25.1277	24.4689	6.25417	4.51458	3.51319	4.76065	24.6026	24.8105	24.0434	24.4855	26.6508	0	0	8.8836	29.1956	28.8513	28.1391	28.7287	3.93819	1.43611	2.68715	01/01/1900 0,06,00	24.0357	24.3803	24.208	0	4.04792	5.84444	24.0212	8.47839	25.1249	24.5911	24.5954	24.5024	24.7035	31	31	1	1 day, 23:03:00	1 day, 23:03:00	02:03:00	84.774	0	13 days, 11:31:00	6352800000	882	6.017	84775.4
0	0	0	0	3.90139	0	5.85278	3.25139	0	0	0	0	25.681	0	0	8.56033	0	0	0	0	22.0064	1.19236	11.5994	0	0	0	0	0	2.025	6.40208	6.94861	3.84392	0	0	0	0	0	4	4	4	1 day, 3:01:00	1 day, 3:01:00	1 day, 3:01:00	1.13264	0	1.30486	78133000	54	0.48125	19482.3
24.4363	24.1822	25.387	24.6685	0	0	5.98403	1.99468	7.07917	7.57847	24.3441	13.0006	25.5237	0	0	8.5079	28.949	28.7593	30.7795	29.4959	25.8314	24.5129	25.1721	24.929	24.1838	1.85208	16.9883	0	2.23333	5.86875	0	2.02552	1.28333	24.4149	4.33542	1.02014	7.76345	17	17	17	74	74	74	16.081	0	13 days, 11:31:00	4609700000	597	0.573611	16081.5
4.20556	1.88125	1.98889	2.6919	0	0	0	0	4.44514	0	2.38681	2.27731	0	0	0	0	2.40069	6.91319	0	3.10463	0	0	0	3.40764	2.45694	3.29306	3.05255	0	0	0	0	0	0	6.98472	3.7625	3.29236	3.5099	3	3	3	1 day, 12:05:00	1 day, 12:05:00	1 day, 12:05:00	1.18819	0	26.975	139690000	23	0.705556	239 days, 14:28:00
0	0	0	0	0	0	3.18681	1.06227	0	0	0	0	0	0	0	0	0	1.16111	0	0.387037	2.65347	3.26111	2.95729	0	0	0	0	0	0	2.51667	0	0.629167	0	0	0	0	0	3	2	2	20:06:00	13:09:00	13:09:00	1.10139	0	0.95	64767000	25	0.338889	18505.7
0	0	7.34167	2.44722	0	0	0	0	2.27014	0	5.97708	2.74907	0	0	0	0	24.1936	4.77639	0	9.65666	0	0	0	1.50069	0	2.95208	1.48426	0	0	0	0	0	4.83681	1.91319	3.97708	1.45903	3.04653	2	2	1	1 day, 9:07:00	1 day, 9:07:00	21:01:00	1.02153	0	93.495	337600000	58	0.6375	10823.2
0	0	0	0	0	0	0	0	0	0	0	0	24.5697	0	0	8.1899	0	0	0	0	1.94097	1.31111	1.62604	0	0	0	0	0	4.73819	0	6.37014	2.77708	0	0	0	0	0	3	3	3	21:01:00	21:01:00	21:01:00	1.20694	0	0.825694	33637000	23	6.71875	17607.5
0	0	0	0	0	1.82292	1.54514	1.12269	6.51875	0	0	2.17292	0	0	0	0	0	0	0	0	2.66875	6.67569	4.67222	6.10278	0	1.02222	2.375	0	0	4.68125	4.57153	2.31319	2.16806	0	0	0	0.542014	3	3	3	1 day, 2:04:00	1 day, 2:04:00	1 day, 2:04:00	0.904861	0	78.113	94608000	50	0.947917	14281.1
25.67	25.9439	26.7348	26.1162	0	0	1.82708	0.609028	25.6861	1.57361	26.3712	17.877	0	0	0	0	30.3991	30.1552	29.8763	30.1435	5.45972	2.33681	3.89826	26.0005	26.2177	25.993	26.0704	0	1.83542	0	0	0.458854	25.0184	25.9925	26.2553	25.9512	25.8043	15	15	14	3 days, 10:03:00	3 days, 10:03:00	3 days, 10:03:00	1.31181	0	13 days, 11:31:00	14988000000	1056	6.77431	18816.5
0	0	1.65833	0.552778	0	0	0	0	0	0	3.50625	1.16875	0	0	0	0	25.9839	26.1011	24.1995	25.4282	0	0	0	0	0	0	0	0	0	0	0	0	0	2.42986	1.66806	0	1.02448	9	3	3	1 day, 9:05:00	12:05:00	12:05:00	28.521	0	0.906944	61428000	11	0.533333	28521.8
24.1679	1.33889	0	8.50226	0	0	0	0	0	0	0	0	0	0	0	0	0	28.3716	26.5865	18.3194	1.73264	5.23681	3.48472	7.48681	3.91042	3.22847	4.87523	0	0	0	0	0	5.25903	3.57847	2.10903	4.37361	3.83003	2	2	2	17:04:00	17:04:00	17:04:00	0.813194	0	10 days, 14:48:00	2776500000	323	0.79375	12451.4
0	0	5.74653	1.91551	0	0	0	0	6.78264	0	6.50833	4.43032	0	0	0	0	0	24.9391	24.7342	16.5578	0	0	0	3.39931	1.39722	7.42917	4.07523	0	0	0	0	0	1.05278	2.06736	3.24861	1.77361	2.03559	5	5	5	1 day, 18:09:00	1 day, 18:09:00	1 day, 18:09:00	1.03333	0	41.484	582590000	86	0.748611	11828.6
25.6727	25.5271	26.1154	25.7717	0	1.06528	24.6544	8.57323	26.8246	26.8975	25.0712	26.2644	28.8962	27.8264	25.505	27.4092	29.2392	28.7661	32.2405	30.0819	26.3549	25.7238	26.0393	26.1439	24.9193	26.4152	25.8261	25.5861	25.517	24.7129	25.1192	25.2338	27.1095	25.7025	25.7364	25.9331	26.1204	27	27	27	3 days, 6:03:00	3 days, 6:03:00	3 days, 6:03:00	27.912	0	13 days, 11:31:00	12696000000	2205	0.731944	27912.4
0	0	0	0	0	0	0	0	7.75347	6.09167	0	4.61505	0	0	0	0	24.3293	7.72153	0	10.6836	0	0	0	4.91806	5.02639	1.07153	3.67199	0	0	0	0	0	7.58472	2.26806	0	0	2.46319	5	2	2	08:07:00	03:07:00	03:07:00	71.108	0	97.037	157590000	59	0.752083	71109.2
0	0	4.96667	1.65556	0	0	0	0	1.31667	0	5.44097	2.25255	0	0	0	0	0	0	0	0	0	0	0	3.11736	7.66528	2.36042	4.38102	0	0	0	0	0	3.31736	3.27222	20.083	20.096	11.6921	3	3	3	14:09:00	14:09:00	14:09:00	25.448	0	0.739583	210340000	40	12.019	25448.3
0	0	0	0	0	0	0	0	6.55278	5.09792	6.82153	6.15741	0	0	0	0	24.5751	24.6256	0	16.4002	0	0	0	2.825	3.07847	1.43681	2.44676	0	0	0	0	0	1.56042	2.57292	1.11528	7.57222	3.20521	7	7	7	17:06:00	17:06:00	17:06:00	34.996	0	1 day, 16:17:00	363910000	47	5.01736	35109.2
25.7842	25.7909	26.4423	26.0058	0	3.56528	6.08125	3.21551	25.6061	25.5072	25.8033	25.6389	24.7584	0	0	8.2528	30.0574	30.2554	01/01/1900 6,05,00	30.1564	24.6518	25.1048	24.8783	25.9304	25.992	25.6639	25.8621	0	5.36042	5.65764	2.74375	3.44045	25.7868	26.0423	25.8978	25.826	25.8882	28	28	28	2 days, 3:01:00	2 days, 3:01:00	2 days, 3:01:00	45.627	0	13 days, 11:31:00	13432000000	1389	NaN	NaN
4.15833	3.40486	24.546	10.7031	0	0	6.59236	2.19745	24.0362	5.51944	24.201	17.9189	0	0	0	0	28.8574	28.7938	0	19.2171	2.54792	24.7274	13.6377	24.7131	24.2714	24.78	24.5882	4.56389	5.17292	20.0069	5.75625	8.87499	5.31042	24.159	1.54444	24.9261	13.985	15	15	15	2 days, 21:08:00	2 days, 21:08:00	2 days, 21:08:00	1.44167	0	12 days, 0:08:00	4754400000	449	NaN	NaN
3.45417	6.32778	4.24097	4.67431	0	0	6.81597	2.27199	2.66389	4.27708	6.19167	4.37755	27.4947	0	0	9.1649	26.7722	26.6181	27.4999	26.9634	2.29722	2.41597	2.3566	3.51181	1.14236	6.84097	3.83171	0	4.16806	4.70347	7.11667	3.99705	4.17431	3.99167	4.30139	4.55417	4.25538	6	6	6	1 day, 6:01:00	1 day, 6:01:00	1 day, 6:01:00	1.13472	0	12 days, 5:37:00	1621600000	275	0.822222	15734.1
0	0	0	0	0	0	4.00833	1.33611	0	0	0	0	5.6	0	0	1.86667	0	0	0	0	5.19097	2.37014	3.78056	0	0	0	0	0	2.18889	2.05417	0	1.06076	0	0	0	0	0	5	5	5	1 day, 0:07:00	1 day, 0:07:00	1 day, 0:07:00	26.688	0	44.126	32914000	39	1.00833	26688.3
5.30139	0	1.25903	2.18681	0	0	0	0	6.51111	0	2.94375	3.15162	0	0	0	0	2.73681	3.55625	0	2.09769	0	0	0	5.53611	1.39375	1.23681	2.72222	0	0	0	0	0	7.13819	4.67847	1.96111	6.75833	5.13403	6	6	6	21:06:00	21:06:00	21:06:00	37.177	0	26.564	253370000	39	0.650694	37177.7
2.13681	1.49097	4.01319	2.54699	0	0	0	0	7.46319	0	4.20625	3.88981	0	0	0	0	0	24.3595	0	8.11983	0	0	0	6.1375	1.22639	3.27292	3.5456	0	0	0	0	0	4.50139	1.77847	2.39444	4.45764	3.28299	6	6	6	1 day, 2:02:00	1 day, 2:02:00	1 day, 2:02:00	48.991	0	1 day, 5:29:00	315630000	78	0.484028	48991.3
0	0	0	0	0	0	0	0	0	0	0	0	0	0	0	0	2.13681	5.8625	0	2.66644	0	0	0	0	0	0	0	0	0	0	0	0	1.69375	0	0	0	0.423437	2	2	2	13:06:00	13:06:00	13:06:00	1.21389	0.0011494	7.04028	7472000	8	0.663194	13967.8
0	0	0	0	0	0	0	0	5.49931	0	5.67708	3.72546	0	0	0	0	0	24.2795	0	8.09317	0	0	0	5.15625	0	5.39028	3.51551	0	0	0	0	0	7.71458	0	0	0	1.92865	6	6	6	11:06:00	11:06:00	11:06:00	3 days, 20:47:00	0	0.918056	231410000	28	0.688889	92409.5
0	0	2.47708	0.825694	0	0	0	0	0	0	2.56806	0.856019	0	0	0	0	5.34167	1.72153	0	2.3544	4.74097	0	2.37049	1.77708	1.78403	3.24931	2.27014	0	0	0	0	0	6.25278	6.83819	7.52847	3.07292	5.92309	3	3	3	1 day, 18:09:00	1 day, 18:09:00	1 day, 18:09:00	11:13:00	0	0.948611	114010000	13	6	11130.6
4.97431	4.83194	24.8867	11.5643	0	0	7.23403	2.41134	5.84306	3.25208	2.87292	3.98935	0	0	0	0	27.1797	27.4554	27.4336	27.3562	5.11597	2.525	3.82049	4.87014	1.55347	7.71458	4.71273	0	4.60486	0	0	1.15122	2.92569	2.99028	2.74583	2.89167	2.88837	10	10	10	43	43	43	0.770139	0	12 days, 14:43:00	2515400000	361	0.739583	15209.5
6.98194	1.43889	4.61319	4.34468	0	0	0	0	5.26875	0	7.51111	4.25995	0	0	0	0	24.2049	24.7411	0	16.3153	5.22431	6.4	5.81215	3.76667	1.31111	4.64375	3.24051	0	0	0	0	0	2.20417	1.72292	7.12292	1.21181	3.06545	3	3	1	1 day, 5:06:00	1 day, 5:06:00	12:05:00	0.830556	0	0.765972	450200000	72	0.884028	17175.9
0	0	5.025	1.675	0	0	24.4191	8.1397	0	0	0	0	0	0	0	0	0	0	0	0	25.2953	24.6973	24.9963	0	0	0	0	6.88403	24.0212	4.54792	24.0415	14.8737	0	0	0	0	0	9	6	6	2 days, 4:09:00	1 day, 14:06:00	1 day, 14:06:00	14:52:00	0	9 days, 2:16:00	589020000	164	0.497222	14520.2
1.36389	3.49028	0	1.61806	0	0	0	0	3.25625	0	7.02847	3.42824	0	0	0	0	0	0	25.1859	8.3953	0	0	0	4.56389	4.82292	3.11528	4.16736	0	0	0	0	0	1.16181	6.28194	6.4	2.85556	4.17483	6	6	6	1 day, 3:05:00	1 day, 3:05:00	1 day, 3:05:00	24.555	0	13:03:00	163900000	40	0.567361	24555.4
0	0	4.97431	1.6581	0	0	0	0	3.63264	0	0	1.21088	0	0	0	0	6.1375	5.93819	0	4.02523	0	0	0	0	7.10139	7.50833	4.86991	0	0	0	0	0	0.985417	0	5.23333	7.45347	3.41806	8	5	5	1 day, 21:08:00	1 day, 8:05:00	1 day, 8:05:00	1.26111	0	22.047	131020000	20	07:08:00	18736.6
5.78333	0.929861	7.56528	4.75949	0	0	0	0	21.0057	0	6.83264	9.27945	0	0	0	0	0	7.45	0	2.48333	0	0	0	0.8875	1.00972	6.70694	2.86806	0	0	0	0	0	6.03056	4.70417	1.34097	6.74931	4.70625	5	5	5	1 day, 3:03:00	1 day, 3:03:00	1 day, 3:03:00	29.411	0	1.06458	314120000	66	0.765278	29411.4
6.36181	3.98264	21.0065	10.4503	0	0	0	0	5.9	2.08056	7.51458	5.16505	0	0	0	0	24.8405	24.4553	0	16.4319	0	0	0	5.74097	1.58958	1.24653	2.85903	0	0	0	0	0	5.23889	5.75625	6.30903	3.22778	5.13299	15	15	15	1 day, 14:06:00	1 day, 14:06:00	1 day, 14:06:00	43.059	0	152.82	615980000	87	0.789583	43059
5.35347	1.5125	2.65139	3.17245	0	0	0	0	1.40833	7.05833	6.53264	4.99977	0	0	0	0	25.4909	24.9024	24.3908	24.928	0	0	0	5.41111	6.8625	7.33819	6.53727	0	0	0	0	0	1.65417	4.9125	7.42986	5.07708	4.7684	9	9	9	1 day, 23:07:00	1 day, 23:07:00	1 day, 23:07:00	0.918056	0	123.79	741610000	171	8.097	18814
4.12847	5.55903	0.922917	3.53681	0	0	0	0	1.38264	5.32431	7.78958	4.83218	0	0	0	0	25.9587	26.0905	26.3206	26.1233	2.14722	0	1.07361	3.20278	7.49167	7.74028	6.14491	0	0	0	0	0	6.825	3.99792	3.21875	6.70347	5.18628	9	9	9	2 days, 3:01:00	2 days, 3:01:00	2 days, 3:01:00	24.859	0	264.73	1289100000	148	0.3	24859.3
0	0	0	0	4.92778	1.70903	1.01319	2.55	0	0	0	0	25.6127	0	0	8.53757	0	0	0	0	1.35625	1.00556	1.1809	0	0	0	0	6.63056	23.0073	1.53958	1.44653	8.15599	0	0	0	5.72361	1.4309	7	7	7	1 day, 3:08:00	1 day, 3:08:00	1 day, 3:08:00	27.763	0	1.07083	95826000	66	0.570139	27763.6
27.1891	27.0203	28.0282	27.4125	4.7125	1.16458	4.08194	3.31968	28.3189	27.697	28.5928	28.2029	25.8815	6.28125	28.8198	20.3275	32.1694	32.4618	31.4887	32.04	25.686	25.8191	25.7525	29.2105	28.7063	28.8135	28.9101	7.85833	4.19097	3.34792	2.09444	4.37292	28.6074	28.8256	28.7771	28.6683	28.7196	29	29	27	3 days, 4:06:00	3 days, 4:06:00	3 days, 4:06:00	0.922917	0	13 days, 11:31:00	83714000000	3343	7.052	20128.8
0	0	5.03889	1.67963	0	0	0	0	0	0	3.73958	1.24653	0	0	0	0	0	3.05764	0	1.01921	0	0	0	4.00764	2.18681	0	2.06481	0	0	0	0	0	0	3.13542	0	1.28958	1.10625	3	3	3	18	18	18	27.517	0	20:09:00	70309000	21	5.099	27517.8
0	1.51875	0	0.50625	0	0	0	0	0	0	0	0	0	0	0	0	2.69792	6.46042	0	3.05278	0	0	0	0	6.04792	0	2.01597	0	0	0	0	0	0	5.49583	0	6.86181	3.08941	2	2	2	07:02:00	07:02:00	07:02:00	36.768	0	22:06:00	170470000	33	0.461806	36768
0	3.11528	3.74167	2.28565	0	0	0	0	1.00972	0	1.30486	0.771528	0	0	0	0	0	1.2875	0	0.429167	0	0	0	0.975	4.47431	6.43264	3.96065	0	0	0	0	0	3.42986	5.40556	5.35	4.01667	4.55052	4	4	4	16:05:00	16:05:00	16:05:00	1.29792	0	1.0375	191230000	32	0.438889	21609.1
0	0	1.09653	0.365509	0	0	0	0	0	0	0	0	0	0	0	0	0	0	4.01597	1.33866	0	0	0	0.997222	6.55486	6.29931	4.61713	0	0	0	0	0	5.88403	1.79514	5.28542	1.22361	3.54705	5	5	5	11:08:00	11:08:00	11:08:00	56.389	0	31.309	96879000	13	0.889583	53256.2
24.1957	24.198	24.05	24.1479	0	0	0	0	24.4205	5.49444	24.2667	18.0605	0	0	0	0	28.8412	28.3502	27.5386	28.2433	5.70208	3.97153	4.83681	24.3211	24.9419	24.3153	24.5261	1.47569	0	0	0	0.368924	24.3649	24.7133	24.5381	24.5602	24.5441	5	5	5	3 days, 18:09:00	3 days, 18:09:00	3 days, 18:09:00	0.573611	0	11 days, 1:45:00	4983000000	310	0.780556	5052.65
0	0	3.40556	1.13519	0	0	0	0	0	0	7.34097	2.44699	0	0	0	0	5.275	3.83056	0	3.03519	0	0	0	6.33542	2.17292	3.1125	3.87361	0	0	0	0	0	6.56458	4.56667	7.38333	2.56458	5.26979	2	2	2	12:05:00	12:05:00	12:05:00	1.05347	0	25.821	100860000	14	0.588194	17497.6
0	0	0	0	0	0	0	0	1.05486	1.89236	6.24514	3.06412	0	0	0	0	7.70556	2.36944	0	3.35833	7.60139	0	3.80069	1.33125	3.95972	4.67014	3.32037	0	0	0	0	0	5.41319	5.87708	6.60764	4.92222	5.70503	3	3	3	16:07:00	16:07:00	16:07:00	31.481	0	1.09167	235620000	57	0.718056	31481.8
0	0	0	0	0	0	0	0	1.57292	0	0	0.524306	0	0	0	0	0	0	1.58125	0.527083	0	0	0	6.84097	0	0.929861	2.59028	0	0	0	0	0	1.19097	0	0	0	0.297743	2	2	2	12	12	12	37.815	0.0010776	0.842361	29041000	14	0.581944	37815.6
7.78194	1.32917	2.23472	3.78194	0	3.37292	0	1.12431	3.86875	5.65208	5.29792	4.93958	0	0	0	0	25.9736	26.2494	25.7045	25.9758	6.38264	3.52222	4.95243	7.55903	4.62153	3.97083	5.3838	0	3.11458	0	0	0.778646	5.57986	3.2625	2.18681	1.19028	3.05486	13	13	13	1 day, 0:07:00	1 day, 0:07:00	1 day, 0:07:00	74.391	0	13 days, 11:31:00	1051900000	228	0.845833	74392.2
4.47153	4.60069	24.1199	11.064	0	0	0	0	6.08958	3.44583	4.31806	4.61782	0	0	0	0	27.7091	27.7647	25.476	26.9833	1.22361	1.62778	1.42569	1.14792	4.88264	6.20556	4.0787	0	0	0	0	0	1.68472	1.27361	1.65764	1.23056	1.46163	8	8	8	2 days, 0:07:00	2 days, 0:07:00	2 days, 0:07:00	25.037	0	11 days, 2:04:00	1629100000	312	0.259722	25036.9
[truncated: 15 more columns]

## Sheet: Source vitreous
Source1	Source2	Source3	Source	N: Mol. weight [kDa]	N: Avg_pI	N: molecular_weight	N: Length	T: Protein IDs	T: Majority protein IDs	T: UniProt	T: Description	T: Protein names	T: Gene names	T: Entry	T: Entry name	T: Organism	T: Gene ontology (biological process)
30.248	30.3572	29.7666	30.1239	1.19236	0.690278	23336.9	205	F1RG87;A0A287AR20	F1RG87;A0A287AR20	F1RG87	F1RG87_PIG Uncharacterized protein OS=Sus scrofa GN=CRYBB2 PE=1 SV=1	Beta-crystallin B2 isoform X1 (Crystallin beta B2)	CRYBB2	F1RG87	F1RG87_PIG	Sus scrofa (Pig)	camera-type eye development [GO:0043010];visual perception [GO:0007601]
29.1919	29.1423	29.2917	29.2086	2 days, 20:17:00	1.02431	69681.1	25 days, 7:05:00	A0A286ZT13;F1RUN2;A0A287BAY9;A0A287AMK0;P08835;A0A287AFS2;A0A287AT05;A0A287BEH9;A0A287BPE8	A0A286ZT13;F1RUN2;A0A287BAY9;A0A287AMK0;P08835;A0A287AFS2;A0A287AT05;A0A287BEH9;A0A287BPE8	P08835;F1RUN2	ALBU_PIG Serum albumin OS=Sus scrofa GN=ALB PE=1 SV=2;F1RUN2_PIG Isoform of P08835 Serum albumin OS=Sus scrofa GN=ALB PE=1 SV=1	Serum albumin;Serum albumin	ALB;ALB	F1RUN2;P08835	F1RUN2_PIG;ALBU_PIG	Sus scrofa (Pig);Sus scrofa (Pig)	cellular response to starvation [GO:0009267];maintenance of mitochondrion location [GO:0051659];negative regulation of apoptotic process [GO:0043066]
28.4503	28.4951	29.5254	28.8236	1.30972	0.838889	19746.1	173	P02475	P02475	P02475	CRYAA_PIG Alpha-crystallin A chain OS=Sus scrofa GN=CRYAA PE=1 SV=1	Alpha-crystallin A chain	CRYAA	P02475	CRYAA_PIG	Sus scrofa (Pig)	actin filament organization [GO:0007015];apoptotic process involved in morphogenesis [GO:0060561];embryonic camera-type eye morphogenesis [GO:0048596];lens fiber cell morphogenesis [GO:0070309];microtubule-based process [GO:0007017];mitochondrion organization [GO:0007005];negative regulation of cysteine-type endopeptidase activity involved in apoptotic process [GO:0043154];negative regulation of …
28.5583	28.4231	28.4073	28.4629	76.967	8.033	77611.6	704	P09571;A0A288CFV5;Q6YT39;P14632	P09571;A0A288CFV5	P09571;P14632;Q6YT39	TRFE_PIG Serotransferrin OS=Sus scrofa GN=TF PE=1 SV=2;TRFL_PIG Lactotransferrin OS=Sus scrofa GN=LTF PE=1 SV=3;Q6YT39_PIG Isoform of P14632 Lactotransferrin OS=Sus scrofa GN=LTF PE=1 SV=1	Lactotransferrin;Lactotransferrin (Lactoferrin) (EC 3.4.21.-);Serotransferrin (Transferrin) (Beta-1 metal-binding globulin) (Siderophilin)	LTF;LTF;TF	Q6YT39;P14632;P09571	Q6YT39_PIG;TRFL_PIG;TRFE_PIG	Sus scrofa (Pig);Sus scrofa (Pig);Sus scrofa (Pig)	antibacterial humoral response [GO:0019731];antifungal humoral response [GO:0019732];antimicrobial humoral immune response mediated by antimicrobial peptide [GO:0061844];bone morphogenesis [GO:0060349];defense response to Gram-negative bacterium [GO:0050829];innate immune response in mucosa [GO:0002227];killing of cells of other organism [GO:0031640];membrane disruption in other organism [GO:0051…
28.0184	28.1878	28.6416	28.2826	35.836	0.540972	35836	333	P00355;A0A286ZQE4;A0A287BBI5;A0A286ZVK5;A0A287BG23	P00355;A0A286ZQE4;A0A287BBI5;A0A286ZVK5;A0A287BG23	P00355	G3P_PIG Glyceraldehyde-3-phosphate dehydrogenase OS=Sus scrofa GN=GAPDH PE=1 SV=4	Glyceraldehyde-3-phosphate dehydrogenase (GAPDH) (EC 1.2.1.12) (Peptidyl-cysteine S-nitrosylase GAPDH) (EC 2.6.99.-)	GAPDH GAPD	P00355	G3P_PIG	Sus scrofa (Pig)	glucose metabolic process [GO:0006006];glycolytic process [GO:0006096];microtubule cytoskeleton organization [GO:0000226];neuron apoptotic process [GO:0051402];peptidyl-cysteine S-trans-nitrosylation [GO:0035606];protein stabilization [GO:0050821];regulation of translation [GO:0006417]
28.0508	27.9482	28.1909	28.0633	51.774	0.858333	22241.4	446	Q29549;K7GND8;K7GSW5;CON__P17697	Q29549;K7GND8;K7GSW5	Q29549;K7GND8;K7GSW5	CLUS_PIG Clusterin OS=Sus scrofa GN=CLU PE=1 SV=1;K7GND8_PIG Isoform of Q29549 Clusterin (Fragment) OS=Sus scrofa GN=CLU PE=4 SV=1;K7GSW5_PIG Isoform of Q29549 Clusterin OS=Sus scrofa GN=CLU PE=1 SV=1	Clusterin (CP40) (Complement cytolysis inhibitor) (CLI) [Cleaved into: Clusterin beta chain;Clusterin alpha chain]	CLU	Q29549	CLUS_PIG	Sus scrofa (Pig)	cell morphogenesis [GO:0000902];central nervous system myelin maintenance [GO:0032286];chaperone-mediated protein complex assembly [GO:0051131];chaperone-mediated protein folding [GO:0061077];immune complex clearance [GO:0002434];intrinsic apoptotic signaling pathway [GO:0097193];microglial cell activation [GO:0001774];microglial cell proliferation [GO:0061518];negative regulation of amyloid-beta…
27.8862	27.9123	28.1831	27.9939	53.667	0.80625	53629	469	P02543;A0A2C9F3D9;A0A287AQY1;F1SHC0;P02540;A0A287BSR0;A0A287B1I2	P02543;A0A2C9F3D9	F1SHC0;P02540;P02543	F1SHC0_PIG Uncharacterized protein OS=Sus scrofa GN=PRPH PE=1 SV=2;DESM_PIG Desmin OS=Sus scrofa GN=DES PE=1 SV=4;VIME_PIG Vimentin OS=Sus scrofa GN=VIM PE=1 SV=2	Peripherin;Desmin;Vimentin	PRPH;DES;VIM	F1SHC0;P02540;P02543	F1SHC0_PIG;DESM_PIG;VIME_PIG	Sus scrofa (Pig);Sus scrofa (Pig);Sus scrofa (Pig)	intermediate filament cytoskeleton organization [GO:0045104];intermediate filament organization [GO:0045109];astrocyte development [GO:0014002];Bergmann glial cell differentiation [GO:0060020];cellular response to interferon-gamma [GO:0071346];cellular response to lipopolysaccharide [GO:0071222];cellular response to muramyl dipeptide [GO:0071225];intermediate filament organization [GO:0045109];le…
27.4322	27.3916	28.8222	27.882	0.781944	1.69097	16103.1	147	F1RII7;P02067;F1RII5;CON__P02070;P04246;P02101;F1RII6;CON__Q3SX09	F1RII7;P02067	F1RII5;P02067;P02101;P04246;F1RII6;F1RII7	F1RII5_PIG Uncharacterized protein OS=Sus scrofa GN=LOC100515788 PE=1 SV=2;HBB_PIG Hemoglobin subunit beta OS=Sus scrofa GN=HBB PE=1 SV=3;HBE_PIG Hemoglobin subunit epsilon OS=Sus scrofa GN=HBE1 PE=1 SV=3;HBT_PIG Hemoglobin subunit theta OS=Sus scrofa PE=1 SV=1;F1RII6_PIG Isoform of P02101 Hemoglobin subunit epsilon OS=Sus scrofa GN=HBE1 PE=3 SV=1;F1RII7_PIG Isoform of P02067 Hemoglobin subunit b…	Hemoglobin subunit beta;GLOBIN domain-containing protein;Hemoglobin subunit epsilon;Hemoglobin subunit theta (Hemoglobin theta chain) (Theta-globin);Hemoglobin subunit beta (Beta-globin) (Hemoglobin beta chain);Hemoglobin subunit epsilon (Epsilon-globin) (Hemoglobin epsilon chain)	HBB;LOC100515788;HBE1;HBB;HBE1	F1RII7;F1RII5;F1RII6;P04246;P02067;P02101	F1RII7_PIG;F1RII5_PIG;F1RII6_PIG;HBT_PIG;HBB_PIG;HBE_PIG	Sus scrofa (Pig);Sus scrofa (Pig);Sus scrofa (Pig);Sus scrofa (Pig);Sus scrofa (Pig);Sus scrofa (Pig)	cellular oxidant detoxification [GO:0098869];hydrogen peroxide catabolic process [GO:0042744];cellular oxidant detoxification [GO:0098869];hydrogen peroxide catabolic process [GO:0042744];cellular oxidant detoxification [GO:0098869];hydrogen peroxide catabolic process [GO:0042744];cellular oxidant detoxification [GO:0098869];hydrogen peroxide catabolic process [GO:0042744];cellular oxidant detoxi…
27.5696	27.5525	27.6611	27.5944	25.168	NaN	NaN	NaN	A0A287ACE6;A0A287B5T8	A0A287ACE6;A0A287B5T8
27.1891	27.0203	28.0282	27.4125	0.922917	7.052	20128.8	175	Q7M2W6;A0A287ATJ4;A0A287ALY4	Q7M2W6;A0A287ATJ4;A0A287ALY4	Q7M2W6	CRYAB_PIG Alpha-crystallin B chain OS=Sus scrofa GN=CRYAB PE=2 SV=1	Alpha-crystallin B chain (Alpha(B)-crystallin)	CRYAB	Q7M2W6	CRYAB_PIG	Sus scrofa (Pig)	negative regulation of transcription, DNA-templated [GO:0045892]
27.0892	27.2075	27.7903	27.3623	42.657	0.411806	15572.9	381	Q29594;I3LPB5	Q29594;I3LPB5	Q29594;I3LPB5	KCRB_PIG Creatine kinase B-type (Fragment) OS=Sus scrofa GN=CKB PE=2 SV=1;I3LPB5_PIG Isoform of Q29594 Creatine kinase B-type (Fragment) OS=Sus scrofa GN=CKB PE=1 SV=1	Creatine kinase B-type;Creatine kinase B-type (EC 2.7.3.2) (B-CK) (Creatine kinase B chain) (Creatine phosphokinase M-type) (CPK-B)	CKB;CKB	I3LPB5;Q29594	I3LPB5_PIG;KCRB_PIG	Sus scrofa (Pig);Sus scrofa (Pig)	phosphocreatine biosynthetic process [GO:0046314];phosphocreatine biosynthetic process [GO:0046314]
27.2094	27.0961	27.5571	27.2875	24.256	0.620833	24256	211	F2Z4Y7	F2Z4Y7	F2Z4Y7	F2Z4Y7_PIG Uncharacterized protein OS=Sus scrofa GN=CRYBB3 PE=1 SV=1	Crystallin beta B3	CRYBB3	F2Z4Y7	F2Z4Y7_PIG	Sus scrofa (Pig)	lens development in camera-type eye [GO:0002088];visual perception [GO:0007601]
27.1317	26.9524	27.7079	27.264	47.287	09:04:00	38082.4	434	I3LK59;A0A287B6S5	I3LK59;A0A287B6S5	I3LK59	I3LK59_PIG Uncharacterized protein OS=Sus scrofa GN=ENO1 PE=1 SV=1	Enolase 1	ENO1	I3LK59	I3LK59_PIG	Sus scrofa (Pig)	glycolytic process [GO:0006096]
26.7811	26.6498	27.8091	27.08	5 days, 20:16:00	0.358333	140066	1284	F1SEL7;A0A287A908;A0A287A2U8	F1SEL7;A0A287A908;A0A287A2U8	F1SEL7	F1SEL7_PIG Isoform of P12662 Retinol-binding protein 3 OS=Sus scrofa GN=RBP3 PE=1 SV=1	Retinol-binding protein 3	RBP3	F1SEL7	F1SEL7_PIG	Sus scrofa (Pig)	visual perception [GO:0007601]
27.2687	27.1387	26.6505	27.0193	1 day, 15:42:00	NaN	NaN	NaN	A0A286ZYX8;A0A287B8F3;A0A287A1V5	A0A286ZYX8;A0A287B8F3;A0A287A1V5
26.6457	26.7065	27.6315	26.9946	49.83	NaN	NaN	NaN	A0A287A275;A0A287A217	A0A287A275;A0A287A217
26.871	26.9184	27.0798	26.9564	1.08125	NaN	NaN	NaN	A0A287B1C8	A0A287B1C8
26.7468	26.4695	27.5297	26.9153	1.22778	0.579167	20568.5	189	Q29095;A0A287APX1	Q29095;A0A287APX1	Q29095	PTGDS_PIG Prostaglandin-H2 D-isomerase OS=Sus scrofa GN=PTGDS PE=1 SV=1	Prostaglandin-H2 D-isomerase (EC 5.3.99.2) (Glutathione-independent PGD synthase) (Lipocalin-type prostaglandin-D synthase) (Prostaglandin-D2 synthase) (PGD2 synthase) (PGDS) (PGDS2)	PTGDS	Q29095	PTGDS_PIG	Sus scrofa (Pig)	prostaglandin biosynthetic process [GO:0001516];regulation of circadian sleep/wake cycle, sleep [GO:0045187]
26.4789	26.0499	27.0641	26.531	0.809028	NaN	NaN	NaN	A0A286ZSI1	A0A286ZSI1
26.3412	26.4963	26.6795	26.5057	57.877	0.761111	58722.8	1163	F1SHL9	F1SHL9	F1SHL9	F1SHL9_PIG Pyruvate kinase (Fragment) OS=Sus scrofa GN=PKM PE=1 SV=2	Multifunctional fusion protein [Includes: Poly [ADP-ribose] polymerase (PARP) (EC 2.4.2.-);Pyruvate kinase (EC 2.7.1.40)]	PKM	F1SHL9	F1SHL9_PIG	Sus scrofa (Pig)
26.3246	26.3623	26.5965	26.4278	40.015	0.357639	41736.7	375	A0A287AAR4;Q6QAQ1;A0A2C9F377;A0A287A5G1	A0A287AAR4;Q6QAQ1;A0A2C9F377	Q6QAQ1	ACTB_PIG Actin cytoplasmic 1 OS=Sus scrofa GN=ACTB PE=1 SV=2	Actin, cytoplasmic 1 (Beta-actin) [Cleaved into: Actin, cytoplasmic 1, N-terminally processed]	ACTB	Q6QAQ1	ACTB_PIG	Sus scrofa (Pig)	axonogenesis [GO:0007409];cell motility [GO:0048870];synaptic vesicle endocytosis [GO:0048488]
26.3165	25.9876	26.8338	26.3793	39.376	0.477083	39376.8	336	F1RJ25;A0A287B8Z2	F1RJ25;A0A287B8Z2	F1RJ25	F1RJ25_PIG Fructose-bisphosphate aldolase OS=Sus scrofa GN=ALDOC PE=1 SV=2	Fructose-bisphosphate aldolase (EC 4.1.2.13)	ALDOC	F1RJ25	F1RJ25_PIG	Sus scrofa (Pig)	glycolytic process [GO:0006096]
26.2248	25.7673	27.1087	26.3669	1.40417	0.740972	23497	258	M3V836;A0A287AZ91;P80031;A0A287AQ27;I3L7B9;F1RVN0	M3V836;A0A287AZ91;P80031	F1RVN0;I3L7B9;P80031	F1RVN0_PIG Uncharacterized protein (Fragment) OS=Sus scrofa GN=LOC100739163 PE=1 SV=2;I3L7B9_PIG Uncharacterized protein OS=Sus scrofa PE=3 SV=1;GSTP1_PIG Glutathione S-transferase P OS=Sus scrofa GN=GSTP1 PE=1 SV=2	Uncharacterized protein;Glutathione S-transferase P (EC 2.5.1.18) (GST P1-1) (GST class-pi)	LOC100739163;GSTP1	F1RVN0;P80031	F1RVN0_PIG;GSTP1_PIG	Sus scrofa (Pig);Sus scrofa (Pig)	glutathione metabolic process [GO:0006749]
26.6335	26.3915	26.0063	26.3438	39.776	NaN	NaN	NaN	A0A286ZNN6;F6Q5E9	A0A286ZNN6;F6Q5E9
26.0834	26.2733	26.3019	26.2195	15.039	0.961111	15170.3	142	P01965;F1RGX4;K7GNR8;P02009;F1RGX7	P01965;F1RGX4	F1RGX4;F1RGX7;P01965;P02009;K7GNR8	F1RGX4_PIG Uncharacterized protein OS=Sus scrofa GN=HBQ1 PE=1 SV=1;F1RGX7_PIG Uncharacterized protein OS=Sus scrofa GN=HBZ PE=1 SV=1;HBA_PIG Hemoglobin subunit alpha OS=Sus scrofa GN=HBA PE=1 SV=1;HBAZ_PIG Hemoglobin subunit zeta OS=Sus scrofa PE=1 SV=1;K7GNR8_PIG Isoform of F1RGX4 Uncharacterized protein OS=Sus scrofa GN=HBQ1 PE=1 SV=1	Hemoglobin subunit zeta;Hemoglobin subunit theta-1;GLOBIN domain-containing protein;Hemoglobin subunit alpha (Alpha-globin) (Hemoglobin alpha chain);Hemoglobin subunit zeta (Hemoglobin zeta chain) (Zeta-globin)	HBZ;HBQ1;LOC100737768;HBA	F1RGX7;K7GNR8;F1RGX4;P01965;P02009	F1RGX7_PIG;K7GNR8_PIG;F1RGX4_PIG;HBA_PIG;HBAZ_PIG	Sus scrofa (Pig);Sus scrofa (Pig);Sus scrofa (Pig);Sus scrofa (Pig);Sus scrofa (Pig)	cellular oxidant detoxification [GO:0098869];erythrocyte maturation [GO:0043249];hydrogen peroxide catabolic process [GO:0042744];negative regulation of transcription by RNA polymerase II [GO:0000122];cellular oxidant detoxification [GO:0098869];hydrogen peroxide catabolic process [GO:0042744];cellular oxidant detoxification [GO:0098869];hydrogen peroxide catabolic process [GO:0042744];cellular o…
25.8221	25.7448	26.9692	26.1787	46.297	0.765972	47286.9	451	F2Z5T5;A0A287ADK8;A0A288CFV7;F1RK98;I3LDR2;A0A287ABY6;I3LPZ8	F2Z5T5;A0A287ADK8;A0A288CFV7;F1RK98;I3LDR2;A0A287ABY6	F1RK98;I3LDR2;I3LPZ8;F2Z5T5	F1RK98_PIG Uncharacterized protein OS=Sus scrofa GN=LOC100510930 PE=1 SV=2;I3LDR2_PIG Uncharacterized protein (Fragment) OS=Sus scrofa GN=LOC100621514 PE=3 SV=1;I3LPZ8_PIG Uncharacterized protein OS=Sus scrofa GN=TUBA4B PE=4 SV=1;F2Z5T5_PIG Isoform of P02550 Tubulin alpha-1A chain OS=Sus scrofa GN=TUBA1A PE=3 SV=1	Tubulin alpha chain;Tubulin alpha chain;Tubulin alpha chain	TUBA1B;LOC100155138 LOC100510930;LOC100510930	F2Z5T5;F1RK98;I3LDR2	F2Z5T5_PIG;F1RK98_PIG;I3LDR2_PIG	Sus scrofa (Pig);Sus scrofa (Pig);Sus scrofa (Pig)	microtubule-based process [GO:0007017];microtubule-based process [GO:0007017];microtubule cytoskeleton organization [GO:0000226];mitotic cell cycle [GO:0000278];microtubule-based process [GO:0007017];microtubule cytoskeleton organization [GO:0000226];mitotic cell cycle [GO:0000278]
25.67	25.9439	26.7348	26.1162	1.31181	6.77431	18816.5	164	P62936;I3LE53	P62936	I3LE53;P62936	I3LE53_PIG Peptidyl-prolyl cis-trans isomerase (Fragment) OS=Sus scrofa GN=LOC100737553 PE=3 SV=1;PPIA_PIG Peptidyl-prolyl cis-trans isomerase A OS=Sus scrofa GN=PPIA PE=1 SV=2	Peptidyl-prolyl cis-trans isomerase A (PPIase A) (EC 5.2.1.8) (Cyclophilin A) (Cyclosporin A-binding protein) (Rotamase A) [Cleaved into: Peptidyl-prolyl cis-trans isomerase A, N-terminally processed]	PPIA	P62936	PPIA_PIG	Sus scrofa (Pig)	protein peptidyl-prolyl isomerization [GO:0000413];protein refolding [GO:0042026];regulation of viral genome replication [GO:0045069]
25.7842	25.7909	26.4423	26.0058	45.627	NaN	NaN	NaN	Q0PM28;CON__Q95121	Q0PM28
25.6727	25.5271	26.1154	25.7717	27.912	0.731944	27912.4	249	Q007T1	Q007T1	Q007T1	CRBB1_PIG Beta-crystallin B1 OS=Sus scrofa GN=CRYBB1 PE=2 SV=1	Beta-crystallin B1 (Beta-B1 crystallin)	CRYBB1	Q007T1	CRBB1_PIG	Sus scrofa (Pig)	lens development in camera-type eye [GO:0002088];visual perception [GO:0007601]
25.5639	25.0896	26.6207	25.7581	1.50764	0.475	20971.7	187	F1RKG8	F1RKG8	F1RKG8	F1RKG8_PIG Uncharacterized protein OS=Sus scrofa GN=PEBP1 PE=1 SV=1	Uncharacterized protein	PEBP1	F1RKG8	F1RKG8_PIG	Sus scrofa (Pig)	negative regulation of MAPK cascade [GO:0043409];sperm capacitation [GO:0048240]
25.7287	25.7489	25.694	25.7239	33.668	0.292361	33668.7	303	P14287	P14287	P14287	OSTP_PIG Osteopontin OS=Sus scrofa GN=SPP1 PE=1 SV=1	Osteopontin (Bone sialoprotein 1) (Secreted phosphoprotein 1) (SPP-1)	SPP1 OPN	P14287	OSTP_PIG	Sus scrofa (Pig)	androgen catabolic process [GO:0006710];biomineral tissue development [GO:0031214];cell adhesion [GO:0007155];cellular response to testosterone stimulus [GO:0071394];osteoblast differentiation [GO:0001649];positive regulation of bone resorption [GO:0045780];positive regulation of estradiol secretion [GO:2000866];positive regulation of transcription, DNA-templated [GO:0045893];response to vitamin …
25.4456	25.5479	26.1104	25.7013	70.865	0.486806	71208.6	658	F1S9Q1;F1S9Q3;A0A286ZPN4;A0A287APM9	F1S9Q1;F1S9Q3;A0A286ZPN4;A0A287APM9	F1S9Q1;F1S9Q3	F1S9Q1_PIG Uncharacterized protein OS=Sus scrofa PE=3 SV=2;F1S9Q3_PIG Uncharacterized protein OS=Sus scrofa PE=1 SV=2	Uncharacterized protein;Uncharacterized protein	HSPA8;HSPA8	F1S9Q3;F1S9Q1	F1S9Q3_PIG;F1S9Q1_PIG	Sus scrofa (Pig);Sus scrofa (Pig)	ATP metabolic process [GO:0046034];axo-dendritic transport [GO:0008088];cellular response to unfolded protein [GO:0034620];chaperone cofactor-dependent protein refolding [GO:0051085];chaperone-mediated autophagy translocation complex disassembly [GO:1904764];chaperone-mediated protein transport involved in chaperone-mediated autophagy [GO:0061741];late endosomal microautophagy [GO:0061738];negati…
25.4496	25.4238	26.137	25.6701	49.86	0.615972	49861	445	P02554	P02554	P02554	TBB_PIG Tubulin beta chain OS=Sus scrofa PE=1 SV=1	Tubulin beta chain (Beta-tubulin)		P02554	TBB_PIG	Sus scrofa (Pig)	microtubule-based process [GO:0007017];microtubule cytoskeleton organization [GO:0000226];mitotic cell cycle [GO:0000278];neuron migration [GO:0001764]
25.3492	25.5024	26.1448	25.6655	53.884	NaN	NaN	NaN	A0A286ZJL9;A0A287ATT2;A0A286ZS17	A0A286ZJL9;A0A287ATT2
25.7568	25.7181	25.4114	25.6288	21.043	NaN	NaN	NaN	A0A287A0Z0;A0A287BNQ5	A0A287A0Z0;A0A287BNQ5
25.5035	25.4859	25.6696	25.553	47.196	0.716667	47125.4	434	I3LCN1;A0A287AVF3;A0A287ANH6	I3LCN1;A0A287AVF3;A0A287ANH6	I3LCN1	I3LCN1_PIG Uncharacterized protein OS=Sus scrofa GN=ENO2 PE=1 SV=1	Enolase 2	ENO2	I3LCN1	I3LCN1_PIG	Sus scrofa (Pig)	glycolytic process [GO:0006096]
25.3603	01/01/1900 1,12,00	25.724	25.5421	62.321	6.19097	63508.9	592	A0A286ZKK0;A0A287BQR7;F1RJT3;A0A287BD54;I3LJE2	A0A286ZKK0;A0A287BQR7;F1RJT3;A0A287BD54;I3LJE2	F1RJT3;I3LJE2	F1RJT3_PIG Uncharacterized protein OS=Sus scrofa GN=LOC100525453 PE=1 SV=2;I3LJE2_PIG Uncharacterized protein OS=Sus scrofa GN=DPYSL2 PE=1 SV=1	Dihydropyrimidinase like 2;Dihydropyrimidinase like 2	DPYSL2;DPYSL2	F1RJT3;I3LJE2	F1RJT3_PIG;I3LJE2_PIG	Sus scrofa (Pig);Sus scrofa (Pig)	axon guidance [GO:0007411];brain development [GO:0007420];cytoskeleton organization [GO:0007010];regulation of axon extension [GO:0030516];axon guidance [GO:0007411];brain development [GO:0007420];cytoskeleton organization [GO:0007010];regulation of axon extension [GO:0030516]
25.5143	25.0556	25.709	25.4263	44.574	7.073	43812.7	417	F1RPH0;Q7SIB7;K7GKJ8;Q6RI85	F1RPH0;Q7SIB7;K7GKJ8	Q6RI85;Q7SIB7;F1RPH0;K7GKJ8	PGK2_PIG Phosphoglycerate kinase 2 OS=Sus scrofa GN=PGK2 PE=2 SV=3;PGK1_PIG Phosphoglycerate kinase 1 OS=Sus scrofa GN=PGK1 PE=1 SV=3;F1RPH0_PIG Isoform of Q7SIB7 Phosphoglycerate kinase (Fragment) OS=Sus scrofa GN=PGK1 PE=1 SV=2;K7GKJ8_PIG Isoform of Q7SIB7 Phosphoglycerate kinase (Fragment) OS=Sus scrofa GN=PGK1 PE=1 SV=1	Phosphoglycerate kinase (EC 2.7.2.3);Phosphoglycerate kinase (EC 2.7.2.3);Phosphoglycerate kinase 1 (EC 2.7.2.3);Phosphoglycerate kinase 2 (EC 2.7.2.3) (Phosphoglycerate kinase, testis specific)	PGK1;PGK1;PGK1;PGK2	F1RPH0;K7GKJ8;Q7SIB7;Q6RI85	F1RPH0_PIG;K7GKJ8_PIG;PGK1_PIG;PGK2_PIG	Sus scrofa (Pig);Sus scrofa (Pig);Sus scrofa (Pig);Sus scrofa (Pig)	cellular response to hypoxia [GO:0071456];epithelial cell differentiation [GO:0030855];gluconeogenesis [GO:0006094];glycolytic process [GO:0006096];negative regulation of angiogenesis [GO:0016525];plasminogen activation [GO:0031639];positive regulation of oxidative phosphorylation [GO:1903862];glycolytic process [GO:0006096];gluconeogenesis [GO:0006094];glycolytic process [GO:0006096];phosphoryla…
25.2738	25.3858	25.6169	25.4255	49.436	0.351389	49436.5	468	A0A287A1W4;A0A287BHN3;A0A287AFQ9;F1RR02;A0A287AYM2	A0A287A1W4;A0A287BHN3;A0A287AFQ9;F1RR02;A0A287AYM2	F1RR02	F1RR02_PIG Uncharacterized protein OS=Sus scrofa GN=GFAP PE=1 SV=2	Glial fibrillary acidic protein	GFAP	F1RR02	F1RR02_PIG	Sus scrofa (Pig)	astrocyte development [GO:0014002];Bergmann glial cell differentiation [GO:0060020];extracellular matrix organization [GO:0030198];intermediate filament organization [GO:0045109];long-term synaptic potentiation [GO:0060291];negative regulation of neuron projection development [GO:0010977];neuron projection regeneration [GO:0031102];positive regulation of Schwann cell proliferation [GO:0010625];re…
25.3932	25.2699	24.6533	25.1055	46.64	0.842361	46640.5	418	F1SCD0	F1SCD0	F1SCD0	F1SCD0_PIG Uncharacterized protein OS=Sus scrofa GN=LOC396685 PE=1 SV=1	SERPIN domain-containing protein	SERPINA3-2	F1SCD0	F1SCD0_PIG	Sus scrofa (Pig)
24.9314	24.6733	25.706	25.1036	4.30903	0.844444	18683.6	221	F2Z4Y6	F2Z4Y6	F2Z4Y6	F2Z4Y6_PIG Uncharacterized protein (Fragment) OS=Sus scrofa GN=CRYBA4 PE=1 SV=2	Crystallin beta A4	CRYBA4	F2Z4Y6	F2Z4Y6_PIG	Sus scrofa (Pig)	lens development in camera-type eye [GO:0002088];visual perception [GO:0007601]
24.8457	24.9527	25.401	25.0665	42.916	NaN	NaN	NaN	F6Q109	F6Q109
25.4156	25.3331	24.2772	25.0086	35.422	NaN	NaN	NaN	A0A287B9X9;A0A287A2V7;A0A286ZIB9	A0A287B9X9;A0A287A2V7
25.117	24.9742	24.8305	24.9739	2 days, 17:18:00	0.775694	65227	688	I3L8B2	I3L8B2	I3L8B2	I3L8B2_PIG Uncharacterized protein (Fragment) OS=Sus scrofa GN=COL9A2 PE=1 SV=1	Uncharacterized protein	COL9A2	I3L8B2	I3L8B2_PIG	Sus scrofa (Pig)	extracellular matrix organization [GO:0030198]
24.804	24.6613	25.3418	24.9357	0.9875	NaN	NaN	NaN	A0A286ZM51	A0A286ZM51
24.4264	24.3587	25.317	24.7007	36.454	0.427083	36454.2	334	P11708;A0A287AEY9	P11708	P11708	MDHC_PIG Malate dehydrogenase cytoplasmic OS=Sus scrofa GN=MDH1 PE=1 SV=4	Malate dehydrogenase, cytoplasmic (EC 1.1.1.37) (Cytosolic malate dehydrogenase)	MDH1	P11708	MDHC_PIG	Sus scrofa (Pig)	carbohydrate metabolic process [GO:0005975];malate metabolic process [GO:0006108];NADH metabolic process [GO:0006734];oxaloacetate metabolic process [GO:0006107];tricarboxylic acid cycle [GO:0006099]
24.9409	24.8648	24.2481	24.6846	26.667	6.85764	26698.6	248	D0G7F6;A0A288CFT0;A0A286ZRV2;Q29371	D0G7F6;A0A288CFT0;A0A286ZRV2;Q29371	Q29371;D0G7F6	TPIS_PIG Triosephosphate isomerase OS=Sus scrofa GN=TPI1 PE=2 SV=4;D0G7F6_PIG Isoform of Q29371 Triosephosphate isomerase OS=Sus scrofa GN=TPI1 PE=1 SV=1	Triosephosphate isomerase (EC 5.3.1.1);Triosephosphate isomerase (TIM) (EC 5.3.1.1) (Methylglyoxal synthase) (EC 4.2.3.3) (Triose-phosphate isomerase)	TPI1;TPI1	D0G7F6;Q29371	D0G7F6_PIG;TPIS_PIG	Sus scrofa (Pig);Sus scrofa (Pig)	gluconeogenesis [GO:0006094];glycolytic process [GO:0006096];gluconeogenesis [GO:0006094];glyceraldehyde-3-phosphate biosynthetic process [GO:0046166];glycerol catabolic process [GO:0019563];glycolytic process [GO:0006096];methylglyoxal biosynthetic process [GO:0019242]
24.4363	24.1822	25.387	24.6685	16.081	0.573611	16081.5	150	P50390	P50390	P50390	TTHY_PIG Transthyretin OS=Sus scrofa GN=TTR PE=1 SV=1	Transthyretin (Prealbumin)	TTR	P50390	TTHY_PIG	Sus scrofa (Pig)	purine nucleobase metabolic process [GO:0006144];retinol metabolic process [GO:0042572];thyroid hormone transport [GO:0070327]
24.4748	24.2725	25.1197	24.6223	44.409	NaN	NaN	NaN	A0A286ZQF6	A0A286ZQF6
24.6731	24.1757	24.8561	24.5683	46.474	0.854861	46474.8	413	P00503	P00503	P00503	AATC_PIG Aspartate aminotransferase cytoplasmic OS=Sus scrofa GN=GOT1 PE=1 SV=3	Aspartate aminotransferase, cytoplasmic (cAspAT) (EC 2.6.1.1) (EC 2.6.1.3) (Cysteine aminotransferase, cytoplasmic) (Cysteine transaminase, cytoplasmic) (cCAT) (Glutamate oxaloacetate transaminase 1) (Transaminase A)	GOT1	P00503	AATC_PIG	Sus scrofa (Pig)	2-oxoglutarate metabolic process [GO:0006103];aspartate biosynthetic process [GO:0006532];aspartate catabolic process [GO:0006533];aspartate metabolic process [GO:0006531];cellular response to insulin stimulus [GO:0032869];fatty acid homeostasis [GO:0055089];glutamate catabolic process to 2-oxoglutarate [GO:0019551];glutamate catabolic process to aspartate [GO:0019550];glutamate metabolic process…
24.3825	24.1705	25.0818	24.5449	67.837	0.438194	67837.6	NaN	A8U4R4	A8U4R4	A8U4R4	A8U4R4_PIG Transketolase OS=Sus scrofa GN=tkt PE=1 SV=1
24.433	24.2853	24.846	24.5214	33.312	0.420139	33311.9	294	F1RX31	F1RX31	F1RX31	F1RX31_PIG Uncharacterized protein OS=Sus scrofa GN=SFRP2 PE=1 SV=1	Uncharacterized protein	SFRP2	F1RX31	F1RX31_PIG	Sus scrofa (Pig)	apoptotic process [GO:0006915];bone morphogenesis [GO:0060349];branching involved in blood vessel morphogenesis [GO:0001569];canonical Wnt signaling pathway [GO:0060070];cardiac left ventricle morphogenesis [GO:0003214];cellular response to extracellular stimulus [GO:0031668];cellular response to X-ray [GO:0071481];chondrocyte development [GO:0002063];collagen fibril organization [GO:0030199];con…
24.1106	24.1685	25.1277	24.4689	84.774	6.017	84775.4	772	P20305	P20305	P20305	GELS_PIG Gelsolin (Fragment) OS=Sus scrofa GN=GSN PE=1 SV=1	Gelsolin (Actin-depolymerizing factor) (ADF) (Brevin) (Fragment)	GSN	P20305	GELS_PIG	Sus scrofa (Pig)	actin filament polymerization [GO:0030041];actin filament severing [GO:0051014];actin nucleation [GO:0045010];barbed-end actin filament capping [GO:0051016];cilium assembly [GO:0060271]
24.4626	24.4201	24.3208	24.4012	136.88	2.62153	134135	NaN	A0A287ASJ8;A0A286ZQI5;A0A287AUP7;F1SFM3;A0A286ZL47;F1SFM2	A0A287ASJ8;A0A286ZQI5;A0A287AUP7;F1SFM3;A0A286ZL47;F1SFM2	F1SFM3;F1SFM2	F1SFM3_PIG Uncharacterized protein OS=Sus scrofa GN=CHL1 PE=1 SV=2;F1SFM2_PIG Isoform of F1SFM3 Uncharacterized protein OS=Sus scrofa GN=CHL1 PE=1 SV=2
24.1969	24.0595	24.7539	24.3368	7 days, 17:27:00	0.389583	139011	1661	I3LTB8;F1SBS4;P01025	I3LTB8;F1SBS4;P01025	F1SBS4;I3LTB8;P01025	F1SBS4_PIG Uncharacterized protein OS=Sus scrofa PE=1 SV=2;I3LTB8_PIG Uncharacterized protein OS=Sus scrofa PE=1 SV=1;CO3_PIG Complement C3 OS=Sus scrofa GN=C3 PE=1 SV=2	Complement C3 (Complement C3 preproprotein);Complement C3;Complement C3 [Cleaved into: Complement C3 beta chain;C3-beta-c (C3bc);Complement C3 alpha chain;C3a anaphylatoxin;Acylation stimulating protein (ASP) (C3adesArg);Complement C3b alpha' chain;Complement C3c alpha' chain fragment 1;Complement C3dg fragment;Complement C3g fragment;Complement C3d fragment;Complement C3f fragment;Complement C3c…	C3;C3;C3	F1SBS4;I3LTB8;P01025	F1SBS4_PIG;I3LTB8_PIG;CO3_PIG	Sus scrofa (Pig);Sus scrofa (Pig);Sus scrofa (Pig)	amyloid-beta clearance [GO:0097242];cell surface receptor signaling pathway involved in cell-cell signaling [GO:1905114];complement activation [GO:0006956];complement-dependent cytotoxicity [GO:0097278];complement-mediated synapse pruning [GO:0150062];inflammatory response [GO:0006954];innate immune response [GO:0045087];neuron remodeling [GO:0016322];positive regulation of activation of membrane…
24.1623	24.2504	24.0493	24.154	28.804	0.646528	29301.4	NaN	A0A287AJQ2;F1S8Y5;A0A286ZJ78	A0A287AJQ2;F1S8Y5	F1S8Y5	F1S8Y5_PIG Uncharacterized protein OS=Sus scrofa GN=PGAM1 PE=1 SV=2
24.1957	24.198	24.05	24.1479	0.573611	0.780556	5052.65	44	Q95274;A0A286ZVG3	Q95274;A0A286ZVG3	Q95274	TYB4_PIG Thymosin beta-4 OS=Sus scrofa GN=TMSB4 PE=3 SV=3	Thymosin beta-4 (T beta-4) [Cleaved into: Hematopoietic system regulatory peptide (Seraspenide)]	TMSB4	Q95274	TYB4_PIG	Sus scrofa (Pig)	actin filament organization [GO:0007015];regulation of cell migration [GO:0030334];sequestering of actin monomers [GO:0042989]
24.1668	24.1389	24.0746	24.1268	121.87	0.411111	47734.7	1201	A0A287AQB1;A0A286ZPV9;A0A287BHG0;A0A287A3N5;A0A287A5A5;F1SAE8;A0A287AIH7;A0A287ALX2	A0A287AQB1;A0A286ZPV9;A0A287BHG0;A0A287A3N5;A0A287A5A5;F1SAE8;A0A287AIH7;A0A287ALX2	F1SAE8	F1SAE8_PIG Uncharacterized protein OS=Sus scrofa GN=NRCAM PE=1 SV=2	Neuronal cell adhesion molecule	NRCAM	F1SAE8	F1SAE8_PIG	Sus scrofa (Pig)	axon guidance [GO:0007411];dendrite self-avoidance [GO:0070593];homophilic cell adhesion via plasma membrane adhesion molecules [GO:0007156]
24.3489	24.3764	7.37778	18.701	36.568	0.803472	36467.4	317	F1SK35;A0A287BNP8;A0A287ABG0	F1SK35;A0A287BNP8;A0A287ABG0	F1SK35	F1SK35_PIG Uncharacterized protein OS=Sus scrofa GN=RLBP1 PE=1 SV=1	Retinaldehyde-binding protein 1	RLBP1	F1SK35	F1SK35_PIG	Sus scrofa (Pig)	visual perception [GO:0007601]
24.3195	24.0512	7.46458	18.6118	38.789	3.51042	38427.8	15 days, 3:05:00	F1SFI7;P29700;A0A287BDE8	F1SFI7;P29700;A0A287BDE8	P29700;F1SFI7	FETUA_PIG Alpha-2-HS-glycoprotein (Fragment) OS=Sus scrofa GN=AHSG PE=1 SV=1;F1SFI7_PIG Isoform of P29700 Alpha-2-HS-glycoprotein (Fragment) OS=Sus scrofa GN=AHSG PE=1 SV=2	Alpha-2-HS-glycoprotein (Alpha-2-HS-glycoprotein isoform 2 preproprotein);Alpha-2-HS-glycoprotein (Fetuin-A) (Fragment)	AHSG;AHSG FETUA	F1SFI7;P29700	F1SFI7_PIG;FETUA_PIG	Sus scrofa (Pig);Sus scrofa (Pig)	negative regulation of bone mineralization [GO:0030502];negative regulation of endopeptidase activity [GO:0010951];ossification [GO:0001503];acute-phase response [GO:0006953];negative regulation of bone mineralization [GO:0030502];negative regulation of endopeptidase activity [GO:0010951];positive regulation of phagocytosis [GO:0050766];regulation of inflammatory response [GO:0050727]
6.8875	24.038	24.7534	18.5596	46.951	4.21181	47137.1	17 days, 12:05:00	F1SCF0;P50447;A0A287ALA1	F1SCF0;P50447	P50447;F1SCF0	A1AT_PIG Alpha-1-antitrypsin OS=Sus scrofa GN=SERPINA1 PE=2 SV=1;F1SCF0_PIG Isoform of P50447 Alpha-1-antitrypsin OS=Sus scrofa GN=SERPINA1 PE=1 SV=1	Alpha-1-antitrypsin;Alpha-1-antitrypsin (Alpha-1 protease inhibitor) (Alpha-1-antiproteinase) (Serpin A1)	SERPINA1;SERPINA1 PI	F1SCF0;P50447	F1SCF0_PIG;A1AT_PIG	Sus scrofa (Pig);Sus scrofa (Pig)	negative regulation of endopeptidase activity [GO:0010951];negative regulation of endopeptidase activity [GO:0010951]
7.67222	23.0049	24.1283	18.2685	1.24444	0.386111	15891.7	153	P04178;A0A2C9F3F0	P04178;A0A2C9F3F0	P04178	SODC_PIG Superoxide dismutase [Cu-Zn] OS=Sus scrofa GN=SOD1 PE=1 SV=2	Superoxide dismutase [Cu-Zn] (EC 1.15.1.1)	SOD1	P04178	SODC_PIG	Sus scrofa (Pig)	activation of MAPK activity [GO:0000187];anterograde axonal transport [GO:0008089];auditory receptor cell stereocilium organization [GO:0060088];cell aging [GO:0007569];cellular iron ion homeostasis [GO:0006879];embryo implantation [GO:0007566];glutathione metabolic process [GO:0006749];heart contraction [GO:0060047];hydrogen peroxide biosynthetic process [GO:0050665];locomotory behavior [GO:0007…
24.3698	24.1218	6.14167	18.2111	0.663194	0.386806	14114.8	NaN	A8QW48;F6Q3G2	A8QW48;F6Q3G2	A8QW48	A8QW48_PIG Beta-synuclein OS=Sus scrofa GN=SNCB PE=1 SV=1
24.2355	24.2412	5.27847	17.9184	27.132	0.966667	27406.2	259	I3LEB3	I3LEB3	I3LEB3	I3LEB3_PIG Uncharacterized protein (Fragment) OS=Sus scrofa GN=PCSK1N PE=1 SV=1	Proprotein convertase subtilisin/kexin type 1 inhibitor	PCSK1N	I3LEB3	I3LEB3_PIG	Sus scrofa (Pig)	peptide hormone processing [GO:0016486];response to cold [GO:0009409];response to dietary excess [GO:0002021]
24.9632	24.8385	2.85347	17.5517	0.955556	NaN	NaN	NaN	A0A287BKY4;A0A287BAB3;A0A287BF37;A0A287AH00;A0A287A5Q8;A0A286ZZ43;A0A287BMR8;A0A287B1M5;A0A286ZK97;A0A286ZML3;A0A287AZM7;A0A287B0L7;A0A287BAG6;A0A286ZYG0;A0A287ADJ4;A0A287BK39;A0A287B736;A0A287A5R9;A0A287A8T9;A0A286ZVT2;A0A287A8Y9;A0A286ZXZ6;A0A287BGR0;A0A287BAU7;A0A287ACY6;A0A287B6S2;A0A287A8V0;A0A287ACB0;A0A287ARD6	A0A287BKY4;A0A287BAB3;A0A287BF37;A0A287AH00;A0A287A5Q8;A0A286ZZ43;A0A287BMR8;A0A287B1M5;A0A286ZK97;A0A286ZML3;A0A287AZM7;A0A287B0L7;A0A287BAG6;A0A286ZYG0;A0A287ADJ4;A0A287BK39
24.2797	1.60972	25.0998	16.9964	6.59861	0.674306	412 days, 8:32:00	87	P12026;A0A287BJR8	P12026;A0A287BJR8	P12026	ACBP_PIG Acyl-CoA-binding protein OS=Sus scrofa GN=DBI PE=1 SV=2	Acyl-CoA-binding protein (ACBP) (Diazepam-binding inhibitor) (DBI) (Endozepine) (EP) [Cleaved into: DBI(32-86)]	DBI	P12026	ACBP_PIG	Sus scrofa (Pig)	defense response to bacterium [GO:0042742];phosphatidylcholine acyl-chain remodeling [GO:0036151]
24.4778	7.59375	6.78056	12.9507	261.92	5.08681	180317	3382	I3LFP3;K7GLS1;F1REZ2;F1SX62;K7GPN9;I3LLQ0	I3LFP3;K7GLS1;F1REZ2;F1SX62;K7GPN9;I3LLQ0	F1REZ2;F1SX62;I3LFP3;I3LLQ0;K7GLS1;K7GPN9	F1REZ2_PIG Uncharacterized protein OS=Sus scrofa GN=VCAN PE=1 SV=2;F1SX62_PIG Isoform of F1REZ2 Uncharacterized protein OS=Sus scrofa GN=VCAN PE=1 SV=1;I3LFP3_PIG Isoform of F1REZ2 Uncharacterized protein OS=Sus scrofa GN=VCAN PE=1 SV=1;I3LLQ0_PIG Isoform of F1REZ2 Uncharacterized protein OS=Sus scrofa GN=VCAN PE=1 SV=1;K7GLS1_PIG Isoform of F1REZ2 Uncharacterized protein OS=Sus scrofa GN=VCAN PE…	Versican;Versican;Versican	VCAN;VCAN;VCAN	F1REZ2;K7GLS1;I3LFP3	F1REZ2_PIG;K7GLS1_PIG;I3LFP3_PIG	Sus scrofa (Pig);Sus scrofa (Pig);Sus scrofa (Pig)	cell adhesion [GO:0007155];central nervous system development [GO:0007417];skeletal system development [GO:0001501];cell adhesion [GO:0007155];cell adhesion [GO:0007155]
5.73958	7.1125	24.816	12.556	1.10972	0.890972	10607	7 days, 4:05:00	P10668;K7GQY9;K7GK75;A0A287AQF2;A0A287BNG9	P10668;K7GQY9;K7GK75;A0A287AQF2	P10668;K7GK75;K7GQY9	COF1_PIG Cofilin-1 OS=Sus scrofa GN=CFL1 PE=1 SV=3;K7GK75_PIG Isoform of P10668 Cofilin-1 (Fragment) OS=Sus scrofa GN=CFL1 PE=1 SV=1;K7GQY9_PIG Isoform of P10668 Cofilin-1 (Fragment) OS=Sus scrofa GN=CFL1 PE=1 SV=1	Cofilin-1;Cofilin-1 (Cofilin, non-muscle isoform)	CFL1;CFL1	K7GK75;P10668	K7GK75_PIG;COF1_PIG	Sus scrofa (Pig);Sus scrofa (Pig)	actin filament depolymerization [GO:0030042];actin filament depolymerization [GO:0030042];cytoskeleton organization [GO:0007010];regulation of cell morphogenesis [GO:0022604]
24.1025	7.36667	5.64514	12.3714	67.092	NaN	NaN	NaN	A0A286ZI90;A0A286ZTC9;A0A287A1N2;A0A287BAU5;A0A287A8Y7;A0A287AP10;A0A287A4M7;A0A287AH03;A0A287AFM8;A0A287BM31;A0A286ZT94;A0A287B2M5;A0A287AXC8;A0A286ZX66;A0A287A6T3;A0A287A195	A0A286ZI90;A0A286ZTC9;A0A287A1N2;A0A287BAU5;A0A287A8Y7;A0A287AP10;A0A287A4M7
5.03819	6.69792	24.7015	12.1459	78.614	0.591667	84798.9	30 days, 12:05:00	Q2XQA0;A0A287AJD6;Q2XQ99;A0A286ZTE6;A0A288CFW8;P79307;A0A288CFW6	Q2XQA0;A0A287AJD6;Q2XQ99;A0A286ZTE6;A0A288CFW8;P79307;A0A288CFW6	P79307;Q2XQ99;Q2XQA0	A4_PIG Amyloid beta A4 protein OS=Sus scrofa GN=APP PE=2 SV=2;Q2XQ99_PIG Isoform of P79307 Amyloid beta A4 protein OS=Sus scrofa GN=APP PE=1 SV=1;Q2XQA0_PIG Isoform of P79307 Amyloid beta A4 protein OS=Sus scrofa GN=APP PE=1 SV=1	Amyloid protein variant 1 (Amyloid-beta A4 protein);Amyloid-beta A4 protein (ABPP) (APP) (Alzheimer disease amyloid A4 protein homolog) (Amyloid precursor protein) (Amyloid-beta precursor protein) [Cleaved into: N-APP;Soluble APP-alpha (S-APP-alpha);Soluble APP-beta (S-APP-beta);C99 (Beta-secretase C-terminal fragment) (Beta-CTF);Amyloid-beta protein 42 (Abeta42) (Beta-APP42);amyloid-beta protein…	APP;APP	Q2XQA0;P79307	Q2XQA0_PIG;A4_PIG	Sus scrofa (Pig);Sus scrofa (Pig)	nervous system development [GO:0007399];adult locomotory behavior [GO:0008344];amyloid fibril formation [GO:1990000];astrocyte activation involved in immune response [GO:0002265];axo-dendritic transport [GO:0008088];axon midline choice point recognition [GO:0016199];axonogenesis [GO:0007409];cell adhesion [GO:0007155];cellular copper ion homeostasis [GO:0006878];cellular response to amyloid-beta …
7.60903	5.81667	23.0041	12.1433	44.233	0.58125	13082.6	425	F1SJV2;A0A287AZ24;A0A287AS83;A0A287AJZ2	F1SJV2;A0A287AZ24;A0A287AS83;A0A287AJZ2	F1SJV2	F1SJV2_PIG Uncharacterized protein (Fragment) OS=Sus scrofa GN=CADM1 PE=1 SV=2	Cell adhesion molecule 1	CADM1	F1SJV2	F1SJV2_PIG	Sus scrofa (Pig)
24.3133	7.16111	3.93958	11.8047	1.16736	0.48125	22307.9	174	A0A287AMZ8;A0A286ZQ73;A0A286ZHX1;I3LV93	A0A287AMZ8;A0A286ZQ73;A0A286ZHX1;I3LV93	I3LV93	I3LV93_PIG Uncharacterized protein (Fragment) OS=Sus scrofa GN=LOC100522220 PE=4 SV=1	Crystallin gamma D	CRYGD	I3LV93	I3LV93_PIG	Sus scrofa (Pig)	cellular response to reactive oxygen species [GO:0034614];lens development in camera-type eye [GO:0002088];visual perception [GO:0007601]
7.80903	24.1198	2.90833	11.6124	84.774	0.221528	84774.8	733	O02705;A0A287B8J5;A0A287AQK7	O02705;A0A287B8J5;A0A287AQK7	O02705	HS90A_PIG Heat shock protein HSP 90-alpha OS=Sus scrofa GN=HSP90AA1 PE=2 SV=3	Heat shock protein HSP 90-alpha	HSP90AA1 HSP90A HSPCA	O02705	HS90A_PIG	Sus scrofa (Pig)	cellular response to heat [GO:0034605];positive regulation of nitric oxide biosynthetic process [GO:0045429];protein folding [GO:0006457];protein stabilization [GO:0050821];response to antibiotic [GO:0046677];response to cold [GO:0009409];response to heat [GO:0009408]
4.97431	4.83194	24.8867	11.5643	0.770139	0.739583	15209.5	NaN	Q2EN74;F6PVY0	Q2EN74;F6PVY0	Q2EN74	Q2EN74_PIG Epidermal fatty acid-binding protein OS=Sus scrofa GN=FABP5 PE=1 SV=1
3.32361	6.46111	24.7605	11.5151	49.906	NaN	NaN	NaN	A0A287A6Y9;A0A287AZ37;A0A287A0J1	A0A287A6Y9;A0A287AZ37;A0A287A0J1
4.57014	5.18819	24.1529	11.3037	4 days, 6:55:00	0.605556	105220	976	F1RIG4;A0A286ZMI3;I3LIF2	F1RIG4;A0A286ZMI3;I3LIF2	I3LIF2;F1RIG4	I3LIF2_PIG Uncharacterized protein OS=Sus scrofa GN=CLSTN1 PE=1 SV=1;F1RIG4_PIG Isoform of I3LIF2 Uncharacterized protein OS=Sus scrofa GN=CLSTN1 PE=1 SV=2	Calsyntenin 1	CLSTN1	I3LIF2	I3LIF2_PIG	Sus scrofa (Pig)	homophilic cell adhesion via plasma membrane adhesion molecules [GO:0007156];neurotransmitter receptor transport to postsynaptic membrane [GO:0098969];positive regulation of synapse assembly [GO:0051965];positive regulation of synaptic transmission [GO:0050806];regulation of cell growth [GO:0001558];regulation of synapse maturation [GO:0090128];vesicle-mediated transport in synapse [GO:0099003]
1.54097	7.19653	24.8676	11.2017	26.683	0.607639	28078.5	260	A0A287AXR5;F2Z558	A0A287AXR5;F2Z558	F2Z558	F2Z558_PIG Uncharacterized protein (Fragment) OS=Sus scrofa GN=YWHAZ PE=1 SV=2	Tyrosine 3-monooxygenase/tryptophan 5-monooxygenase activation protein zeta	YWHAZ	F2Z558	F2Z558_PIG	Sus scrofa (Pig)	angiogenesis [GO:0001525];ERK1 and ERK2 cascade [GO:0070371];establishment of Golgi localization [GO:0051683];Golgi reassembly [GO:0090168];lung development [GO:0030324];protein targeting [GO:0006605];regulation of cell death [GO:0010941];regulation of ERK1 and ERK2 cascade [GO:0070372];regulation of synapse maturation [GO:0090128];respiratory system process [GO:0003016];synaptic target recogniti…
24.106	5.71736	3.67292	11.1654	36.664	0.713889	36631.9	12 days, 16:05:00	F1RM45;P18650;CON__Q03247	F1RM45;P18650	P18650;F1RM45	APOE_PIG Apolipoprotein E OS=Sus scrofa GN=APOE PE=1 SV=2;F1RM45_PIG Isoform of P18650 Apolipoprotein E OS=Sus scrofa GN=APOE PE=1 SV=1	Apolipoprotein E;Apolipoprotein E (Apo-E)	APOE;APOE	F1RM45;P18650	F1RM45_PIG;APOE_PIG	Sus scrofa (Pig);Sus scrofa (Pig)	AMPA glutamate receptor clustering [GO:0097113];amyloid precursor protein metabolic process [GO:0042982];artery morphogenesis [GO:0048844];cellular calcium ion homeostasis [GO:0006874];cGMP-mediated signaling [GO:0019934];cholesterol catabolic process [GO:0006707];cholesterol efflux [GO:0033344];cholesterol homeostasis [GO:0042632];chylomicron remnant clearance [GO:0034382];fatty acid homeostasis…
4.47153	4.60069	24.1199	11.064	25.037	0.259722	25036.9	224	Q9TSX9	Q9TSX9	Q9TSX9	PRDX6_PIG Peroxiredoxin-6 OS=Sus scrofa GN=PRDX6 PE=2 SV=3	Peroxiredoxin-6 (EC 1.11.1.15) (1-Cys peroxiredoxin) (1-Cys PRX) (Acidic calcium-independent phospholipase A2) (aiPLA2) (EC 3.1.1.4) (Non-selenium glutathione peroxidase) (NSGPx)	PRDX6	Q9TSX9	PRDX6_PIG	Sus scrofa (Pig)	cell redox homeostasis [GO:0045454];glycerophospholipid catabolic process [GO:0046475];positive regulation of mRNA splicing, via spliceosome [GO:0048026];response to oxidative stress [GO:0006979]
4.68958	4.04792	24.2671	11.0015	53.266	0.321528	54397	511	A0A287AAD5;F1SC20;A0A287A333;A0A287ADI8	A0A287AAD5;F1SC20;A0A287A333;A0A287ADI8	F1SC20	F1SC20_PIG Isoform of P39092 Alpha-1B-glycoprotein OS=Sus scrofa GN=A1BG PE=1 SV=1	Alpha-1B-glycoprotein	A1BG	F1SC20	F1SC20_PIG	Sus scrofa (Pig)
7.51944	1.06111	24.1874	10.9227	28.192	0.602083	28320.7	245	F1S2Z8	F1S2Z8	F1S2Z8	F1S2Z8_PIG Uncharacterized protein (Fragment) OS=Sus scrofa GN=PDC PE=1 SV=2	Phosducin	PDC	F1S2Z8	F1S2Z8_PIG	Sus scrofa (Pig)
6.31597	1.50625	24.4732	10.7651	8 days, 0:43:00	0.822222	192436	1752	F1RQW2	F1RQW2	F1RQW2	F1RQW2_PIG Uncharacterized protein OS=Sus scrofa GN=C4A PE=1 SV=2	Uncharacterized protein	C4A	F1RQW2	F1RQW2_PIG	Sus scrofa (Pig)	complement activation [GO:0006956]
24.326	4.26181	3.66181	10.7499	28.112	0.6	28112.4	248	F1SDR7	F1SDR7	F1SDR7	F1SDR7_PIG Uncharacterized protein OS=Sus scrofa GN=YWHAB PE=1 SV=1	Tyrosine 3-monooxygenase/tryptophan 5-monooxygenase activation protein beta	YWHAB	F1SDR7	F1SDR7_PIG	Sus scrofa (Pig)	cytoplasmic sequestering of protein [GO:0051220];negative regulation of G protein-coupled receptor signaling pathway [GO:0045744];negative regulation of protein dephosphorylation [GO:0035308];positive regulation of catalytic activity [GO:0043085];protein targeting [GO:0006605]
4.15833	3.40486	24.546	10.7031	1.44167	NaN	NaN	NaN	Q0R678	Q0R678
4.21458	21.0056	6.87292	10.6977	46.181	0.5375	47212	405	F1SIG7;A0A287BNY2;A0A286ZZ88;A0A286ZVA9	F1SIG7;A0A287BNY2;A0A286ZZ88;A0A286ZVA9	F1SIG7	F1SIG7_PIG Uncharacterized protein (Fragment) OS=Sus scrofa GN=SCRN1 PE=1 SV=2	Secernin 1	SCRN1	F1SIG7	F1SIG7_PIG	Sus scrofa (Pig)
24.1037	4.23264	3.12222	10.4862	46.661	0.523611	50140.9	NaN	A0A286ZUI3;A0A288CG57;Q0PY11;A0A287A391;A0A287ANW5;A0A287AJQ9;A0A287BJG5;A0A287AVL5	A0A286ZUI3;A0A288CG57;Q0PY11;A0A287A391;A0A287ANW5;A0A287AJQ9;A0A287BJG5	Q0PY11	Q0PY11_PIG Elongation factor 1-alpha OS=Sus scrofa GN=EEF1A PE=1 SV=1
6.36181	3.98264	21.0065	10.4503	43.059	0.789583	43059	381	Q5XLD3;A0A287AMP3	Q5XLD3;A0A287AMP3	Q5XLD3	KCRM_PIG Creatine kinase M-type OS=Sus scrofa GN=CKM PE=2 SV=1	Creatine kinase M-type (EC 2.7.3.2) (Creatine kinase M chain) (Creatine phosphokinase M-type) (CPK-M) (M-CK)	CKM	Q5XLD3	KCRM_PIG	Sus scrofa (Pig)	phosphocreatine biosynthetic process [GO:0046314];response to heat [GO:0009408]
22.0016	3.01528	5.78958	10.2688	77.634	6.62153	77595.2	704	Q29545;I3LBF1	Q29545;I3LBF1	Q29545;I3LBF1	ICA_PIG Inhibitor of carbonic anhydrase OS=Sus scrofa GN=ICA PE=1 SV=1;I3LBF1_PIG Isoform of Q29545 Inhibitor of carbonic anhydrase OS=Sus scrofa GN=ICA PE=1 SV=1	Serotransferrin;Inhibitor of carbonic anhydrase	TF;ICA	I3LBF1;Q29545	I3LBF1_PIG;ICA_PIG	Sus scrofa (Pig);Sus scrofa (Pig)
20.0022	7.40903	3.28958	10.2336	89.662	0.729861	97844.1	918	A0A286ZIK8;F1RRA7;A0A287AGN3	A0A286ZIK8;F1RRA7;A0A287AGN3	F1RRA7	F1RRA7_PIG Uncharacterized protein OS=Sus scrofa GN=HSPA4L PE=1 SV=2	Polo like kinase 4	PLK4	F1RRA7	F1RRA7_PIG	Sus scrofa (Pig)
3.24236	5.49583	21.0032	9.9138	33.636	0.351389	20049.6	345	A0A287BG58;A0A287BIT6;I3LEZ3	A0A287BG58;A0A287BIT6;I3LEZ3	I3LEZ3	I3LEZ3_PIG Uncharacterized protein OS=Sus scrofa GN=LSAMP PE=1 SV=1	Limbic system associated membrane protein	LSAMP	I3LEZ3	I3LEZ3_PIG	Sus scrofa (Pig)
2.13333	3.40694	24.1406	9.89363	48.153	0.227083	50506.6	425	I3L893;A0A287BPJ1;A0A287B4U1;A0A287B799	I3L893;A0A287BPJ1;A0A287B4U1;A0A287B799	I3L893	I3L893_PIG Uncharacterized protein OS=Sus scrofa GN=GDI1 PE=1 SV=1	Rab GDP dissociation inhibitor	GDI1	I3L893	I3L893_PIG	Sus scrofa (Pig)	negative regulation of protein targeting to membrane [GO:0090315];protein transport [GO:0015031];small GTPase mediated signal transduction [GO:0007264]
20.082	7.17569	1.87222	9.70997	54.975	NaN	NaN	NaN	A0A287AFE2;A0A287AWX5;A0A287AZ29;A0A286ZW38;A0A286ZL05;A0A287AIY6	A0A287AFE2;A0A287AWX5;A0A287AZ29;A0A286ZW38;A0A286ZL05;A0A287AIY6
6.14167	21.021	1.02014	9.39427	2 days, 2:06:00	0.623611	54549.8	453	F1SDC4;A0A286ZP99	F1SDC4;A0A286ZP99	F1SDC4	F1SDC4_PIG Uncharacterized protein (Fragment) OS=Sus scrofa GN=ALDH3A1 PE=3 SV=1	Aldehyde dehydrogenase	ALDH3A1	F1SDC4	F1SDC4_PIG	Sus scrofa (Pig)	cellular aldehyde metabolic process [GO:0006081]
19.075	3.22847	5.49931	9.26759	59.336	2.75347	70356.2	614	I3LT08;A0A287BF97;F1SEV8	I3LT08;A0A287BF97;F1SEV8	I3LT08;F1SEV8	I3LT08_PIG Uncharacterized protein OS=Sus scrofa GN=EEF1D PE=1 SV=1;F1SEV8_PIG Isoform of I3LT08 Uncharacterized protein OS=Sus scrofa GN=LOC100737048 PE=1 SV=2	Eukaryotic translation elongation factor 1 delta;Eukaryotic translation elongation factor 1 delta	EEF1D;EEF1D	F1SEV8;I3LT08	F1SEV8_PIG;I3LT08_PIG	Sus scrofa (Pig);Sus scrofa (Pig)	translational elongation [GO:0006414];cellular response to ionizing radiation [GO:0071479]
22.0011	3.29583	1.21944	8.83879	16.041	0.2625	16041	144	F1RI61	F1RI61	F1RI61	F1RI61_PIG Galectin OS=Sus scrofa GN=Ssc.91298 PE=1 SV=1	Galectin	GRIFIN	F1RI61	F1RI61_PIG	Sus scrofa (Pig)
24.1679	1.33889	0	8.50226	0.813194	0.79375	12451.4	115	P80928	P80928	P80928	MIF_PIG Macrophage migration inhibitory factor OS=Sus scrofa GN=MIF PE=1 SV=3	Macrophage migration inhibitory factor (MIF) (EC 5.3.2.1) (Glycosylation-inhibiting factor) (GIF) (L-dopachrome isomerase) (L-dopachrome tautomerase) (EC 5.3.3.12) (Phenylpyruvate tautomerase)	MIF	P80928	MIF_PIG	Sus scrofa (Pig)	cell aging [GO:0007569];cell surface receptor signaling pathway [GO:0007166];DNA damage response, signal transduction by p53 class mediator [GO:0030330];inflammatory response [GO:0006954];innate immune response [GO:0045087];negative regulation of cell aging [GO:0090344];negative regulation of cell cycle arrest [GO:0071157];negative regulation of cellular protein metabolic process [GO:0032269];neg…
0	0	24.0522	8.0174	27.764	0.55625	28912.6	224	F1SA98	F1SA98	F1SA98	F1SA98_PIG Uncharacterized protein OS=Sus scrofa GN=YWHAQ PE=1 SV=2	Tyrosine 3-monooxygenase/tryptophan 5-monooxygenase activation protein theta	YWHAQ	F1SA98	F1SA98_PIG	Sus scrofa (Pig)
0	3.67222	20.0024	7.89154	57.398	0.842361	61307.8	558	A0A287ATW3;F1SEN2	A0A287ATW3;F1SEN2	F1SEN2	F1SEN2_PIG Isoform of P42174 Glutamate dehydrogenase 1 mitochondrial OS=Sus scrofa GN=GLUD1 PE=1 SV=1	Glutamate dehydrogenase 1, mitochondrial (Glutamate dehydrogenase 1, mitochondrial isoform a)	GLUD1	F1SEN2	F1SEN2_PIG	Sus scrofa (Pig)	glutamate catabolic process [GO:0006538];glutamine metabolic process [GO:0006541];positive regulation of insulin secretion [GO:0032024];tricarboxylic acid metabolic process [GO:0072350]
7.00208	7.77917	7.21875	7.33333	117.77	0.446528	107489	NaN	K7GRY0;A0A287A3T5	K7GRY0	K7GRY0	K7GRY0_PIG Isoform of F1RWX8 Uncharacterized protein OS=Sus scrofa GN=UBA1 PE=1 SV=1
0.997917	0	20.0037	7.00054	31.646	0.806944	31531	298	F1S420;A0A287BMB6	F1S420;A0A287BMB6	F1S420	F1S420_PIG Uncharacterized protein OS=Sus scrofa PE=1 SV=2	Heterogeneous nuclear ribonucleoprotein A/B isoform b	HNRNPAB	F1S420	F1S420_PIG	Sus scrofa (Pig)
7.30625	6.05069	7.54097	6.96597	0.936111	0.739583	17801.3	6 days, 18:05:00	A0A287BAZ6;F1SDX9;A0A287AJ76;A0A287A690;P52552	A0A287BAZ6;F1SDX9;A0A287AJ76;A0A287A690;P52552	P52552;F1SDX9	PRDX2_PIG Peroxiredoxin-2 (Fragment) OS=Sus scrofa GN=PRDX2 PE=2 SV=1;F1SDX9_PIG Isoform of P52552 Peroxiredoxin 2 OS=Sus scrofa GN=PRDX2 PE=1 SV=2	Peroxiredoxin-2;Peroxiredoxin-2 (EC 1.11.1.15) (Thiol-specific antioxidant protein) (TSA) (Thioredoxin peroxidase 1) (Thioredoxin-dependent peroxide reductase 1) (Fragment)	PRDX2;PRDX2 TDPX1	F1SDX9;P52552	F1SDX9_PIG;PRDX2_PIG	Sus scrofa (Pig);Sus scrofa (Pig)	cell redox homeostasis [GO:0045454];cell redox homeostasis [GO:0045454];leukocyte activation [GO:0045321];removal of superoxide radicals [GO:0019430];response to oxidative stress [GO:0006979]
7.81528	5.92222	6.59861	6.7787	1.04514	0.632639	13724.8	126	F1RKI3	F1RKI3	F1RKI3	F1RKI3_PIG Uncharacterized protein OS=Sus scrofa GN=HINT1 PE=1 SV=1	Histidine triad nucleotide binding protein 1	HINT1	F1RKI3	F1RKI3_PIG	Sus scrofa (Pig)	intrinsic apoptotic signaling pathway by p53 class mediator [GO:0072332];positive regulation of calcium-mediated signaling [GO:0050850];purine ribonucleotide catabolic process [GO:0009154];regulation of transcription, DNA-templated [GO:0006355]
7.32153	5.80347	6.98472	6.70324	11 days, 15:44:00	NaN	NaN	NaN	A0A287AW81;A0A286ZXU2;A0A286ZNR2;A0A287A5T4;A0A287A4W0;A0A287A305;A0A287B242	A0A287AW81;A0A286ZXU2;A0A286ZNR2;A0A287A5T4;A0A287A4W0;A0A287A305;A0A287B242
6.20417	6.25556	7.58819	6.68264	85.878	0.464583	85878.8	727	F1RQW6;A0A287AAZ9	F1RQW6;A0A287AAZ9	F1RQW6	F1RQW6_PIG Uncharacterized protein OS=Sus scrofa GN=BF PE=1 SV=1	Complement factor B	CFB	F1RQW6	F1RQW6_PIG	Sus scrofa (Pig)	complement activation [GO:0006956]
6.91875	6.77639	5.84236	6.5125	59.428	0.480556	58657.4	546	A0A287AGU2;P80021;F1RPS8;A0A287BBS4	A0A287AGU2;P80021;F1RPS8;A0A287BBS4	P80021;F1RPS8	ATPA_PIG ATP synthase subunit alpha mitochondrial OS=Sus scrofa GN=ATP5A1 PE=1 SV=2;F1RPS8_PIG Isoform of P80021 ATP synthase subunit alpha OS=Sus scrofa GN=ATP5A1 PE=1 SV=1	ATP synthase subunit alpha;ATP synthase subunit alpha, mitochondrial (ATP synthase F1 subunit alpha) (ATP synthase subunit alpha heart isoform, mitochondrial) (ATP synthase subunit alpha liver isoform, mitochondrial)	ATP5F1A;ATP5F1A ATP5A1 ATP5A2	F1RPS8;P80021	F1RPS8_PIG;ATPA_PIG	Sus scrofa (Pig);Sus scrofa (Pig)	ATP synthesis coupled proton transport [GO:0015986];ATP synthesis coupled proton transport [GO:0015986]
7.08472	7.57708	4.41181	6.35787	2 days, 22:58:00	0.786806	80946.4	445	F1SKQ0;A0A286ZLI8;A0A287BEA5;A0A287APY0;A0A287BLH5;A0A286ZM27;A0A287ACV3	F1SKQ0;A0A286ZLI8;A0A287BEA5	F1SKQ0	F1SKQ0_PIG Uncharacterized protein (Fragment) OS=Sus scrofa GN=DDX17 PE=1 SV=2	DEAD-box helicase 17	DDX17	F1SKQ0	F1SKQ0_PIG	Sus scrofa (Pig)
0	0	19.061	6.35367	37.595	0.830556	40570.8	370	A0A287AGR0;F1S880	A0A287AGR0;F1S880	F1S880	F1S880_PIG Uncharacterized protein OS=Sus scrofa GN=NSFL1C PE=1 SV=1	NSFL1 cofactor	NSFL1C	F1S880	F1S880_PIG	Sus scrofa (Pig)	autophagosome assembly [GO:0000045];establishment of mitotic spindle orientation [GO:0000132];Golgi organization [GO:0007030];membrane fusion [GO:0061025];negative regulation of protein localization to centrosome [GO:1904780];nuclear envelope reassembly [GO:0031468];positive regulation of mitotic centrosome separation [GO:0046604];proteasome-mediated ubiquitin-dependent protein catabolic process …
6.65139	7.81389	4.56806	6.34444	0.950694	0.353472	12836.8	118	A0A287A9H6;A0A286ZY50;A0A287BGB3;F1SL42;A0A287BBQ2	A0A287A9H6;A0A286ZY50	F1SL42	F1SL42_PIG Uncharacterized protein (Fragment) OS=Sus scrofa GN=VAMP1 PE=1 SV=2	V-SNARE coiled-coil homology domain-containing protein	VAMP1	F1SL42	F1SL42_PIG	Sus scrofa (Pig)	vesicle-mediated transport [GO:0016192]
0	0	19.021	6.34033	1.04931	0.83125	18430.7	158	F2Z4Y8	F2Z4Y8	F2Z4Y8	F2Z4Y8_PIG Uncharacterized protein OS=Sus scrofa GN=RPS11 PE=1 SV=1	Ribosomal protein S11	RPS11	F2Z4Y8	F2Z4Y8_PIG	Sus scrofa (Pig)	translation [GO:0006412]
0	19.0071	0	6.3357	82.737	5.049	79633.9	30 days, 21:05:00	F1RU52;I3LGH6	F1RU52;I3LGH6	F1RU52;I3LGH6	F1RU52_PIG Uncharacterized protein OS=Sus scrofa GN=LOC100626654 PE=1 SV=1;I3LGH6_PIG Uncharacterized protein OS=Sus scrofa GN=DPP3 PE=4 SV=1	Dipeptidyl peptidase 3 (EC 3.4.14.4) (Dipeptidyl aminopeptidase III) (Dipeptidyl peptidase III);Dipeptidyl peptidase 3 (EC 3.4.14.4) (Dipeptidyl aminopeptidase III) (Dipeptidyl peptidase III)	DPP3;DPP3	F1RU52;I3LGH6	F1RU52_PIG;I3LGH6_PIG	Sus scrofa (Pig);Sus scrofa (Pig)
4.02639	7.22986	7.61875	6.29167	90.462	0.991667	104412	1436	A0A287AQF9;A0A287A2L7;F1SL03	A0A287AQF9;A0A287A2L7;F1SL03	F1SL03	F1SL03_PIG Uncharacterized protein OS=Sus scrofa PE=1 SV=2	ABI family member 3 binding protein	ABI3BP	F1SL03	F1SL03_PIG	Sus scrofa (Pig)
6.55625	5.17847	7.07292	6.26921	60.653	0.754861	34911.8	291	A0A287AMZ2;F1RP17;A0A287AUX8;Q29068	A0A287AMZ2;F1RP17;A0A287AUX8	Q29068;F1RP17	TCPG_PIG T-complex protein 1 subunit gamma (Fragment) OS=Sus scrofa GN=CCT3 PE=2 SV=1;F1RP17_PIG Isoform of Q29068 T-complex protein 1 subunit gamma OS=Sus scrofa GN=CCT3 PE=1 SV=2	T-complex protein 1 subunit gamma;T-complex protein 1 subunit gamma (TCP-1-gamma) (CCT-gamma) (Matricin) (Fragment)	CCT3;CCT3 CCTG	F1RP17;Q29068	F1RP17_PIG;TCPG_PIG	Sus scrofa (Pig);Sus scrofa (Pig)	protein folding [GO:0006457];protein folding [GO:0006457]
6.29583	6.61458	5.87222	6.26088	61.315	0.639583	61507.3	571	F1SML7	F1SML7	F1SML7	F1SML7_PIG Inosine-5'-monophosphate dehydrogenase OS=Sus scrofa GN=IMPDH1 PE=1 SV=1	Inosine-5'-monophosphate dehydrogenase (IMP dehydrogenase) (IMPD) (IMPDH) (EC 1.1.1.205)	IMPDH1 IMPDH	F1SML7	F1SML7_PIG	Sus scrofa (Pig)	GMP biosynthetic process [GO:0006177];GTP biosynthetic process [GO:0006183];lymphocyte proliferation [GO:0046651]
6.72847	5.26458	6.61389	6.20231	50.418	5.93403	49986.3	460	F1S6M7;A5GFX6	F1S6M7	A5GFX6;F1S6M7	A5GFX6_PIG Tubulin beta family 1 OS=Sus scrofa GN=TUBB1 PE=1 SV=1;F1S6M7_PIG Uncharacterized protein OS=Sus scrofa GN=TUBB3 PE=1 SV=1	Tubulin beta chain;Tubulin beta chain	TUBB1 CH242-247L10.4-001	F1S6M7;A5GFX6	F1S6M7_PIG;A5GFX6_PIG	Sus scrofa (Pig);Sus scrofa (Pig)	axon guidance [GO:0007411];microtubule-based process [GO:0007017];microtubule cytoskeleton organization [GO:0000226];mitotic cell cycle [GO:0000278];neuron differentiation [GO:0030182];microtubule-based process [GO:0007017];microtubule cytoskeleton organization [GO:0000226];mitotic cell cycle [GO:0000278];spindle assembly [GO:0051225]
5.30069	5.92778	7.30972	6.1794	5 days, 18:05:00	NaN	NaN	NaN	A0A287BLD2;A0A287A1S6	A0A287BLD2;A0A287A1S6
7.28264	3.70347	7.54236	6.17616	38.481	0.684028	38481.8	347	Q8SPS7;A0A2C9F356	Q8SPS7;A0A2C9F356	Q8SPS7	HPT_PIG Haptoglobin OS=Sus scrofa GN=HP PE=1 SV=1	Haptoglobin [Cleaved into: Haptoglobin alpha chain;Haptoglobin beta chain]	HP	Q8SPS7	HPT_PIG	Sus scrofa (Pig)	acute inflammatory response [GO:0002526];acute-phase response [GO:0006953];defense response to bacterium [GO:0042742];immune system process [GO:0002376];Notch signaling pathway [GO:0007219];positive regulation of cell death [GO:0010942];response to organic substance [GO:0010033]
7.18264	5.26875	6.01319	6.15486	1.57014	0.528472	22941.8	207	Q5S1U1;A0A2C9F366	Q5S1U1;A0A2C9F366	Q5S1U1	HSPB1_PIG Heat shock protein beta-1 OS=Sus scrofa GN=HSPB1 PE=2 SV=1	Heat shock protein beta-1 (HspB1) (Heat shock 27 kDa protein) (HSP 27)	HSPB1 HSP27	Q5S1U1	HSPB1_PIG	Sus scrofa (Pig)	anterograde axonal protein transport [GO:0099641];chaperone-mediated protein folding [GO:0061077];regulation of protein phosphorylation [GO:0001932]
7.76181	4.77222	5.92986	6.15463	61.536	0.49375	61536.3	561	F1SFI5	F1SFI5	F1SFI5	F1SFI5_PIG Uncharacterized protein OS=Sus scrofa GN=HRG PE=1 SV=2	Uncharacterized protein	HRG	F1SFI5	F1SFI5_PIG	Sus scrofa (Pig)	antimicrobial humoral immune response mediated by antimicrobial peptide [GO:0061844];cytolysis by host of symbiont cells [GO:0051838];defense response to fungus [GO:0050832];heme transport [GO:0015886];negative regulation of angiogenesis [GO:0016525];negative regulation of cell adhesion mediated by integrin [GO:0033629];negative regulation of cell growth [GO:0030308];negative regulation of cell p…
6.65417	5.81597	5.70417	6.0581	44.123	0.55	37294.7	345	A0A286ZX26;P00795	A0A286ZX26	P00795	CATD_PIG Cathepsin D OS=Sus scrofa GN=CTSD PE=1 SV=2	Cathepsin D (EC 3.4.23.5) [Cleaved into: Cathepsin D light chain;Cathepsin D heavy chain]	CTSD	P00795	CATD_PIG	Sus scrofa (Pig)	protein catabolic process [GO:0030163];proteolysis [GO:0006508]
6.81806	6.82708	4.49722	6.04745	52.404	06:27:00	52404.2	417	F2Z5E2	F2Z5E2	F2Z5E2	F2Z5E2_PIG Uncharacterized protein OS=Sus scrofa GN=SERPINC1 PE=1 SV=1	SERPIN domain-containing protein	SERPINC1	F2Z5E2	F2Z5E2_PIG	Sus scrofa (Pig)	negative regulation of endopeptidase activity [GO:0010951];regulation of blood coagulation, intrinsic pathway [GO:2000266]
0	0	18.065	6.02167	12 days, 15:34:00	4.73958	302402	2948	A0A287AYD5;I3LDT2;F1SI65	A0A287AYD5;I3LDT2;F1SI65	I3LDT2;F1SI65	I3LDT2_PIG Uncharacterized protein OS=Sus scrofa GN=MAP1A PE=1 SV=1;F1SI65_PIG Isoform of I3LDT2 Uncharacterized protein OS=Sus scrofa GN=MAP1A PE=1 SV=2	Microtubule associated protein 1A;Microtubule associated protein 1A	MAP1A;MAP1A	F1SI65;I3LDT2	F1SI65_PIG;I3LDT2_PIG	Sus scrofa (Pig);Sus scrofa (Pig)	axonogenesis [GO:0007409];dendrite development [GO:0016358];microtubule cytoskeleton organization [GO:0000226];regulation of microtubule depolymerization [GO:0031114];microtubule cytoskeleton organization [GO:0000226]
6.11667	4.21667	7.7125	6.01528	26.562	0.689583	30568	NaN	A0A287AE80;A0A287BL83;A0A287BA90;I3LM03;A0A287BJQ5	A0A287AE80;A0A287BL83;A0A287BA90;I3LM03;A0A287BJQ5	I3LM03	I3LM03_PIG Uncharacterized protein OS=Sus scrofa GN=LOC100622246 PE=1 SV=1
5.43194	5.20347	7.40833	6.01458	1.27361	NaN	NaN	NaN	A0A287BQL0;A0A286ZKF7	A0A287BQL0;A0A286ZKF7
0	0	18.0019	6.00063	1.36944	NaN	NaN	NaN	A0A287AX77;A0A287AXB7	A0A287AX77
7.01806	3.75764	7.18958	5.98843	1.15208	9.033	6028.92	231	A0A286ZIQ2;I3LLY4;A0A287BKG9	A0A286ZIQ2;I3LLY4	I3LLY4	I3LLY4_PIG Uncharacterized protein OS=Sus scrofa GN=NQO2 PE=1 SV=1	N-ribosyldihydronicotinamide:quinone reductase 2 (Ribosyldihydronicotinamide dehydrogenase quinone isoform 1)	NQO2	I3LLY4	I3LLY4_PIG	Sus scrofa (Pig)
5.40625	5.76319	6.66528	5.94491	1.08889	0.698611	21966.3	199	F1S3U9;A0A286ZND5	F1S3U9;A0A286ZND5	F1S3U9	F1S3U9_PIG Uncharacterized protein OS=Sus scrofa GN=PRDX1 PE=1 SV=2	Peroxiredoxin 1	PRDX1	F1S3U9	F1S3U9_PIG	Sus scrofa (Pig)	cell redox homeostasis [GO:0045454]
7.11389	6.19722	4.50278	5.93796	39.041	NaN	NaN	NaN	A0A286ZYL3	A0A286ZYL3
6.09167	5.68958	5.99722	5.92616	52.425	0.595833	52363.8	484	I3L638;P48819;I3L9F8	I3L638;P48819;I3L9F8	P48819;I3L638;I3L9F8	VTNC_PIG Vitronectin OS=Sus scrofa GN=VTN PE=1 SV=1;I3L638_PIG Isoform of P48819 Vitronectin OS=Sus scrofa GN=VTN PE=1 SV=1;I3L9F8_PIG Isoform of P48819 Vitronectin OS=Sus scrofa GN=VTN PE=1 SV=1	Vitronectin;Vitronectin;Vitronectin (VN) (S-protein) (Serum-spreading factor)	VTN;VTN;VTN	I3L638;I3L9F8;P48819	I3L638_PIG;I3L9F8_PIG;VTNC_PIG	Sus scrofa (Pig);Sus scrofa (Pig);Sus scrofa (Pig)	immune response [GO:0006955];cell adhesion mediated by integrin [GO:0033627];cell migration [GO:0016477];endodermal cell differentiation [GO:0035987];extracellular matrix organization [GO:0030198];immune response [GO:0006955];negative regulation of endopeptidase activity [GO:0010951];oligodendrocyte differentiation [GO:0048709];positive regulation of cell-substrate adhesion [GO:0010811];positive …
6.16875	5.60625	6.00347	5.92616	24.922	1.25347	24520.3	8 days, 20:05:00	F2Z594;P12682;P17741;F1RJ01	F2Z594;P12682	P12682;P17741;F1RJ01;F2Z594	HMGB1_PIG High mobility group protein B1 OS=Sus scrofa GN=HMGB1 PE=2 SV=3;HMGB2_PIG High mobility group protein B2 OS=Sus scrofa GN=HMGB2 PE=1 SV=2;F1RJ01_PIG Isoform of P17741 High mobility group protein B2 OS=Sus scrofa GN=HMGB2 PE=4 SV=2;F2Z594_PIG Isoform of P12682 High mobility group protein B1 OS=Sus scrofa GN=HMGB1 PE=1 SV=1	High mobility group protein B2;High mobility group protein B1;High mobility group protein B1 (High mobility group protein 1) (HMG-1);High mobility group protein B2 (High mobility group protein 2) (HMG-2)	HMGB2;HMGB1;HMGB1 HMG1;HMGB2 HMG2	F1RJ01;F2Z594;P12682;P17741	F1RJ01_PIG;F2Z594_PIG;HMGB1_PIG;HMGB2_PIG	Sus scrofa (Pig);Sus scrofa (Pig);Sus scrofa (Pig);Sus scrofa (Pig)	cell chemotaxis [GO:0060326];cellular response to lipopolysaccharide [GO:0071222];chromatin remodeling [GO:0006338];defense response to Gram-negative bacterium [GO:0050829];defense response to Gram-positive bacterium [GO:0050830];DNA geometric change [GO:0032392];DNA ligation involved in DNA repair [GO:0051103];DNA recombination [GO:0006310];DNA topological change [GO:0006265];inflammatory respon…
6.10556	6.72778	4.92778	5.92037	42.051	1.19097	42014	377	P68137;B6VNT8;A0A287AVS8;A0A286ZWJ1;C7AI81;F1SLG5;A0A287BGY0;A0A287BF33;A0A287B0H6;A0A287AER8	P68137;B6VNT8;A0A287AVS8;A0A286ZWJ1;C7AI81;F1SLG5;A0A287BGY0;A0A287BF33;A0A287B0H6;A0A287AER8	B6VNT8;C7AI81;F1SLG5;P68137	B6VNT8_PIG Cardiac muscle alpha actin 1 OS=Sus scrofa GN=ACTC1 PE=2 SV=1;C7AI81_PIG Actin alpha 2 OS=Sus scrofa GN=ACTA2 PE=1 SV=1;F1SLG5_PIG Uncharacterized protein OS=Sus scrofa GN=ACTG2 PE=1 SV=2;ACTS_PIG Actin alpha skeletal muscle OS=Sus scrofa GN=ACTA1 PE=3 SV=1	Actin gamma 2, smooth muscle;Actin, alpha cardiac muscle 1 (Cardiac muscle alpha actin 1);Actin alpha 2 (Actin alpha 2, smooth muscle) (Actin, aortic smooth muscle);Actin, alpha skeletal muscle (Alpha-actin-1) [Cleaved into: Actin, alpha skeletal muscle, intermediate form]	ACTG2;ACTC1;ACTA2;ACTA1 ACTA	F1SLG5;B6VNT8;C7AI81;P68137	F1SLG5_PIG;B6VNT8_PIG;C7AI81_PIG;ACTS_PIG	Sus scrofa (Pig);Sus scrofa (Pig);Sus scrofa (Pig);Sus scrofa (Pig)	actin filament organization [GO:0007015];actin-myosin filament sliding [GO:0033275];cardiac muscle tissue morphogenesis [GO:0055008];cardiac myofibril assembly [GO:0055003];heart contraction [GO:0060047];mesenchyme migration [GO:0090131];negative regulation of apoptotic process [GO:0043066];positive regulation of gene expression [GO:0010628];skeletal muscle thin filament assembly [GO:0030240];glo…
5.28542	7.07083	5.175	5.84375	37.377	0.659028	37331	321	I3LSK5;A0A287A365	I3LSK5	I3LSK5	I3LSK5_PIG Uncharacterized protein OS=Sus scrofa GN=GNB2 PE=1 SV=1	G protein subunit beta 1	GNB1	I3LSK5	I3LSK5_PIG	Sus scrofa (Pig)	cell population proliferation [GO:0008283];phospholipase C-activating G protein-coupled receptor signaling pathway [GO:0007200];retina development in camera-type eye [GO:0060041];sensory perception of taste [GO:0050909]
5.35139	6.02222	5.97986	5.78449	46.402	0.36875	46402.3	NaN	A6M930;F6Q8Z7;A0A286ZJC3;A0A286ZT22;A0A286ZUD0;A0A286ZKR0	A6M930;F6Q8Z7;A0A286ZJC3;A0A286ZT22	A6M930	A6M930_PIG Eukaryotic translation initiation factor 4A isoform 2 OS=Sus scrofa GN=EIF4A2 PE=1 SV=1
6.42431	5.19722	5.66597	5.7625	0.782639	NaN	NaN	NaN	A0A287BNS9	A0A287BNS9
7.62014	2.30208	7.30278	5.74167	39.089	6.078	81273.4	440	A0A286ZJ75;F1RRS8;A0A287AAQ4;A0A287B830;A0A286ZXV0	A0A286ZJ75;F1RRS8;A0A287AAQ4;A0A287B830;A0A286ZXV0	F1RRS8	F1RRS8_PIG Microtubule-associated protein OS=Sus scrofa GN=MAPT PE=1 SV=2	Microtubule-associated protein	MAPT	F1RRS8	F1RRS8_PIG	Sus scrofa (Pig)
6.55625	6.43681	3.99583	5.66296	86.775	NaN	NaN	NaN	A0A286ZLN2	A0A286ZLN2
5.9125	6.08681	4.88125	5.62685	4 days, 9:14:00	0.478472	101808	960	A0A287ATY3;F1S280;A0A287B762;A0A286ZKF8	A0A287ATY3;F1S280;A0A287B762;A0A286ZKF8	F1S280	F1S280_PIG Uncharacterized protein OS=Sus scrofa GN=ENPP2 PE=1 SV=2	Ectonucleotide pyrophosphatase/phosphodiesterase 2	ENPP2	F1S280	F1S280_PIG	Sus scrofa (Pig)	chemotaxis [GO:0006935];immune response [GO:0006955];regulation of angiogenesis [GO:0045765];regulation of cell migration [GO:0030334]
4.46458	6.38056	5.96042	5.60185	35.613	6.074	35613.7	322	O46560;A0A286ZIG4	O46560;A0A286ZIG4	O46560	PDXK_PIG Pyridoxal kinase OS=Sus scrofa GN=PDXK PE=1 SV=1	Pyridoxal kinase (EC 2.7.1.35) (Pyridoxine kinase)	PDXK PKH	O46560	PDXK_PIG	Sus scrofa (Pig)	pyridoxal 5'-phosphate salvage [GO:0009443]
5.66875	5.64167	5.43472	5.58171	1.17708	0.522222	23315.1	206	I3LAV3;A0A286ZJ92;A0A287A467	I3LAV3;A0A286ZJ92;A0A287A467	I3LAV3	I3LAV3_PIG Synaptosomal-associated protein OS=Sus scrofa GN=SNAP25 PE=1 SV=1	Synaptosomal-associated protein	SNAP25	I3LAV3	I3LAV3_PIG	Sus scrofa (Pig)	associative learning [GO:0008306];exocytic insertion of neurotransmitter receptor to postsynaptic membrane [GO:0098967];locomotory behavior [GO:0007626];long-term synaptic potentiation [GO:0060291];neurotransmitter receptor internalization [GO:0099590];regulation of establishment of protein localization [GO:0070201];regulation of neuron projection development [GO:0010975];synaptic vesicle exocyto…
7.66806	4.33681	4.72569	5.57685	1.30208	0.740278	27819.2	NaN	A0A287APK0;F1S956;A0A286ZS31	A0A287APK0;F1S956;A0A286ZS31	F1S956	F1S956_PIG Uncharacterized protein (Fragment) OS=Sus scrofa GN=PGLS PE=1 SV=2
21,58,00	4.33681	6.71806	5.52743	83.043	7.011	83929.8	29 days, 20:05:00	I3LTE8;A0A287ANT8;F1RRS3;A0A287AYL9	I3LTE8;A0A287ANT8;F1RRS3;A0A287AYL9	F1RRS3;I3LTE8	F1RRS3_PIG Uncharacterized protein OS=Sus scrofa GN=NSF PE=1 SV=2;I3LTE8_PIG Uncharacterized protein (Fragment) OS=Sus scrofa PE=3 SV=1	N-ethylmaleimide sensitive factor, vesicle fusing ATPase;N-ethylmaleimide sensitive factor, vesicle fusing ATPase (Vesicle-fusing ATPase)	NSF;NSF	I3LTE8;F1RRS3	I3LTE8_PIG;F1RRS3_PIG	Sus scrofa (Pig);Sus scrofa (Pig)	SNARE complex disassembly [GO:0035494];SNARE complex disassembly [GO:0035494]
4.58194	4.95556	6.95417	5.49722	37.501	0.779861	37501.8	356	I3LEC2	I3LEC2	I3LEC2	I3LEC2_PIG Uncharacterized protein OS=Sus scrofa GN=PCBP1 PE=1 SV=1	Poly(rC) binding protein 1	PCBP1	I3LEC2	I3LEC2_PIG	Sus scrofa (Pig)	positive regulation of transcription by RNA polymerase II [GO:0045944];viral RNA genome replication [GO:0039694]
6.08264	3.83056	6.575	5.49606	36.612	5.19097	36332.6	333	P00336;F1SR05;A0A287AQS1;A0A287B094;Q9TSX5;F1SFX0	P00336;F1SR05;A0A287AQS1;A0A287B094	F1SR05;P00336;Q9TSX5;F1SFX0	F1SR05_PIG L-lactate dehydrogenase OS=Sus scrofa PE=3 SV=2;LDHB_PIG L-lactate dehydrogenase B chain OS=Sus scrofa GN=LDHB PE=1 SV=3;LDHC_PIG L-lactate dehydrogenase C chain OS=Sus scrofa GN=LDHC PE=2 SV=3;F1SFX0_PIG Isoform of Q9TSX5 L-lactate dehydrogenase OS=Sus scrofa GN=LDHC PE=1 SV=1	L-lactate dehydrogenase (EC 1.1.1.27);L-lactate dehydrogenase (EC 1.1.1.27);L-lactate dehydrogenase C chain (LDH-C) (EC 1.1.1.27) (LDH testis subunit) (LDH-X);L-lactate dehydrogenase B chain (LDH-B) (EC 1.1.1.27) (LDH heart subunit) (LDH-H)	LDHB;LDHC;LDHC;LDHB	F1SR05;F1SFX0;Q9TSX5;P00336	F1SR05_PIG;F1SFX0_PIG;LDHC_PIG;LDHB_PIG	Sus scrofa (Pig);Sus scrofa (Pig);Sus scrofa (Pig);Sus scrofa (Pig)	carbohydrate metabolic process [GO:0005975];carboxylic acid metabolic process [GO:0019752];ATP biosynthetic process [GO:0006754];carbohydrate metabolic process [GO:0005975];flagellated sperm motility [GO:0030317];lactate biosynthetic process from pyruvate [GO:0019244];lactate oxidation [GO:0019516];carbohydrate metabolic process [GO:0005975];carboxylic acid metabolic process [GO:0019752];carbohyd…
7.13611	7.28958	1.84375	5.42315	1.30903	0.720139	26042.6	232	F1RGI2;A0A286ZVJ9	F1RGI2;A0A286ZVJ9	F1RGI2	F1RGI2_PIG Uncharacterized protein OS=Sus scrofa GN=LOC100514845 PE=1 SV=2	Platelet activating factor acetylhydrolase 1b catalytic subunit 3 (Platelet-activating factor acetylhydrolase IB subunit gamma)	PAFAH1B3	F1RGI2	F1RGI2_PIG	Sus scrofa (Pig)	spermatogenesis [GO:0007283]
1.97153	6.71389	7.50486	5.39676	27.104	0.531944	27104.5	242	F1RHJ2	F1RHJ2	F1RHJ2	F1RHJ2_PIG Uncharacterized protein OS=Sus scrofa GN=HDGF PE=1 SV=1	Heparin binding growth factor	HDGF	F1RHJ2	F1RHJ2_PIG	Sus scrofa (Pig)
2.62569	7.21875	6.25486	5.36644	73.588	0.536806	74943.4	814	A0A286ZJK2;A0A287AJ89;A0A287BL93;F1SA50;A0A287BPD5;A0A287ASN3;A0A287AR13	A0A286ZJK2;A0A287AJ89;A0A287BL93;F1SA50;A0A287BPD5;A0A287ASN3;A0A287AR13	F1SA50	F1SA50_PIG Uncharacterized protein (Fragment) OS=Sus scrofa GN=HNRNPM PE=1 SV=1	Heterogeneous nuclear ribonucleoprotein M	HNRNPM	F1SA50	F1SA50_PIG	Sus scrofa (Pig)	alternative mRNA splicing, via spliceosome [GO:0000380];regulation of mRNA stability involved in response to oxidative stress [GO:2000815]
7.30625	6.61389	2.15833	5.35949	41.318	07:05:00	37973.8	348	A0A286ZPF5;F1RL02	A0A286ZPF5;F1RL02	F1RL02	F1RL02_PIG Mitogen-activated protein kinase (Fragment) OS=Sus scrofa GN=MAPK1 PE=1 SV=2	Mitogen-activated protein kinase (EC 2.7.11.24)	MAPK1	F1RL02	F1RL02_PIG	Sus scrofa (Pig)
5.57222	5.39514	5.02569	5.33102	49.571	0.615972	49585.8	443	F2Z5K5	F2Z5K5	F2Z5K5	F2Z5K5_PIG Uncharacterized protein OS=Sus scrofa GN=TUBB4A PE=1 SV=1	Tubulin beta chain	TUBB4A	F2Z5K5	F2Z5K5_PIG	Sus scrofa (Pig)	microtubule-based process [GO:0007017];microtubule cytoskeleton organization [GO:0000226];mitotic cell cycle [GO:0000278];negative regulation of microtubule polymerization [GO:0031115]
7.24583	1.50347	7.17778	5.30903	32.79	0.488889	32790.1	271	F1SUE3	F1SUE3	F1SUE3	F1SUE3_PIG Uncharacterized protein OS=Sus scrofa GN=PPA1 PE=1 SV=2	Pyrophosphatase (inorganic) 1	PPA1	F1SUE3	F1SUE3_PIG	Sus scrofa (Pig)	phosphate-containing compound metabolic process [GO:0006796]
5.97569	2.57917	7.31528	5.29005	103.62	0.636111	103917	884	F1RWJ6	F1RWJ6	F1RWJ6	F1RWJ6_PIG Uncharacterized protein OS=Sus scrofa GN=NPEPPS PE=1 SV=1	Aminopeptidase (EC 3.4.11.-)	NPEPPS	F1RWJ6	F1RWJ6_PIG	Sus scrofa (Pig)	cellular response to hypoxia [GO:0071456];peptide catabolic process [GO:0043171];proteolysis [GO:0006508]
5.32431	3.73403	6.80347	5.28727	37.83	0.418056	413 days, 3:31:00	417	A0A286ZYZ5;F1SCC9	A0A286ZYZ5;F1SCC9	F1SCC9	F1SCC9_PIG Uncharacterized protein (Fragment) OS=Sus scrofa PE=1 SV=1	SERPIN domain-containing protein	LOC106504545	F1SCC9	F1SCC9_PIG	Sus scrofa (Pig)	negative regulation of endopeptidase activity [GO:0010951]
6.46042	1.98472	7.39931	5.28148	12.072	NaN	NaN	NaN	C3VVV8	C3VVV8
21,04,00	6.98542	3.48056	5.23299	64.182	2.22569	68381.2	610	A0A287BCX5;Q29048;F1SP93	A0A287BCX5;Q29048;F1SP93	Q29048;F1SP93	VATA_PIG V-type proton ATPase catalytic subunit A OS=Sus scrofa GN=ATP6V1A PE=2 SV=2;F1SP93_PIG Isoform of Q29048 V-type proton ATPase catalytic subunit A OS=Sus scrofa GN=ATP6V1A PE=1 SV=1	V-type proton ATPase catalytic subunit A;V-type proton ATPase catalytic subunit A (V-ATPase subunit A) (EC 7.1.2.2) (V-ATPase 69 kDa subunit) (Vacuolar proton pump subunit alpha)	ATP6V1A;ATP6V1A ATP6A1 ATP6V1A1	F1SP93;Q29048	F1SP93_PIG;VATA_PIG	Sus scrofa (Pig);Sus scrofa (Pig)	ATP metabolic process [GO:0046034];cellular iron ion homeostasis [GO:0006879];cellular response to increased oxygen levels [GO:0036295];ATP metabolic process [GO:0046034];cellular iron ion homeostasis [GO:0006879];cellular response to increased oxygen levels [GO:0036295]
6.69236	5.79236	3.19931	5.22801	46.776	07:45:00	48331.4	463	I3LDC7;A0A286ZU48	I3LDC7	I3LDC7	I3LDC7_PIG Isoform of P20304 Isocitrate dehydrogenase [NADP] OS=Sus scrofa GN=IDH1 PE=1 SV=1	Isocitrate dehydrogenase [NADP] (EC 1.1.1.42)	IDH1	I3LDC7	I3LDC7_PIG	Sus scrofa (Pig)	2-oxoglutarate metabolic process [GO:0006103];glutathione metabolic process [GO:0006749];isocitrate metabolic process [GO:0006102];NADP metabolic process [GO:0006739];regulation of phospholipid biosynthetic process [GO:0071071];regulation of phospholipid catabolic process [GO:0060696];response to oxidative stress [GO:0006979];tricarboxylic acid cycle [GO:0006099]
6.58264	6.17153	2.91389	5.22269	0.893056	0.419444	17266.1	170	F1RQP0	F1RQP0	F1RQP0	F1RQP0_PIG Uncharacterized protein OS=Sus scrofa GN=PRDX5 PE=1 SV=2	Peroxiredoxin (EC 1.11.1.15)	PRDX5	F1RQP0	F1RQP0_PIG	Sus scrofa (Pig)	cell redox homeostasis [GO:0045454];cellular response to oxidative stress [GO:0034599];cellular response to reactive oxygen species [GO:0034614];hydrogen peroxide catabolic process [GO:0042744];negative regulation of transcription by RNA polymerase III [GO:0016480]
4.43681	6.24792	4.84167	5.17546	24.423	0.455556	24423.1	216	F1RFQ7	F1RFQ7	F1RFQ7	F1RFQ7_PIG GTP-binding nuclear protein Ran OS=Sus scrofa GN=RAN PE=1 SV=2	GTP-binding nuclear protein Ran	RAN	F1RFQ7	F1RFQ7_PIG	Sus scrofa (Pig)	protein import into nucleus [GO:0006606];ribosomal subunit export from nucleus [GO:0000054]
3.02153	7.49167	4.94722	5.15347	60.906	0.559722	61132.8	NaN	F1SMZ7;A0A287ATN8	F1SMZ7;A0A287ATN8	F1SMZ7	F1SMZ7_PIG Uncharacterized protein OS=Sus scrofa GN=HSPD1 PE=1 SV=2
3.42639	4.57569	7.41389	5.13866	53.161	0.49375	53469	429	I3LN42	I3LN42	I3LN42	I3LN42_PIG Uncharacterized protein (Fragment) OS=Sus scrofa GN=GC PE=1 SV=1	GC vitamin D binding protein	GC	I3LN42	I3LN42_PIG	Sus scrofa (Pig)	vitamin D metabolic process [GO:0042359]
2.55347	7.75417	5.06111	5.12292	129.88	0.651389	34748.2	1613	A0A286ZIL9;I3LH70;A0A287BQN5;A0A287BBE3	A0A286ZIL9;I3LH70;A0A287BQN5;A0A287BBE3	I3LH70	I3LH70_PIG Uncharacterized protein OS=Sus scrofa GN=COL18A1 PE=1 SV=1	Collagen type XVIII alpha 1 chain	COL18A1	I3LH70	I3LH70_PIG	Sus scrofa (Pig)
5.97431	5.12153	4.23403	5.10995	222.72	0.624306	199915	2007	A0A286ZLW8;F1SSS6;A0A287B1M8;A0A287A6Y7;A0A287BLA6;A0A287B3S9	A0A286ZLW8;F1SSS6;A0A287B1M8;A0A287A6Y7;A0A287BLA6;A0A287B3S9	F1SSS6	F1SSS6_PIG Microtubule-associated protein OS=Sus scrofa GN=MAP2 PE=1 SV=1	Microtubule-associated protein	MAP2	F1SSS6	F1SSS6_PIG	Sus scrofa (Pig)	central nervous system neuron development [GO:0021954];microtubule bundle formation [GO:0001578]
6.01875	7.06875	2.23542	5.10764	88.412	05:32:00	86838.4	804	F1S8L9;A0A286ZP67;A0A286ZVL0;A0A286ZJR3	F1S8L9;A0A286ZP67;A0A286ZVL0;A0A286ZJR3	F1S8L9	F1S8L9_PIG Uncharacterized protein OS=Sus scrofa GN=HNRNPU PE=1 SV=2	Heterogeneous nuclear ribonucleoprotein U	HNRNPU	F1S8L9	F1S8L9_PIG	Sus scrofa (Pig)
3.87847	5.06319	6.20556	5.04907	68.786	5.97569	49581.7	262	F1RS36;A0A287BIL8;P34935	F1RS36;A0A287BIL8	P34935;F1RS36	GRP78_PIG 78 kDa glucose-regulated protein (Fragment) OS=Sus scrofa GN=HSPA5 PE=2 SV=2;F1RS36_PIG Isoform of P34935 78 kDa glucose-regulated protein OS=Sus scrofa GN=HSPA5 PE=1 SV=2	Endoplasmic reticulum chaperone BiP (EC 3.6.4.10) (78 kDa glucose-regulated protein) (GRP-78) (Binding-immunoglobulin protein) (BiP) (Heat shock protein 70 family protein 5) (HSP70 family protein 5) (Heat shock protein family A member 5) (Immunoglobulin heavy chain-binding protein) (Fragment)	HSPA5 GRP78	P34935	BIP_PIG	Sus scrofa (Pig)	cellular response to unfolded protein [GO:0034620];chaperone cofactor-dependent protein refolding [GO:0051085];maintenance of protein localization in endoplasmic reticulum [GO:0035437];negative regulation of IRE1-mediated unfolded protein response [GO:1903895];negative regulation of protein-containing complex assembly [GO:0031333];positive regulation of cell migration [GO:0030335];posttranslation…
3.99861	7.34653	3.72014	5.02176	1.17083	8.083	16982.2	146	I3LCU9	I3LCU9	I3LCU9	I3LCU9_PIG Uncharacterized protein (Fragment) OS=Sus scrofa GN=CARHSP1 PE=1 SV=1	Calcium regulated heat stable protein 1	CARHSP1	I3LCU9	I3LCU9_PIG	Sus scrofa (Pig)	regulation of mRNA stability [GO:0043488]
5.69375	3.38333	5.89931	4.99213	56.729	NaN	NaN	NaN	F6QA08	F6QA08
0	7.81736	7.12569	4.98102	28.302	0.627083	28302.6	247	F2Z4Z1	F2Z4Z1	F2Z4Z1	F2Z4Z1_PIG Uncharacterized protein OS=Sus scrofa GN=YWHAG PE=1 SV=1	Tyrosine 3-monooxygenase/tryptophan 5-monooxygenase activation protein gamma	YWHAG	F2Z4Z1	F2Z4Z1_PIG	Sus scrofa (Pig)
7.57917	2.18125	5.10278	4.9544	0.483333	0.523611	10959.7	102	F1SMZ6;A0A287AEN3;A0A287BMN5	F1SMZ6	F1SMZ6	F1SMZ6_PIG Uncharacterized protein OS=Sus scrofa GN=HSPE1 PE=1 SV=1	Uncharacterized protein	HSPE1	F1SMZ6	F1SMZ6_PIG	Sus scrofa (Pig)	chaperone cofactor-dependent protein refolding [GO:0051085]
5.27986	6.16181	3.40625	4.94931	87.602	0.60625	93501.7	830	A0A287BL69;F1SEP9;A0A287B7X1;A0A286ZV14	A0A287BL69;F1SEP9;A0A287B7X1;A0A286ZV14	F1SEP9	F1SEP9_PIG Uncharacterized protein OS=Sus scrofa GN=CDHR1 PE=1 SV=1	Cadherin related family member 1	CDHR1	F1SEP9	F1SEP9_PIG	Sus scrofa (Pig)	cell adhesion [GO:0007155];homophilic cell adhesion via plasma membrane adhesion molecules [GO:0007156];photoreceptor cell maintenance [GO:0045494];photoreceptor cell morphogenesis [GO:0008594];photoreceptor cell outer segment organization [GO:0035845]
7.10833	2.1125	5.575	4.93194	35.484	0.765972	35519.8	349	P00346;I3LP41	P00346;I3LP41	P00346;I3LP41	MDHM_PIG Malate dehydrogenase mitochondrial OS=Sus scrofa GN=MDH2 PE=1 SV=2;I3LP41_PIG Isoform of P00346 Malate dehydrogenase OS=Sus scrofa GN=MDH2 PE=1 SV=1	Malate dehydrogenase (EC 1.1.1.37);Malate dehydrogenase, mitochondrial (EC 1.1.1.37)	MDH2;MDH2	I3LP41;P00346	I3LP41_PIG;MDHM_PIG	Sus scrofa (Pig);Sus scrofa (Pig)	carbohydrate metabolic process [GO:0005975];malate metabolic process [GO:0006108];tricarboxylic acid cycle [GO:0006099];aerobic respiration [GO:0009060];carbohydrate metabolic process [GO:0005975];internal protein amino acid acetylation [GO:0006475];malate metabolic process [GO:0006108];tricarboxylic acid cycle [GO:0006099]
7.62361	1.24444	5.88542	4.91782	102.76	1.44097	78634.4	997	A0A287ASJ1;A0A287BNA1;A0A287BIL4;F1S3M9;I3LUL5;A0A287BAF7;A0A287ACK8;A0A287BFZ2;A0A287BL08	A0A287ASJ1;A0A287BNA1;A0A287BIL4;F1S3M9;I3LUL5;A0A287BAF7;A0A287ACK8;A0A287BFZ2;A0A287BL08	F1S3M9;I3LUL5	F1S3M9_PIG Uncharacterized protein OS=Sus scrofa GN=EPB41L2 PE=1 SV=2;I3LUL5_PIG Uncharacterized protein OS=Sus scrofa GN=LOC100624689 PE=1 SV=1	Band 4.1-like protein 2 isoform a (Erythrocyte membrane protein band 4.1 like 2);Erythrocyte membrane protein band 4.1 like 2	EPB41L2;EPB41L2	F1S3M9;I3LUL5	F1S3M9_PIG;I3LUL5_PIG	Sus scrofa (Pig);Sus scrofa (Pig)	cortical actin cytoskeleton organization [GO:0030866]
6.92153	1.03958	6.71597	4.89236	163.99	6.64931	159291	62 days, 7:05:00	K7GQ48;F1SLX2	K7GQ48;F1SLX2	F1SLX2;K7GQ48	F1SLX2_PIG Uncharacterized protein OS=Sus scrofa GN=A2M PE=1 SV=2;K7GQ48_PIG Isoform of F1SLX2 Uncharacterized protein OS=Sus scrofa GN=A2M PE=1 SV=1	Alpha-2-macroglobulin;Alpha-2-macroglobulin	A2M;A2M	F1SLX2;K7GQ48	F1SLX2_PIG;K7GQ48_PIG	Sus scrofa (Pig);Sus scrofa (Pig)	negative regulation of complement activation, lectin pathway [GO:0001869];stem cell differentiation [GO:0048863]
5.05764	4.14792	5.45625	4.88727	77.434	0.523611	87585	31 days, 3:05:00	A0A287BPA8;F1RQJ9;A0A287BKN0;F1RQK1	A0A287BPA8;F1RQJ9;A0A287BKN0;F1RQK1	F1RQK1;F1RQJ9	F1RQK1_PIG Uncharacterized protein OS=Sus scrofa GN=IMPG1 PE=1 SV=2;F1RQJ9_PIG Isoform of F1RQK1 Uncharacterized protein OS=Sus scrofa GN=IMPG1 PE=1 SV=2	Interphotoreceptor matrix proteoglycan 1;Interphotoreceptor matrix proteoglycan 1	IMPG1;IMPG1	F1RQK1;F1RQJ9	F1RQK1_PIG;F1RQJ9_PIG	Sus scrofa (Pig);Sus scrofa (Pig)	visual perception [GO:0007601];visual perception [GO:0007601]
1.46944	6.46944	6.66181	4.8669	161.82	NaN	NaN	NaN	A0A287BGV1	A0A287BGV1
5.67569	6.79097	1.93819	4.80162	0.906944	NaN	NaN	NaN	D5KJI2;A0A287BLD4	D5KJI2;A0A287BLD4
3.78889	3.61319	6.91319	4.77176	87.552	0.545833	82189.2	NaN	A0A287A5V7;A0A287BE80;A0A286ZI19;F1S6E8	A0A287A5V7;A0A287BE80;A0A286ZI19;F1S6E8	F1S6E8	F1S6E8_PIG Uncharacterized protein OS=Sus scrofa GN=APLP2 PE=1 SV=2
5.78333	0.929861	7.56528	4.75949	29.411	0.765278	29411.4	260	Q5S1S4	Q5S1S4	Q5S1S4	CAH3_PIG Carbonic anhydrase 3 OS=Sus scrofa GN=CA3 PE=2 SV=3	Carbonic anhydrase 3 (EC 4.2.1.1) (Carbonate dehydratase III) (Carbonic anhydrase III) (CA-III)	CA3	Q5S1S4	CAH3_PIG	Sus scrofa (Pig)	response to bacterium [GO:0009617]
6.79236	2.23403	5.12778	4.71806	39.594	0.453472	39652	379	F2Z5B4;A0A286ZWK8;A0A287AA95;A0A287B004;A0A287BCR1	F2Z5B4	F2Z5B4	F2Z5B4_PIG Uncharacterized protein OS=Sus scrofa GN=HNRNPA3 PE=1 SV=1	Heterogeneous nuclear ribonucleoprotein A3 (Heterogeneous nuclear ribonucleoprotein A3 isoform a)	HNRNPA3	F2Z5B4	F2Z5B4_PIG	Sus scrofa (Pig)	regulation of RNA metabolic process [GO:0051252]
2.51111	6.97083	4.64792	4.70995	56.046	0.758333	25483	519	I3LD43	I3LD43	I3LD43	I3LD43_PIG Uncharacterized protein OS=Sus scrofa PE=1 SV=1	Cytosol aminopeptidase	LAP3	I3LD43	I3LD43_PIG	Sus scrofa (Pig)
3.45417	6.32778	4.24097	4.67431	1.13472	0.822222	15734.1	146	Q0Z8R0	Q0Z8R0	Q0Z8R0	Q0Z8R0_PIG Cystatin OS=Sus scrofa GN=CST3 PE=1 SV=1	Cystatin C	CST3	Q0Z8R0	Q0Z8R0_PIG	Sus scrofa (Pig)	defense response [GO:0006952];negative regulation of blood vessel remodeling [GO:0060313];negative regulation of collagen catabolic process [GO:0010711];negative regulation of elastin catabolic process [GO:0060311];negative regulation of extracellular matrix disassembly [GO:0010716];supramolecular fiber organization [GO:0097435]
4.27292	6.80625	2.86597	4.64838	36.618	0.952083	36618.6	332	P00339;A0A287AD16;A0A287AFC1;A0A287B2H7;A0A286ZP12;A0A286ZNX3;A0A286ZXT7	P00339;A0A287AD16;A0A287AFC1;A0A287B2H7;A0A286ZP12;A0A286ZNX3;A0A286ZXT7	P00339	LDHA_PIG L-lactate dehydrogenase A chain OS=Sus scrofa GN=LDHA PE=1 SV=3	L-lactate dehydrogenase A chain (LDH-A) (EC 1.1.1.27) (LDH muscle subunit) (LDH-M)	LDHA	P00339	LDHA_PIG	Sus scrofa (Pig)	carbohydrate metabolic process [GO:0005975];carboxylic acid metabolic process [GO:0019752]
1.35	6.58056	5.93958	4.62338	6 days, 10:37:00	0.879167	123320	NaN	A0A287BEC8;A0A287BTL4;A0A287AFG4;F1SI93;A0A287ACM4	A0A287BEC8;A0A287BTL4;A0A287AFG4;F1SI93;A0A287ACM4	F1SI93	F1SI93_PIG Uncharacterized protein OS=Sus scrofa GN=NEO1 PE=4 SV=2
4.48403	5.70625	3.62986	4.60671	7 days, 21:39:00	0.372917	86689.8	1645	I3LGD4;C0MHR2	I3LGD4;C0MHR2	I3LGD4	I3LGD4_PIG Uncharacterized protein OS=Sus scrofa PE=1 SV=1	Clathrin heavy chain	CLTC	I3LGD4	I3LGD4_PIG	Sus scrofa (Pig)	intracellular protein transport [GO:0006886];vesicle-mediated transport [GO:0016192]
3.48333	5.58472	4.72569	4.59792	25.782	NaN	NaN	NaN	A0A287BT90;A0A287A5S7;A0A287B2R9	A0A287BT90;A0A287A5S7;A0A287B2R9
2.64167	3.60069	7.48403	4.57546	0.875694	0.616667	12694.8	205	F1STC2;I3L6U3	F1STC2;I3L6U3	F1STC2;I3L6U3	F1STC2_PIG Uncharacterized protein OS=Sus scrofa PE=1 SV=2;I3L6U3_PIG Uncharacterized protein (Fragment) OS=Sus scrofa PE=1 SV=5	Ig-like domain-containing protein;Ig-like domain-containing protein		I3L6U3;F1STC2	I3L6U3_PIG;F1STC2_PIG	Sus scrofa (Pig);Sus scrofa (Pig)	immune response [GO:0006955];immunoglobulin production [GO:0002377];immune response [GO:0006955];immunoglobulin production [GO:0002377]
3.39653	7.57847	2.71597	4.56366	54.841	06:03:00	27892.6	489	I3LRS5;A0A287BRG6;I3LTV1;F1SR94;I3LK50;I3LSK6;F1ST54;I3LK62	I3LRS5;A0A287BRG6	F1SR94;F1ST54;I3LK50;I3LK62;I3LRS5;I3LSK6;I3LTV1	F1SR94_PIG Uncharacterized protein OS=Sus scrofa PE=3 SV=2;F1ST54_PIG Uncharacterized protein OS=Sus scrofa GN=ALDH1B1 PE=1 SV=1;I3LK50_PIG Uncharacterized protein OS=Sus scrofa GN=ALDH1A3 PE=1 SV=1;I3LK62_PIG Uncharacterized protein (Fragment) OS=Sus scrofa GN=ALDH1A2 PE=1 SV=1;I3LRS5_PIG Uncharacterized protein (Fragment) OS=Sus scrofa GN=ALDH1A1 PE=1 SV=1;I3LSK6_PIG Uncharacterized protein OS=…	Aldehyde dehydrogenase 1 family member A2;Aldehyde dehydrogenase 1 family member A1 (Retinal dehydrogenase 1);Aldehyde dehydrogenase 1 family member A3;Aldehyde dehydrogenase 1 family member B1;Aldehyde dehydrogenase 1 family member A3;Aldehyde dehydrogenase 1 family member A3;Aldehyde dehydrogenase 1 family member A2	ALDH1A2;ALDH1A1;ALDH1A3;ALDH1B1;ALDH1A3;ALDH1A3;ALDH1A2	I3LSK6;I3LRS5;I3LK50;F1ST54;F1SR94;I3LTV1;I3LK62	I3LSK6_PIG;I3LRS5_PIG;I3LK50_PIG;F1ST54_PIG;F1SR94_PIG;I3LTV1_PIG;I3LK62_PIG	Sus scrofa (Pig);Sus scrofa (Pig);Sus scrofa (Pig);Sus scrofa (Pig);Sus scrofa (Pig);Sus scrofa (Pig);Sus scrofa (Pig)	face development [GO:0060324];Harderian gland development [GO:0070384];inner ear morphogenesis [GO:0042472];locomotory behavior [GO:0007626];neuromuscular process controlling balance [GO:0050885];nucleus accumbens development [GO:0021768];olfactory pit development [GO:0060166];optic cup morphogenesis involved in camera-type eye development [GO:0002072];positive regulation of apoptotic process [GO…
1.90417	6.87569	4.85972	4.54653	75.342	0.5375	75342.9	675	F1RW32;A0A286ZRX5;A0A287BRY6	F1RW32;A0A286ZRX5;A0A287BRY6	F1RW32	F1RW32_PIG Uncharacterized protein OS=Sus scrofa GN=SPARCL1 PE=1 SV=1	SPARC like 1	SPARCL1	F1RW32	F1RW32_PIG	Sus scrofa (Pig)	signal transduction [GO:0007165];synaptic membrane adhesion [GO:0099560]
7.13056	4.94167	1.48889	4.52037	49.67	0.615972	49811.9	18 days, 19:05:00	Q767L7;F2Z5B2	Q767L7;F2Z5B2	F2Z5B2;Q767L7	F2Z5B2_PIG Uncharacterized protein OS=Sus scrofa GN=TUBB2B PE=1 SV=1;TBB5_PIG Tubulin beta chain OS=Sus scrofa GN=TUBB PE=2 SV=1	Tubulin beta chain;Tubulin beta chain (Tubulin beta-5 chain)	TUBB;TUBB TUBB5	F2Z5B2;Q767L7	F2Z5B2_PIG;TBB5_PIG	Sus scrofa (Pig);Sus scrofa (Pig)	regulation of synapse organization [GO:0050807];spindle assembly [GO:0051225];microtubule-based process [GO:0007017];microtubule cytoskeleton organization [GO:0000226];mitotic cell cycle [GO:0000278]
5.00417	2.25764	6.27639	4.51273	65.322	0.772917	65322.6	589	P54612;A0A287BB72	P54612;A0A287BB72	P54612	2AAA_PIG Serine/threonine-protein phosphatase 2A 65 kDa regulatory subunit A alpha isoform OS=Sus scrofa GN=PPP2R1A PE=2 SV=2	Serine/threonine-protein phosphatase 2A 65 kDa regulatory subunit A alpha isoform (PP2A subunit A isoform PR65-alpha) (PP2A subunit A isoform R1-alpha)	PPP2R1A	P54612	2AAA_PIG	Sus scrofa (Pig)	chromosome segregation [GO:0007059];protein-containing complex assembly [GO:0065003];protein dephosphorylation [GO:0006470]
3.42986	2.55903	7.46667	4.48519	39.924	1.18403	39585.3	15 days, 18:05:00	F1SNE5;A0A287ATU2;F1S7L8;A0A287BFD2	F1SNE5	F1S7L8;F1SNE5	F1S7L8_PIG Uncharacterized protein OS=Sus scrofa GN=SH3GL1 PE=1 SV=1;F1SNE5_PIG Uncharacterized protein OS=Sus scrofa GN=SH3GL2 PE=1 SV=2	SH3 domain containing GRB2 like 1, endophilin A2;SH3 domain containing GRB2 like 2, endophilin A1	SH3GL1;SH3GL2	F1S7L8;F1SNE5	F1S7L8_PIG;F1SNE5_PIG	Sus scrofa (Pig);Sus scrofa (Pig)	synaptic vesicle uncoating [GO:0016191];cellular response to brain-derived neurotrophic factor stimulus [GO:1990416];dendrite extension [GO:0097484];negative regulation of gene expression [GO:0010629];negative regulation of maintenance of permeability of blood-brain barrier [GO:1905604];negative regulation of protein phosphorylation [GO:0001933];regulation of receptor internalization [GO:0002090]…
5.86944	4.80208	2.73542	4.46898	4 days, 17:04:00	6.053	113604	627	F1SHN1;A0A286ZS21;A0A287BPJ9	F1SHN1;A0A286ZS21;A0A287BPJ9	F1SHN1	F1SHN1_PIG Uncharacterized protein OS=Sus scrofa GN=CNTN1 PE=1 SV=2	Contactin 1 (Contactin-1 isoform X2)	CNTN1	F1SHN1	F1SHN1_PIG	Sus scrofa (Pig)	cerebellum development [GO:0021549];neuron projection development [GO:0031175];positive regulation of gene expression [GO:0010628];positive regulation of neuron projection development [GO:0010976];positive regulation of sodium ion transport [GO:0010765]
0	5.83125	7.52222	4.45116	29.688	NaN	NaN	NaN	M3VJZ7	M3VJZ7
2.02014	6.36528	4.95347	4.4463	34.239	4.87153	25862.2	12 days, 15:05:00	P20112;F1RQB3	P20112	F1RQB3;P20112	F1RQB3_PIG Uncharacterized protein (Fragment) OS=Sus scrofa PE=4 SV=2;SPRC_PIG SPARC OS=Sus scrofa GN=SPARC PE=1 SV=2	SPARC;SPARC (Basement-membrane protein 40) (BM-40) (Osteonectin) (ON) (Secreted protein acidic and rich in cysteine)	SPARC;SPARC	F1RQB3;P20112	F1RQB3_PIG;SPRC_PIG	Sus scrofa (Pig);Sus scrofa (Pig)	anatomical structure development [GO:0048856];anatomical structure development [GO:0048856]
5.85625	6.40417	1.00486	4.42176	51.081	0.896528	23971.3	475	F1RG45;A0A287ABP5	F1RG45;A0A287ABP5	F1RG45	F1RG45_PIG Uncharacterized protein OS=Sus scrofa GN=AGT PE=1 SV=2	Angiotensinogen (Angiotensinogen preproprotein)	AGT	F1RG45	F1RG45_PIG	Sus scrofa (Pig)	activation of MAPK activity [GO:0000187];G protein-coupled receptor signaling pathway [GO:0007186];kidney development [GO:0001822];negative regulation of endopeptidase activity [GO:0010951];negative regulation of MAP kinase activity [GO:0043407];negative regulation of neurotrophin TRK receptor signaling pathway [GO:0051387];positive regulation of activation of Janus kinase activity [GO:0010536];p…
7.00972	5.16944	1.05347	4.41088	1.31875	08:34:00	21638.9	194	P00571;A0A286ZQ79	P00571;A0A286ZQ79	P00571	KAD1_PIG Adenylate kinase isoenzyme 1 OS=Sus scrofa GN=AK1 PE=1 SV=1	Adenylate kinase isoenzyme 1 (AK 1) (EC 2.7.4.3) (EC 2.7.4.6) (ATP-AMP transphosphorylase 1) (ATP:AMP phosphotransferase) (Adenylate monophosphate kinase) (Myokinase)	AK1	P00571	KAD1_PIG	Sus scrofa (Pig)	ADP biosynthetic process [GO:0006172];AMP metabolic process [GO:0046033];ATP metabolic process [GO:0046034];nucleoside diphosphate phosphorylation [GO:0006165];nucleoside triphosphate biosynthetic process [GO:0009142]
5.79306	4.22292	3.11597	4.37731	59.106	0.717361	59234.3	579	A0A2C9F397;A0A287AE46;A0A286ZSK9;F1RKQ4	A0A2C9F397;A0A287AE46;A0A286ZSK9;F1RKQ4	F1RKQ4	TKFC_PIG Triokinase/FMN cyclase OS=Sus scrofa GN=TKFC PE=1 SV=2	Triokinase/FMN cyclase (Bifunctional ATP-dependent dihydroxyacetone kinase/FAD-AMP lyase (cyclizing)) [Includes: ATP-dependent dihydroxyacetone kinase (DHA kinase) (EC 2.7.1.28) (EC 2.7.1.29) (Glycerone kinase) (Triokinase) (Triose kinase);FAD-AMP lyase (cyclizing) (EC 4.6.1.15) (FAD-AMP lyase (cyclic FMN forming)) (FMN cyclase)]	TKFC DAK	F1RKQ4	TKFC_PIG	Sus scrofa (Pig)	glycerol catabolic process [GO:0019563];negative regulation of MDA-5 signaling pathway [GO:0039534]
1.175	4.40417	7.50208	4.36042	30.707	0.535417	32492.8	295	A0A287B2M3;Q4GWZ2;A0A287BE17;F1SUJ1;I3LC48	A0A287B2M3;Q4GWZ2;A0A287BE17	F1SUJ1;Q4GWZ2;I3LC48	F1SUJ1_PIG Uncharacterized protein OS=Sus scrofa PE=4 SV=2;RSSA_PIG 40S ribosomal protein SA OS=Sus scrofa GN=RPSA PE=1 SV=3;I3LC48_PIG Isoform of Q4GWZ2 40S ribosomal protein SA OS=Sus scrofa GN=RPSA PE=1 SV=1	40S ribosomal protein SA (37 kDa laminin receptor precursor) (37LRP) (37/67 kDa laminin receptor) (LRP/LR) (67 kDa laminin receptor) (67LR) (Laminin receptor 1) (LamR) (Laminin-binding protein precursor p40) (LBP/p40)	RPSA LAMR1	Q4GWZ2	RSSA_PIG	Sus scrofa (Pig)	cytoplasmic translation [GO:0002181];ribosomal small subunit assembly [GO:0000028];translation [GO:0006412]
2.03958	5.90486	5.11944	4.35463	46.934	0.474306	46942.2	416	F1SI77;Q29577;A0A286ZRC9	F1SI77;Q29577	F1SI77;Q29577	F1SI77_PIG Uncharacterized protein OS=Sus scrofa GN=LOC100519994 PE=1 SV=1;KCRU_PIG Creatine kinase U-type mitochondrial OS=Sus scrofa GN=CKMT1 PE=2 SV=2	Creatine kinase U-type, mitochondrial isoform 1;Creatine kinase U-type, mitochondrial (EC 2.7.3.2) (Acidic-type mitochondrial creatine kinase) (Mia-CK) (Ubiquitous mitochondrial creatine kinase) (U-MtCK)	CKMT1A;CKMT1	F1SI77;Q29577	F1SI77_PIG;KCRU_PIG	Sus scrofa (Pig);Sus scrofa (Pig)	negative regulation of apoptotic process [GO:0043066];negative regulation of protein binding [GO:0032091];phosphocreatine biosynthetic process [GO:0046314];phosphocreatine biosynthetic process [GO:0046314]
6.6625	5.33611	1.04306	4.34722	82.803	0.821528	83534.3	757	F1SBI4	F1SBI4	F1SBI4	F1SBI4_PIG Uncharacterized protein OS=Sus scrofa GN=BFSP1 PE=4 SV=2	Beaded filament structural protein 1	BFSP1	F1SBI4	F1SBI4_PIG	Sus scrofa (Pig)	cell maturation [GO:0048469];lens fiber cell development [GO:0070307]
6.98194	1.43889	4.61319	4.34468	0.830556	0.884028	17175.9	152	Q2EN76	Q2EN76	Q2EN76	NDKB_PIG Nucleoside diphosphate kinase B OS=Sus scrofa GN=NME2 PE=2 SV=1	Nucleoside diphosphate kinase B (NDK B) (NDP kinase B) (EC 2.7.4.6) (Histidine protein kinase NDKB) (EC 2.7.13.3)	NME2	Q2EN76	NDKB_PIG	Sus scrofa (Pig)	CTP biosynthetic process [GO:0006241];GTP biosynthetic process [GO:0006183];integrin-mediated signaling pathway [GO:0007229];nucleoside diphosphate phosphorylation [GO:0006165];nucleoside triphosphate biosynthetic process [GO:0009142];positive regulation of transcription, DNA-templated [GO:0045893];positive regulation of transcription by RNA polymerase II [GO:0045944];purine nucleotide metabolic …
5.28681	3.38333	4.31181	4.32731	1.16597	NaN	NaN	NaN	A0A287BB66	A0A287BB66
6.93889	2.05208	3.95764	4.3162	0.740972	0.761111	14227	165	F1RNX2	F1RNX2	F1RNX2	F1RNX2_PIG Isoform of I3L5D0 Programmed cell death protein 5 OS=Sus scrofa GN=PDCD5 PE=1 SV=1	Programmed cell death 5	PDCD5	F1RNX2	F1RNX2_PIG	Sus scrofa (Pig)	cellular response to transforming growth factor beta stimulus [GO:0071560];negative regulation of cell population proliferation [GO:0008285];negative regulation of chaperone-mediated protein folding [GO:1903645];positive regulation of cysteine-type endopeptidase activity involved in apoptotic process [GO:0043280];positive regulation of gene expression [GO:0010628];positive regulation of protein i…
4.525	7.36528	0.977778	4.28935	23.067	0.448611	23066.9	201	P27485;F1SC80	P27485;F1SC80	P27485;F1SC80	RET4_PIG Retinol-binding protein 4 OS=Sus scrofa GN=RBP4 PE=1 SV=2;F1SC80_PIG Isoform of P27485 Retinol-binding protein 4 OS=Sus scrofa GN=RBP4 PE=1 SV=1	Retinol-binding protein;Retinol-binding protein 4 (Plasma retinol-binding protein) (PRBP) (RBP)	RBP4;RBP4	F1SC80;P27485	F1SC80_PIG;RET4_PIG	Sus scrofa (Pig);Sus scrofa (Pig)	eye development [GO:0001654];gluconeogenesis [GO:0006094];glucose homeostasis [GO:0042593];maintenance of gastrointestinal epithelium [GO:0030277];positive regulation of insulin secretion [GO:0032024];response to retinoic acid [GO:0032526];retinol metabolic process [GO:0042572]
7.69583	1.04514	4.02361	4.25486	24.646	0.647222	23594.2	256	P80895;J9JIK8	P80895;J9JIK8	P80895;J9JIK8	PIMT_PIG Protein-L-isoaspartate(D-aspartate) O-methyltransferase OS=Sus scrofa GN=PCMT1 PE=1 SV=3;J9JIK8_PIG Isoform of P80895 Protein-L-isoaspartate O-methyltransferase (Fragment) OS=Sus scrofa GN=PCMT1 PE=1 SV=1	Protein-L-isoaspartate O-methyltransferase (EC 2.1.1.77);Protein-L-isoaspartate(D-aspartate) O-methyltransferase (PIMT) (EC 2.1.1.77) (L-isoaspartyl protein carboxyl methyltransferase) (Protein L-isoaspartyl/D-aspartyl methyltransferase) (Protein-beta-aspartate methyltransferase)	PCMT1;PCMT1	J9JIK8;P80895	J9JIK8_PIG;PIMT_PIG	Sus scrofa (Pig);Sus scrofa (Pig)
3.98958	1.33819	7.38056	4.23611	62.463	7.099	47879.2	543	I3LNG8	I3LNG8	I3LNG8	I3LNG8_PIG Uncharacterized protein OS=Sus scrofa GN=STIP1 PE=1 SV=1	Stress induced phosphoprotein 1	STIP1	I3LNG8	I3LNG8_PIG	Sus scrofa (Pig)	cellular response to interleukin-7 [GO:0098761]
2.55278	3.88681	6.20208	4.21389	74.667	04:58:00	28519.9	26 days, 8:05:00	A0A287A6Q0;A0A286ZKR3;I3LQM5;F1SK70;CON__P07224	A0A287A6Q0;A0A286ZKR3;I3LQM5;F1SK70	F1SK70;I3LQM5	F1SK70_PIG Uncharacterized protein OS=Sus scrofa GN=PROS1 PE=1 SV=2;I3LQM5_PIG Uncharacterized protein OS=Sus scrofa PE=1 SV=1	Protein S;Protein S (Vitamin K-dependent protein S isoform 2 preproprotein)	PROS1;PROS1	I3LQM5;F1SK70	I3LQM5_PIG;F1SK70_PIG	Sus scrofa (Pig);Sus scrofa (Pig)	negative regulation of blood coagulation [GO:0030195];negative regulation of blood coagulation [GO:0030195]
4.93681	6.68611	1.01458	4.2125	67.584	0.632639	68749.1	603	A0A286ZZB2;F1RS11	A0A286ZZB2;F1RS11	F1RS11	F1RS11_PIG Uncharacterized protein OS=Sus scrofa GN=STXBP1 PE=1 SV=2	Syntaxin binding protein 1	STXBP1	F1RS11	F1RS11_PIG	Sus scrofa (Pig)	vesicle docking involved in exocytosis [GO:0006904]
2.43333	3.30139	6.89444	4.20972	1.02014	0.988194	19230.5	164	F1RY92	F1RY92	F1RY92	F1RY92_PIG Uncharacterized protein OS=Sus scrofa GN=SRSF3 PE=4 SV=1	Serine and arginine rich splicing factor 3	SRSF3	F1RY92	F1RY92_PIG	Sus scrofa (Pig)	cellular response to leukemia inhibitory factor [GO:1990830];mRNA cis splicing, via spliceosome [GO:0045292];mRNA export from nucleus [GO:0006406];regulation of alternative mRNA splicing, via spliceosome [GO:0000381]
2.70278	6.31042	3.59236	4.20185	123.96	0.290972	109799	1141	F1SQK1;A0A287B5Q4;A0A286ZT48;A0A287AIT2	F1SQK1;A0A287B5Q4;A0A286ZT48	F1SQK1	F1SQK1_PIG Uncharacterized protein OS=Sus scrofa PE=1 SV=2	Reticulon	RTN4	F1SQK1	F1SQK1_PIG	Sus scrofa (Pig)
7.32986	1.21181	4.02847	4.19005	13 days, 0:07:00	0.561806	254028	2858	Q9TV36;F1SN67;F1SA65;F1RKK1;I3LI73	Q9TV36;F1SN67	F1SA65;I3LI73;Q9TV36;F1RKK1;F1SN67	F1SA65_PIG Uncharacterized protein OS=Sus scrofa PE=1 SV=2;I3LI73_PIG Uncharacterized protein OS=Sus scrofa GN=FBN3 PE=4 SV=1;FBN1_PIG Fibrillin-1 OS=Sus scrofa GN=FBN1 PE=2 SV=1;F1RKK1_PIG Isoform of I3LJJ0 Uncharacterized protein OS=Sus scrofa GN=FBN2 PE=1 SV=2;F1SN67_PIG Isoform of Q9TV36 Fibrillin-1 OS=Sus scrofa GN=FBN1 PE=1 SV=2	Fibrillin 2;Fibrillin 3;Fibrillin 3;Fibrillin-1;Fibrillin-1 [Cleaved into: Asprosin]	FBN2;FBN3;FBN3;FBN1;FBN1	F1RKK1;F1SA65;I3LI73;F1SN67;Q9TV36	F1RKK1_PIG;F1SA65_PIG;I3LI73_PIG;F1SN67_PIG;FBN1_PIG	Sus scrofa (Pig);Sus scrofa (Pig);Sus scrofa (Pig);Sus scrofa (Pig);Sus scrofa (Pig)	anatomical structure morphogenesis [GO:0009653];anatomical structure morphogenesis [GO:0009653];camera-type eye development [GO:0043010];cell adhesion mediated by integrin [GO:0033627];embryonic eye morphogenesis [GO:0048048];heart development [GO:0007507];negative regulation of osteoclast development [GO:2001205];post-embryonic eye morphogenesis [GO:0048050];sequestering of BMP in extracellular …
3.67708	7.30417	1.49583	4.15903	53.222	NaN	NaN	NaN	A1IU54;A0A287B3Q1	A1IU54
3.7875	4.85764	3.82014	4.15509	27.419	04:51:00	21677.5	NaN	A0A287ARU7;A0A287A2R9;K7GP62	A0A287ARU7;A0A287A2R9	K7GP62	K7GP62_PIG Uncharacterized protein OS=Sus scrofa PE=4 SV=1
0	7.20486	5.24931	4.15139	4 days, 7:06:00	NaN	NaN	NaN	A0A287AKM0;A0A287ADC4	A0A287AKM0;A0A287ADC4
1.06806	6.25208	4.89514	4.07176	0.759722	NaN	NaN	NaN	A0A286ZV86	A0A286ZV86
4.70694	7.49167	0	4.0662	25.569	0.65	25569.3	199	A0A287ALL0;F2Z5V4	A0A287ALL0;F2Z5V4	F2Z5V4	F2Z5V4_PIG Uncharacterized protein OS=Sus scrofa GN=PAFAH1B2 PE=1 SV=1	Platelet activating factor acetylhydrolase 1b catalytic subunit 2	PAFAH1B2	F2Z5V4	F2Z5V4_PIG	Sus scrofa (Pig)
1.72847	6.27431	4.15417	4.05231	33.508	5.062	33508.2	314	F1RPC8	F1RPC8	F1RPC8	F1RPC8_PIG Uncharacterized protein OS=Sus scrofa GN=CRYM PE=1 SV=2	Crystallin mu (Ketimine reductase mu-crystallin isoform X1)	CRYM	F1RPC8	F1RPC8_PIG	Sus scrofa (Pig)	negative regulation of transcription by RNA polymerase II [GO:0000122];sensory perception of sound [GO:0007605];thyroid hormone metabolic process [GO:0042403];thyroid hormone transport [GO:0070327]
0.950694	5.54514	5.62986	4.0419	36.539	0.816667	36548	325	P50578;I3L929;A0A287A3Y9;A0A287BMP7	P50578;I3L929;A0A287A3Y9;A0A287BMP7	P50578;I3L929	AK1A1_PIG Alcohol dehydrogenase [NADP(+)] OS=Sus scrofa GN=AKR1A1 PE=1 SV=2;I3L929_PIG Isoform of P50578 Alcohol dehydrogenase [NADP(+)] OS=Sus scrofa GN=AKR1A1 PE=1 SV=1	Aldo-keto reductase family 1 member A1 (EC 1.1.1.2) (EC 1.1.1.33) (EC 1.1.1.372) (EC 1.1.1.54) (Alcohol dehydrogenase [NADP(+)]) (Aldehyde reductase) (Glucuronate reductase) (EC 1.1.1.19) (Glucuronolactone reductase) (EC 1.1.1.20)	AKR1A1 ALR ALR1	P50578	AK1A1_PIG	Sus scrofa (Pig)	aldehyde catabolic process [GO:0046185];cellular detoxification of aldehyde [GO:0110095];D-glucuronate catabolic process [GO:0042840];L-ascorbic acid biosynthetic process [GO:0019853]
1.42639	4.95625	5.73958	4.04074	28.211	0.629861	28211.7	246	F2Z4Y1	F2Z4Y1	F2Z4Y1	F2Z4Y1_PIG Uncharacterized protein OS=Sus scrofa GN=YWHAH PE=1 SV=1	Tyrosine 3-monooxygenase/tryptophan 5-monooxygenase activation protein eta	YWHAH	F2Z4Y1	F2Z4Y1_PIG	Sus scrofa (Pig)	glucocorticoid catabolic process [GO:0006713];glucocorticoid receptor signaling pathway [GO:0042921];intracellular protein transport [GO:0006886];membrane depolarization during action potential [GO:0086010];negative regulation of dendrite morphogenesis [GO:0050774];positive regulation of transcription, DNA-templated [GO:0045893];regulation of sodium ion transmembrane transporter activity [GO:2000…
6.8375	1.21944	4.00417	4.02037	67.384	0.89375	67384.7	587	F1SMK6	F1SMK6	F1SMK6	F1SMK6_PIG Uncharacterized protein OS=Sus scrofa GN=GPR37 PE=1 SV=2	G protein-coupled receptor 37	GPR37	F1SMK6	F1SMK6_PIG	Sus scrofa (Pig)	adenylate cyclase-inhibiting G protein-coupled receptor signaling pathway [GO:0007193];dopamine biosynthetic process [GO:0042416];locomotion involved in locomotory behavior [GO:0031987];negative regulation of hydrogen peroxide-induced cell death [GO:1903206];positive regulation of dopamine metabolic process [GO:0045964];positive regulation of MAPK cascade [GO:0043410]
4.29444	1.81806	5.91806	4.01019	245.97	0.48125	257891	2355	F1SK12;A0A286ZJQ4;A0A287BL20	F1SK12;A0A286ZJQ4;A0A287BL20	F1SK12	F1SK12_PIG Uncharacterized protein OS=Sus scrofa GN=MAP1B PE=1 SV=1	Microtubule associated protein 1B	MAP1B	F1SK12	F1SK12_PIG	Sus scrofa (Pig)	microtubule cytoskeleton organization [GO:0000226];nervous system development [GO:0007399]
5.6125	4.01042	2.38472	4.00255	6 days, 4:28:00	0.592361	124581	1480	A0A286ZKL7;A0A287A236;I3LRR9;A0A287ARR9;A0A287BEF6;A0A287AWW6;A0A287AVM3;A0A287A2A1	A0A286ZKL7;A0A287A236;I3LRR9;A0A287ARR9;A0A287BEF6;A0A287AWW6;A0A287AVM3;A0A287A2A1	I3LRR9	I3LRR9_PIG Uncharacterized protein OS=Sus scrofa GN=NFASC PE=1 SV=1	Neurofascin	NFASC	I3LRR9	I3LRR9_PIG	Sus scrofa (Pig)	axon guidance [GO:0007411];myelination [GO:0042552];peripheral nervous system development [GO:0007422];synapse organization [GO:0050808];transmission of nerve impulse [GO:0019226]
3.44167	6.17083	2.35764	3.99005	54.453	8.094	57627.6	508	A0A287BRE0;F1SD97	A0A287BRE0;F1SD97	F1SD97	F1SD97_PIG Uncharacterized protein OS=Sus scrofa GN=FARSA PE=1 SV=2	Phenylalanine--tRNA ligase alpha subunit (Phenylalanyl-tRNA synthetase subunit alpha)	FARSA	F1SD97	F1SD97_PIG	Sus scrofa (Pig)	phenylalanyl-tRNA aminoacylation [GO:0006432];protein heterotetramerization [GO:0051290]
5.41806	5.19722	1.35278	3.98935	98.105	0.844444	86485.5	32 days, 22:05:00	A0A287AV42;F1S1E9;A0A286ZZ79;A0A286ZTZ3;A0A287BIS4;A0A287BS59;I3LV20	A0A287AV42;F1S1E9;A0A286ZZ79;A0A286ZTZ3;A0A287BIS4;A0A287BS59	F1S1E9;I3LV20	F1S1E9_PIG Uncharacterized protein OS=Sus scrofa GN=OXR1 PE=1 SV=2;I3LV20_PIG Uncharacterized protein (Fragment) OS=Sus scrofa GN=LOC100512344 PE=1 SV=1	Oxidation resistance 1;Oxidation resistance 1	OXR1;OXR1	F1S1E9;I3LV20	F1S1E9_PIG;I3LV20_PIG	Sus scrofa (Pig);Sus scrofa (Pig)
3.20694	6.91528	1.79306	3.97176	30.325	0.702778	16097.3	265	P18648;K7GM40;A0A286ZQC7;CON__P15497	P18648;K7GM40;A0A286ZQC7	K7GM40;P18648	K7GM40_PIG Uncharacterized protein (Fragment) OS=Sus scrofa PE=4 SV=1;APOA1_PIG Apolipoprotein A-I OS=Sus scrofa GN=APOA1 PE=1 SV=4	Apolipoprotein A-I;Apolipoprotein A-I (Apo-AI) (ApoA-I) (Apolipoprotein A1) [Cleaved into: Proapolipoprotein A-I (ProapoA-I);Truncated apolipoprotein A-I]	APOA1;APOA1	K7GM40;P18648	K7GM40_PIG;APOA1_PIG	Sus scrofa (Pig);Sus scrofa (Pig)	adrenal gland development [GO:0030325];blood vessel endothelial cell migration [GO:0043534];cholesterol biosynthetic process [GO:0006695];cholesterol efflux [GO:0033344];cholesterol homeostasis [GO:0042632];cholesterol import [GO:0070508];endothelial cell proliferation [GO:0001935];glucocorticoid metabolic process [GO:0008211];G protein-coupled receptor signaling pathway [GO:0007186];high-density…
4.74236	2.30347	4.71111	3.91898	57.77	05:44:00	52059.1	683	A0A287AYJ0;F1RLZ7	A0A287AYJ0;F1RLZ7	F1RLZ7	F1RLZ7_PIG Uncharacterized protein (Fragment) OS=Sus scrofa GN=LOC100622075 PE=4 SV=2	Dihydropyrimidinase like 3	DPYSL3	F1RLZ7	F1RLZ7_PIG	Sus scrofa (Pig)	actin filament bundle assembly [GO:0051017];positive regulation of filopodium assembly [GO:0051491];regulation of cell migration [GO:0030334];regulation of neuron projection development [GO:0010975];response to axon injury [GO:0048678]
3.77639	6.41597	1.47083	3.88773	60.549	04:21:00	60549.4	537	F1S596	F1S596	F1S596	F1S596_PIG Uncharacterized protein OS=Sus scrofa GN=PRKCSH PE=1 SV=1	Glucosidase 2 subunit beta isoform 2 (Glucosidase 2 subunit beta isoform X1) (Protein kinase C substrate 80K-H)	PRKCSH	F1S596	F1S596_PIG	Sus scrofa (Pig)	in utero embryonic development [GO:0001701];liver development [GO:0001889];negative regulation of neuron projection development [GO:0010977];N-glycan processing [GO:0006491]
5.99583	1.48333	4.17639	3.88519	90.838	0.340972	33160.2	807	F1S981;A0A287AGN9	F1S981;A0A287AGN9	F1S981	F1S981_PIG Uncharacterized protein OS=Sus scrofa GN=THSD7B PE=1 SV=2	Spondin 1	SPON1	F1S981	F1S981_PIG	Sus scrofa (Pig)	cell adhesion [GO:0007155];negative regulation of amyloid-beta formation [GO:1902430];positive regulation of amyloid precursor protein catabolic process [GO:1902993];positive regulation of protein binding [GO:0032092];positive regulation of protein processing [GO:0010954]
1.24167	5.88472	4.47986	3.86875	47	0.870833	47122	425	F1RFY2;Q1KYT0;A0A286ZSQ1;A0A287AZR0	F1RFY2;Q1KYT0;A0A286ZSQ1;A0A287AZR0	Q1KYT0;F1RFY2	ENOB_PIG Beta-enolase OS=Sus scrofa GN=ENO3 PE=2 SV=1;F1RFY2_PIG Isoform of Q1KYT0 Beta-enolase OS=Sus scrofa GN=ENO3 PE=1 SV=1	Beta-enolase;Beta-enolase (EC 4.2.1.11) (2-phospho-D-glycerate hydro-lyase) (Enolase 3) (Muscle-specific enolase) (MSE) (Skeletal muscle enolase)	ENO3;ENO3	F1RFY2;Q1KYT0	F1RFY2_PIG;ENOB_PIG	Sus scrofa (Pig);Sus scrofa (Pig)	glycolytic process [GO:0006096];glycolytic process [GO:0006096]
7.68681	0	3.88333	3.85671	48.074	0.771528	48074.4	NaN	E1CAJ6	E1CAJ6	E1CAJ6	E1CAJ6_PIG Protein disulfide isomerase P5 OS=Sus scrofa GN=pdi-p5 PE=1 SV=1
3.36597	5.41736	2.64375	3.80903	1.04444	0.775	13579.3	118	A0A287AKZ9;A0A287B7T5;Q9TSV6	A0A287AKZ9;A0A287B7T5;Q9TSV6	Q9TSV6	VATG2_PIG V-type proton ATPase subunit G 2 OS=Sus scrofa GN=ATP6V1G2 PE=3 SV=1	V-type proton ATPase subunit G 2 (V-ATPase subunit G 2) (Vacuolar proton pump subunit G 2)	ATP6V1G2 ATP6G2	Q9TSV6	VATG2_PIG	Sus scrofa (Pig)
1.28819	3.63542	6.44097	3.78819	50.267	6.065	50297.3	18 days, 3:05:00	Q6Q7J2;F1RUK8;A0A287B4B7;A0A287B6B3	Q6Q7J2;F1RUK8;A0A287B4B7;A0A287B6B3	Q6Q7J2;F1RUK8	GDIB_PIG Rab GDP dissociation inhibitor beta OS=Sus scrofa GN=GDI2 PE=2 SV=1;F1RUK8_PIG Isoform of Q6Q7J2 Rab GDP dissociation inhibitor beta OS=Sus scrofa GN=GDI2 PE=1 SV=1	Rab GDP dissociation inhibitor;Rab GDP dissociation inhibitor beta (Rab GDI beta) (Guanosine diphosphate dissociation inhibitor 2) (GDI-2)	GDI2;GDI2	F1RUK8;Q6Q7J2	F1RUK8_PIG;GDIB_PIG	Sus scrofa (Pig);Sus scrofa (Pig)	protein transport [GO:0015031];small GTPase mediated signal transduction [GO:0007264];vesicle-mediated transport [GO:0016192];protein transport [GO:0015031];small GTPase mediated signal transduction [GO:0007264];vesicle-mediated transport [GO:0016192]
7.78194	1.32917	2.23472	3.78194	74.391	0.845833	74392.2	668	Q9GLG4;A0A286ZQZ7	Q9GLG4;A0A286ZQZ7	Q9GLG4	SCG1_PIG Secretogranin-1 OS=Sus scrofa GN=CHGB PE=1 SV=1	Secretogranin-1 (Chromogranin-B) (CgB) (Secretogranin I) (SgI) [Cleaved into: PE-11;Peptide SR-17;Peptide HQ-34;Peptide KR-11;CCB peptide]	CHGB	Q9GLG4	SCG1_PIG	Sus scrofa (Pig)	exocytosis [GO:0006887]
2.18403	2.81181	6.34444	3.78009	35.868	0.797222	35868.3	316	P80276;A0A287A5M7	P80276;A0A287A5M7	P80276	ALDR_PIG Aldose reductase OS=Sus scrofa GN=AKR1B1 PE=1 SV=2	Aldo-keto reductase family 1 member B1 (EC 1.1.1.300) (EC 1.1.1.372) (EC 1.1.1.54) (Aldehyde reductase) (Aldose reductase) (AR) (EC 1.1.1.21)	AKR1B1 ALR2	P80276	ALDR_PIG	Sus scrofa (Pig)	retinoid metabolic process [GO:0001523]
2.31389	1.32361	7.65903	3.76551	78.227	0.890278	39542.8	724	F1SMV6	F1SMV6	F1SMV6	F1SMV6_PIG Uncharacterized protein OS=Sus scrofa GN=NCL PE=4 SV=1	Nucleolin (Nucleolin isoform X1) (Zinc finger protein Pegasus)	NCL	F1SMV6	F1SMV6_PIG	Sus scrofa (Pig)	angiogenesis [GO:0001525];cellular response to epidermal growth factor stimulus [GO:0071364];cellular response to leukemia inhibitory factor [GO:1990830];negative regulation of translation [GO:0017148];positive regulation of mRNA splicing, via spliceosome [GO:0048026];positive regulation of transcription by RNA polymerase II [GO:0045944];positive regulation of transcription of nucleolar large rRN…
5.08264	3.99444	2.14861	3.7419	51.506	NaN	NaN	NaN	K9IWA3	K9IWA3
5.28264	0	5.92917	3.73727	36.959	0.3625	43690.7	395	I3LJR6;A0A287ABT4;D0G777;A0A287A211	I3LJR6;A0A287ABT4;D0G777;A0A287A211	D0G777	D0G777_PIG S-adenosylmethionine synthase OS=Sus scrofa GN=MATA2 PE=1 SV=1	S-adenosylmethionine synthase (EC 2.5.1.6)	MATA2 MAT2A	D0G777	D0G777_PIG	Sus scrofa (Pig)	one-carbon metabolic process [GO:0006730];S-adenosylmethionine biosynthetic process [GO:0006556]
3.23889	2.88125	4.95486	3.69167	30.132	0.76875	30387	320	O77591;I3LTC6	O77591;I3LTC6	O77591;I3LTC6	IMPA1_PIG Inositol monophosphatase 1 OS=Sus scrofa GN=IMPA1 PE=2 SV=1;I3LTC6_PIG Isoform of O77591 Inositol monophosphatase 1 OS=Sus scrofa GN=IMPA1 PE=1 SV=1	Inositol-1-monophosphatase (EC 3.1.3.25);Inositol monophosphatase 1 (IMP 1) (IMPase 1) (EC 3.1.3.25) (D-galactose 1-phosphate phosphatase) (EC 3.1.3.94) (Inositol-1(or 4)-monophosphatase 1) (Lithium-sensitive myo-inositol monophosphatase A1)	IMPA1;IMPA1	I3LTC6;O77591	I3LTC6_PIG;IMPA1_PIG	Sus scrofa (Pig);Sus scrofa (Pig)	inositol biosynthetic process [GO:0006021];inositol metabolic process [GO:0006020];inositol phosphate dephosphorylation [GO:0046855];phosphatidylinositol biosynthetic process [GO:0006661];phosphatidylinositol phosphorylation [GO:0046854];signal transduction [GO:0007165];inositol biosynthetic process [GO:0006021];inositol metabolic process [GO:0006020];inositol phosphate dephosphorylation [GO:0046…
4.49792	2.99028	3.57917	3.68912	42.512	1.51736	42541.9	16 days, 11:05:00	P80229;F2Z5B1;A0A287B7P2	P80229;F2Z5B1;A0A287B7P2	P80229;F2Z5B1	ILEU_PIG Leukocyte elastase inhibitor OS=Sus scrofa GN=SERPINB1 PE=1 SV=1;F2Z5B1_PIG Isoform of P80229 Leukocyte elastase inhibitor OS=Sus scrofa GN=SERPINB1 PE=1 SV=1	Leukocyte elastase inhibitor;Leukocyte elastase inhibitor (LEI) (Leukocyte neutral proteinase inhibitor) (LNPI) (Serpin B1)	SERPINB1;SERPINB1 ELANH2	F2Z5B1;P80229	F2Z5B1_PIG;ILEU_PIG	Sus scrofa (Pig);Sus scrofa (Pig)	negative regulation of interleukin-1 beta secretion [GO:0050713];type B pancreatic cell proliferation [GO:0044342];negative regulation of endopeptidase activity [GO:0010951]
1.81042	7.32778	1.9125	3.68356	18 days, 19:08:00	0.553472	195012	4329	A0A286ZHV7;F1SU03;A0A287ATP0;A0A287AF47	A0A286ZHV7;F1SU03;A0A287ATP0;A0A287AF47	F1SU03	F1SU03_PIG Uncharacterized protein OS=Sus scrofa PE=1 SV=2	Heparan sulfate proteoglycan 2	HSPG2	F1SU03	F1SU03_PIG	Sus scrofa (Pig)
5.01597	3.22708	2.79375	3.67894	0.806944	NaN	NaN	NaN	A0A287A013	A0A287A013
1.20764	4.74167	5.07847	3.67593	103.97	6.41319	77977.1	630	F1RJU6;P08552	F1RJU6	P08552;F1RJU6	NFM_PIG Neurofilament medium polypeptide (Fragment) OS=Sus scrofa GN=NEFM PE=1 SV=2;F1RJU6_PIG Isoform of P08552 Neurofilament medium polypeptide OS=Sus scrofa GN=NEFM PE=1 SV=2	Neurofilament medium polypeptide;Neurofilament medium polypeptide (NF-M) (160 kDa neurofilament protein) (Neurofilament 3) (Neurofilament triplet M protein) (Fragment)	NEFM;NEFM NEF3	F1RJU6;P08552	F1RJU6_PIG;NFM_PIG	Sus scrofa (Pig);Sus scrofa (Pig)	neurofilament bundle assembly [GO:0033693];neurofilament bundle assembly [GO:0033693]
3.27708	5.54306	2.15694	3.65903	48.501	0.393056	49257.3	464	A0A287A699;I3LQS0;A0A287B646;A0A287BKQ9;A0A287BLL8;A0A287AQZ3;A0A287AFB1;A0A287A1P2	A0A287A699;I3LQS0;A0A287B646;A0A287BKQ9	I3LQS0	I3LQS0_PIG Uncharacterized protein OS=Sus scrofa GN=HNRNPK PE=1 SV=1	Uncharacterized protein	HNRNPK	I3LQS0	I3LQS0_PIG	Sus scrofa (Pig)	regulation of transcription by RNA polymerase II [GO:0006357];RNA processing [GO:0006396]
5.79514	0	5.10833	3.63449	23:54:00	0.654861	17342.5	195	A0A286ZP69;F1SPG0	A0A286ZP69;F1SPG0	F1SPG0	F1SPG0_PIG Uncharacterized protein (Fragment) OS=Sus scrofa GN=RAB7A PE=1 SV=2	RAB7A, member RAS oncogene family	RAB7A	F1SPG0	F1SPG0_PIG	Sus scrofa (Pig)
2.13056	1.16389	7.55903	3.61782	30.149	0.846528	32403.8	309	A0A286ZT02;F1RPW8	A0A286ZT02;F1RPW8	F1RPW8	F1RPW8_PIG Uncharacterized protein OS=Sus scrofa GN=ASRGL1 PE=1 SV=2	Asparaginase and isoaspartyl peptidase 1	ASRGL1	F1RPW8	F1RPW8_PIG	Sus scrofa (Pig)	asparagine catabolic process via L-aspartate [GO:0033345]
4.69583	4.97292	1.06875	3.57917	15:38:00	NaN	NaN	NaN	A0A286ZPT9;A0A287AKR4	A0A286ZPT9;A0A287AKR4
4.12847	5.55903	0.922917	3.53681	24.859	0.3	24859.3	223	Q6SEG5	Q6SEG5	Q6SEG5	UCHL1_PIG Ubiquitin carboxyl-terminal hydrolase isozyme L1 OS=Sus scrofa GN=UCHL1 PE=2 SV=1	Ubiquitin carboxyl-terminal hydrolase isozyme L1 (UCH-L1) (EC 3.4.19.12) (Ubiquitin thioesterase L1)	UCHL1	Q6SEG5	UCHL1_PIG	Sus scrofa (Pig)	adult walking behavior [GO:0007628];axonal transport of mitochondrion [GO:0019896];axon target recognition [GO:0007412];cell population proliferation [GO:0008283];cellular response to drug [GO:0035690];eating behavior [GO:0042755];muscle fiber development [GO:0048747];negative regulation of MAP kinase activity [GO:0043407];neuromuscular process [GO:0050905];protein deubiquitination [GO:0016579];r…
1.03125	6.04444	3.52292	3.53287	1.17083	0.586111	14045.4	130	A0A287B0L6;F2Z5L5;A0A287ANS6;F2Z5L2;F2Z587;F1RPL1;A0A287BFK0;A0A287ARN9;A0A287B959;F2Z5P1;B1PEY3;F2Z5L6	A0A287B0L6;F2Z5L5;A0A287ANS6;F2Z5L2;F2Z587;F1RPL1;A0A287BFK0;A0A287ARN9;A0A287B959;F2Z5P1;B1PEY3;F2Z5L6	F1RPL1;F2Z587;F2Z5L2;F2Z5L5;F2Z5L6;F2Z5P1	F1RPL1_PIG Histone H2A OS=Sus scrofa GN=LOC100154071 PE=3 SV=1;F2Z587_PIG Histone H2A OS=Sus scrofa GN=LOC100621538 PE=1 SV=1;F2Z5L2_PIG Histone H2A OS=Sus scrofa GN=HIST2H2AA4 PE=3 SV=1;F2Z5L5_PIG Histone H2A OS=Sus scrofa GN=HIST2H2AC PE=1 SV=1;F2Z5L6_PIG Histone H2A OS=Sus scrofa GN=HIST2H2AB PE=1 SV=1;F2Z5P1_PIG Histone H2A OS=Sus scrofa GN=LOC100512448 PE=1 SV=1	Histone H2A;Histone H2A;Histone H2A;Histone H2A;Histone H2A;Histone H2A	H2AFV;HIST2H2AB;HIST2H2AC;LOC102159655 LOC100624086;LOC100154071;LOC100158121	F2Z5P1;F2Z5L6;F2Z5L5;F2Z5L2;F1RPL1;F2Z587	F2Z5P1_PIG;F2Z5L6_PIG;F2Z5L5_PIG;F2Z5L2_PIG;F1RPL1_PIG;F2Z587_PIG	Sus scrofa (Pig);Sus scrofa (Pig);Sus scrofa (Pig);Sus scrofa (Pig);Sus scrofa (Pig);Sus scrofa (Pig)	chromatin organization [GO:0006325];chromatin silencing [GO:0006342];chromatin organization [GO:0006325];chromatin silencing [GO:0006342];chromatin organization [GO:0006325];chromatin silencing [GO:0006342];chromatin organization [GO:0006325];chromatin silencing [GO:0006342];chromatin organization [GO:0006325];chromatin silencing [GO:0006342];chromatin organization [GO:0006325];chromatin silencin…
1.32014	6.92431	2.34444	3.52963	39.979	0.591667	40546.2	380	I3LA61;F1SB91;Q06AS8;F1SB90;K7GQA7;I3LK93;A5GFU7;P29797;I3LRX8;K7GSD2;A5GFU0	I3LA61	F1SB90;F1SB91;I3LA61;I3LK93;I3LRX8;P29797;Q06AS8;A5GFU0;A5GFU7	F1SB90_PIG Uncharacterized protein (Fragment) OS=Sus scrofa GN=GNAI1 PE=4 SV=2;F1SB91_PIG Uncharacterized protein OS=Sus scrofa GN=GNAT3 PE=4 SV=1;I3LA61_PIG Uncharacterized protein OS=Sus scrofa GN=GNAT1 PE=1 SV=1;I3LK93_PIG Uncharacterized protein OS=Sus scrofa PE=4 SV=1;I3LRX8_PIG Uncharacterized protein OS=Sus scrofa GN=GNAL PE=4 SV=1;GNAS_PIG Guanine nucleotide-binding protein G(s) subunit a…	G protein subunit alpha transducin 1;G protein subunit alpha L;GNAS complex locus (Guanine nucleotide-binding protein G(s) subunit alpha) (Protein GNAS isoform f);G protein subunit alpha i1 (Guanine nucleotide-binding protein G(I) subunit alpha-1 isoform 1);G protein subunit alpha i3 (GBAK) (Guanine nucleotide-binding protein G(K) subunit alpha);GNAS complex locus (Guanine nucleotide-binding prot…	GNAT1;GNAL;GNAS CH242-247L10.1-012;GNAI1;GNAI3;GNAS CH242-247L10.1-017;GNAT3;GNAL;GNAS	I3LA61;I3LRX8;A5GFU7;F1SB90;Q06AS8;A5GFU0;F1SB91;I3LK93;P29797	I3LA61_PIG;I3LRX8_PIG;A5GFU7_PIG;F1SB90_PIG;Q06AS8_PIG;A5GFU0_PIG;F1SB91_PIG;I3LK93_PIG;GNAS_PIG	Sus scrofa (Pig);Sus scrofa (Pig);Sus scrofa (Pig);Sus scrofa (Pig);Sus scrofa (Pig);Sus scrofa (Pig);Sus scrofa (Pig);Sus scrofa (Pig);Sus scrofa (Pig)	adenylate cyclase-modulating G protein-coupled receptor signaling pathway [GO:0007188];cell population proliferation [GO:0008283];cellular response to electrical stimulus [GO:0071257];detection of light stimulus involved in visual perception [GO:0050908];eye photoreceptor cell development [GO:0042462];phototransduction, visible light [GO:0007603];response to light stimulus [GO:0009416];retina dev…
1.40833	1.66736	7.5125	3.5294	70.983	0.542361	71024.1	616	I3LUV5	I3LUV5	I3LUV5	I3LUV5_PIG Isoform of Q5FZP5 Secretogranin-2 OS=Sus scrofa GN=SCG2 PE=1 SV=1	Secretogranin-2	SCG2	I3LUV5	I3LUV5_PIG	Sus scrofa (Pig)	angiogenesis [GO:0001525];eosinophil chemotaxis [GO:0048245];induction of positive chemotaxis [GO:0050930];MAPK cascade [GO:0000165];negative regulation of endothelial cell apoptotic process [GO:2000352];negative regulation of extrinsic apoptotic signaling pathway [GO:2001237];positive regulation of endothelial cell proliferation [GO:0001938]
2.47361	7.12986	0.977083	3.52685	48.458	0.428472	49968	434	F1RPW9;Q29387;A0A287A623	F1RPW9;Q29387	Q29387;F1RPW9	EF1G_PIG Elongation factor 1-gamma (Fragment) OS=Sus scrofa GN=EEF1G PE=2 SV=2;F1RPW9_PIG Isoform of Q29387 Elongation factor 1-gamma OS=Sus scrofa GN=EEF1G PE=1 SV=1	Elongation factor 1-gamma;Elongation factor 1-gamma (EF-1-gamma) (eEF-1B gamma) (Fragment)	EEF1G;EEF1G	F1RPW9;Q29387	F1RPW9_PIG;EF1G_PIG	Sus scrofa (Pig);Sus scrofa (Pig)	response to virus [GO:0009615];translational elongation [GO:0006414];translational elongation [GO:0006414]
1.51111	4.30417	4.74236	3.51921	51.305	0.747222	51298.7	459	P50828;F1RMN7	P50828;F1RMN7	P50828;F1RMN7	HEMO_PIG Hemopexin OS=Sus scrofa GN=HPX PE=1 SV=1;F1RMN7_PIG Isoform of P50828 Hemopexin OS=Sus scrofa GN=HPX PE=1 SV=2	Hemopexin;Hemopexin (Hyaluronidase) (EC 3.2.1.35)	HPX;HPX	F1RMN7;P50828	F1RMN7_PIG;HEMO_PIG	Sus scrofa (Pig);Sus scrofa (Pig)	cellular iron ion homeostasis [GO:0006879];heme metabolic process [GO:0042168];hemoglobin metabolic process [GO:0020027];positive regulation of humoral immune response mediated by circulating immunoglobulin [GO:0002925];positive regulation of immunoglobulin production [GO:0002639];positive regulation of interferon-gamma-mediated signaling pathway [GO:0060335];positive regulation of tyrosine phosp…
4.63125	3.42639	2.41528	3.49097	32.785	0.789583	23029.6	355	A0A286ZIN0;A0A287AAI4;F1RVC9;A0A287BHU2;A0A287A550	A0A286ZIN0;A0A287AAI4;F1RVC9	F1RVC9	F1RVC9_PIG Uncharacterized protein (Fragment) OS=Sus scrofa GN=HNRNPD PE=1 SV=1	Heterogeneous nuclear ribonucleoprotein D (Heterogeneous nuclear ribonucleoprotein D0 isoform a)	HNRNPD	F1RVC9	F1RVC9_PIG	Sus scrofa (Pig)	circadian regulation of translation [GO:0097167];positive regulation of telomerase RNA reverse transcriptase activity [GO:1905663];positive regulation of telomere capping [GO:1904355];positive regulation of translation [GO:0045727];regulation of circadian rhythm [GO:0042752];regulation of mRNA stability [GO:0043488];regulation of RNA metabolic process [GO:0051252]
5.30208	2.00139	3.14306	3.48218	1.51458	0.695139	21920.9	208	A0A286ZV71;A0A287BCQ8;A0A287B3G4;P31006;F1S5R9	A0A286ZV71;A0A287BCQ8;A0A287B3G4;P31006;F1S5R9	P31006;F1S5R9	KGUA_PIG Guanylate kinase OS=Sus scrofa GN=GUK1 PE=1 SV=2;F1S5R9_PIG Isoform of P31006 Guanylate kinase OS=Sus scrofa GN=GUK1 PE=1 SV=2	Guanylate kinase;Guanylate kinase (EC 2.7.4.8) (GMP kinase)	GUK1;GUK1 GUK	F1S5R9;P31006	F1S5R9_PIG;KGUA_PIG	Sus scrofa (Pig);Sus scrofa (Pig)	purine nucleotide metabolic process [GO:0006163]
7.32153	1.57778	1.54444	3.48125	71.663	0.852083	13941.8	622	A0A287B007;A0A287AKL6;F1RLF8;A0A287AVP9	A0A287B007;A0A287AKL6;F1RLF8;A0A287AVP9	F1RLF8	F1RLF8_PIG Uncharacterized protein OS=Sus scrofa GN=APLP1 PE=4 SV=2	Amyloid beta precursor like protein 1	APLP1	F1RLF8	F1RLF8_PIG	Sus scrofa (Pig)
2.04583	1.95972	6.41042	3.47199	37.429	09:36:00	37049.9	338	A0A286ZYY2;A0A287BKD9;A0A287AW32;A0A286ZI52;A0A287A453;A0A287AEJ3;F1SA35;A0A287BLE9	A0A286ZYY2;A0A287BKD9;A0A287AW32;A0A286ZI52;A0A287A453;A0A287AEJ3	F1SA35	F1SA35_PIG Uncharacterized protein OS=Sus scrofa PE=1 SV=1	Uncharacterized protein		F1SA35	F1SA35_PIG	Sus scrofa (Pig)	regulation of RNA metabolic process [GO:0051252]
2.88264	0	7.50417	3.46227	1.02222	0.440972	17137.8	104	F1SQ14;A0A287ARG2	F1SQ14	F1SQ14	F1SQ14_PIG Uncharacterized protein OS=Sus scrofa GN=UBE2N PE=1 SV=2	Ubiquitin conjugating enzyme E2 N like (gene/pseudogene)	UBE2NL	F1SQ14	F1SQ14_PIG	Sus scrofa (Pig)
1.49583	1.63264	7.23819	3.45556	1.05833	0.306944	11003.3	105	A0A287A8U7;A0A286ZWN6;P01846;A0A0A0MY58;A0A287A1M4;A0A287ATE3;A0A075B7I6	A0A287A8U7;A0A286ZWN6;P01846;A0A0A0MY58;A0A287A1M4	A0A075B7I6;A0A0A0MY58;P01846	A0A075B7I6_PIG Uncharacterized protein OS=Sus scrofa PE=4 SV=1;A0A0A0MY58_PIG Uncharacterized protein (Fragment) OS=Sus scrofa PE=4 SV=1;LAC_PIG Ig lambda chain C region OS=Sus scrofa PE=1 SV=1	Uncharacterized protein;Ig-like domain-containing protein;Ig lambda chain C region		A0A0A0MY58;A0A075B7I6;P01846	A0A0A0MY58_PIG;A0A075B7I6_PIG;LAC_PIG	Sus scrofa (Pig);Sus scrofa (Pig);Sus scrofa (Pig)	B cell receptor signaling pathway [GO:0050853];complement activation, classical pathway [GO:0006958];defense response to bacterium [GO:0042742];innate immune response [GO:0045087];phagocytosis, engulfment [GO:0006911];phagocytosis, recognition [GO:0006910];positive regulation of B cell activation [GO:0050871]
5.91806	4.42847	0	3.44884	183.87	0.69375	182288	1918	F1S021	F1S021	F1S021	F1S021_PIG Uncharacterized protein (Fragment) OS=Sus scrofa GN=COL5A1 PE=1 SV=2	Fibrillar collagen NC1 domain-containing protein	COL5A1	F1S021	F1S021_PIG	Sus scrofa (Pig)	blood vessel development [GO:0001568];cell adhesion [GO:0007155];collagen biosynthetic process [GO:0032964];collagen fibril organization [GO:0030199];extracellular matrix organization [GO:0030198];eye morphogenesis [GO:0048592];heart morphogenesis [GO:0003007];integrin biosynthetic process [GO:0045112];negative regulation of endodermal cell differentiation [GO:1903225];regulation of cellular comp…
3.99236	1.10972	5.24375	3.44861	34.196	0.642361	34196.2	NaN	Q06A94;A0A286ZPE3	Q06A94;A0A286ZPE3	Q06A94	Q06A94_PIG Heterogeneous nuclear ribonucleoprotein A1 OS=Sus scrofa GN=HNRNPA1 PE=1 SV=1
3.35278	3.70556	3.21042	3.42292	1.44722	NaN	NaN	NaN	A0A286ZJR7	A0A286ZJR7
3.05486	1.6375	5.42778	3.37338	4 days, 17:21:00	6.059	74191.2	44 days, 19:05:00	K7GKN3;K7GMZ8;F1SKB1;K7GQB8	K7GKN3;K7GMZ8;F1SKB1;K7GQB8	K7GQB8;F1SKB1;K7GKN3;K7GMZ8	K7GQB8_PIG Uncharacterized protein OS=Sus scrofa GN=CP PE=1 SV=1;F1SKB1_PIG Isoform of K7GQB8 Uncharacterized protein OS=Sus scrofa GN=CP PE=1 SV=3;K7GKN3_PIG Isoform of K7GQB8 Uncharacterized protein (Fragment) OS=Sus scrofa GN=CP PE=1 SV=1;K7GMZ8_PIG Isoform of K7GQB8 Uncharacterized protein (Fragment) OS=Sus scrofa GN=CP PE=1 SV=1	Ceruloplasmin;Ceruloplasmin;Ceruloplasmin;Ceruloplasmin	CP;CP;CP;CP	F1SKB1;K7GQB8;K7GKN3;K7GMZ8	F1SKB1_PIG;K7GQB8_PIG;K7GKN3_PIG;K7GMZ8_PIG	Sus scrofa (Pig);Sus scrofa (Pig);Sus scrofa (Pig);Sus scrofa (Pig)	cellular iron ion homeostasis [GO:0006879];iron ion homeostasis [GO:0055072];iron ion transport [GO:0006826];cellular iron ion homeostasis [GO:0006879];iron ion transport [GO:0006826];cellular iron ion homeostasis [GO:0006879];iron ion transport [GO:0006826];cellular iron ion homeostasis [GO:0006879];iron ion transport [GO:0006826]
2.51736	2.2875	5.29931	3.36806	49.936	NaN	NaN	NaN	A0A287AHL4;A0A287AGU7	A0A287AHL4;A0A287AGU7
5.81667	2.75347	1.52222	3.36412	45.286	0.384028	38344.2	406	F1SM30;P79260	F1SM30;P79260	P79260;F1SM30	ARRS_PIG S-arrestin OS=Sus scrofa GN=SAG PE=2 SV=1;F1SM30_PIG Isoform of P79260 S-arrestin OS=Sus scrofa GN=SAG PE=1 SV=2	S-arrestin;S-arrestin (48 kDa protein) (Retinal S-antigen) (S-AG) (Rod photoreceptor arrestin)	SAG;SAG	F1SM30;P79260	F1SM30_PIG;ARRS_PIG	Sus scrofa (Pig);Sus scrofa (Pig)	G protein-coupled receptor internalization [GO:0002031];signal transduction [GO:0007165];G protein-coupled receptor internalization [GO:0002031];signal transduction [GO:0007165]
3.97153	2.44931	3.63542	3.35208	70.097	05:05:00	70090.8	641	Q6S4N2;A0A287BQU9;P34930	Q6S4N2;A0A287BQU9;P34930	P34930;Q6S4N2	HS71A_PIG Heat shock 70 kDa protein 1A OS=Sus scrofa GN=HSPA1A PE=3 SV=1;HS71B_PIG Heat shock 70 kDa protein 1B OS=Sus scrofa GN=HSPA1B PE=2 SV=1	Heat shock 70 kDa protein 1B (Heat shock 70 kDa protein 2) (HSP70.2);Heat shock 70 kDa protein 1A (Heat shock 70 kDa protein 1) (HSP70.1)	HSPA1B;HSPA1A HSPA1	Q6S4N2;P34930	HS71B_PIG;HS71A_PIG	Sus scrofa (Pig);Sus scrofa (Pig)	cellular response to unfolded protein [GO:0034620];chaperone cofactor-dependent protein refolding [GO:0051085];positive regulation of microtubule nucleation [GO:0090063];positive regulation of proteasomal ubiquitin-dependent protein catabolic process [GO:0032436];protein refolding [GO:0042026];regulation of mitotic spindle assembly [GO:1901673];response to unfolded protein [GO:0006986];vesicle-me…
1.15694	2.27639	6.45069	3.29468	29.257	0.730556	29460.1	260	F1RXC2;A0A287B6M0	F1RXC2;A0A287B6M0	F1RXC2	F1RXC2_PIG Uncharacterized protein (Fragment) OS=Sus scrofa GN=CA2 PE=1 SV=1	Carbonic anhydrase 2 (Carbonic anhydrase 2 isoform 1)	CA2	F1RXC2	F1RXC2_PIG	Sus scrofa (Pig)
2.25347	1.45972	6.10278	3.27199	37.329	0.56875	28194.7	361	I3LRF8;A0A286ZMU5	I3LRF8;A0A286ZMU5	I3LRF8	I3LRF8_PIG Uncharacterized protein OS=Sus scrofa GN=PCBP3 PE=1 SV=1	Uncharacterized protein	PCBP3	I3LRF8	I3LRF8_PIG	Sus scrofa (Pig)
4.71736	5.07569	0	3.26435	56.398	NaN	NaN	NaN	G9F6X8	G9F6X8
2.20417	7.54653	0	3.25023	15:04:00	NaN	NaN	NaN	A0A287AC69	A0A287AC69
1.80069	3.78611	4.15	3.2456	6 days, 3:17:00	0.706944	158575	1804	F1S571	F1S571	F1S571	F1S571_PIG Uncharacterized protein (Fragment) OS=Sus scrofa GN=COL11A1 PE=4 SV=2	Collagen type XI alpha 1 chain	COL11A1	F1S571	F1S571_PIG	Sus scrofa (Pig)	extracellular matrix organization [GO:0030198]
6.13264	2.39236	1.14653	3.22384	1.01736	1.42708	15643.3	5 days, 17:05:00	B3F0B7;A0A287A238;F1RHI8	B3F0B7;A0A287A238	B3F0B7;F1RHI8	B3F0B7_PIG Cellular retinoic acid binding protein 1 OS=Sus scrofa GN=CRABP1 PE=1 SV=1;F1RHI8_PIG Uncharacterized protein OS=Sus scrofa GN=CRABP2 PE=1 SV=1	FABP domain-containing protein;Cellular retinoic acid-binding protein 1	CRABP2;CRABP1	F1RHI8;B3F0B7	F1RHI8_PIG;B3F0B7_PIG	Sus scrofa (Pig);Sus scrofa (Pig)	embryonic forelimb morphogenesis [GO:0035115];positive regulation of collateral sprouting [GO:0048672];regulation of retinoic acid receptor signaling pathway [GO:0048385];retinoic acid metabolic process [GO:0042573];retinoic acid catabolic process [GO:0034653]
0	4.4875	5.18125	3.22292	41.354	0.889583	42311.7	385	A0A287AHQ0;F1SB62;A0A287AV07	A0A287AHQ0;F1SB62;A0A287AV07	F1SB62	F1SB62_PIG Uncharacterized protein (Fragment) OS=Sus scrofa GN=ACAT2 PE=1 SV=1	Acetyl-CoA acetyltransferase 2	ACAT2	F1SB62	F1SB62_PIG	Sus scrofa (Pig)
3.68194	5.96736	0	3.21644	46.926	0.839583	46997.1	473	A0A287ARJ8;A0A287AVA9;F1SCC6	A0A287ARJ8;A0A287AVA9;F1SCC6	F1SCC6	F1SCC6_PIG Uncharacterized protein OS=Sus scrofa GN=LOC100153899 PE=1 SV=2	SERPIN domain-containing protein	SERPINA3-2	F1SCC6	F1SCC6_PIG	Sus scrofa (Pig)	negative regulation of endopeptidase activity [GO:0010951]
1.42847	1.32708	6.79306	3.18287	45.103	0.824306	46513.9	405	F1S4I1;A0A287AY75	F1S4I1;A0A287AY75	F1S4I1	F1S4I1_PIG Uncharacterized protein OS=Sus scrofa GN=GOLM1 PE=1 SV=2	Golgi membrane protein 1	GOLM1	F1S4I1	F1S4I1_PIG	Sus scrofa (Pig)
5.35347	1.5125	2.65139	3.17245	0.918056	8.097	18814	168	Q6DUB7;K7GMK4;K7GNQ0;F1RWM1	Q6DUB7	K7GMK4;Q6DUB7;F1RWM1;K7GNQ0	K7GMK4_PIG Stathmin OS=Sus scrofa GN=STMN2 PE=1 SV=1;STMN1_PIG Stathmin OS=Sus scrofa GN=STMN1 PE=2 SV=3;F1RWM1_PIG Isoform of K7GMK4 Stathmin OS=Sus scrofa GN=STMN2 PE=1 SV=1;K7GNQ0_PIG Isoform of K7GMK4 Stathmin OS=Sus scrofa GN=STMN2 PE=3 SV=1	Stathmin;Stathmin;Stathmin	STMN2;STMN2;STMN1	F1RWM1;K7GNQ0;Q6DUB7	F1RWM1_PIG;K7GNQ0_PIG;STMN1_PIG	Sus scrofa (Pig);Sus scrofa (Pig);Sus scrofa (Pig)	microtubule depolymerization [GO:0007019];neuron projection development [GO:0031175];regulation of cytoskeleton organization [GO:0051493];regulation of microtubule polymerization or depolymerization [GO:0031110];cellular response to nerve growth factor stimulus [GO:1990090];negative regulation of microtubule depolymerization [GO:0007026];negative regulation of microtubule polymerization [GO:00311…
5.18472	3.13403	1.16875	3.1625	47.694	0.854861	47155.9	18 days, 3:05:00	Q710C4;A0A287B4J2;F1S4Y7	Q710C4;A0A287B4J2;F1S4Y7	Q710C4;F1S4Y7	SAHH_PIG Adenosylhomocysteinase OS=Sus scrofa GN=AHCY PE=3 SV=3;F1S4Y7_PIG Isoform of Q710C4 Adenosylhomocysteinase (Fragment) OS=Sus scrofa GN=AHCY PE=1 SV=1	Adenosylhomocysteinase;Adenosylhomocysteinase (AdoHcyase) (EC 3.3.1.1) (S-adenosyl-L-homocysteine hydrolase)	AHCY;AHCY	F1S4Y7;Q710C4	F1S4Y7_PIG;SAHH_PIG	Sus scrofa (Pig);Sus scrofa (Pig)	one-carbon metabolic process [GO:0006730];S-adenosylmethionine cycle [GO:0033353]
2.36667	2.6375	4.45417	3.15278	95.318	8.081	95319.2	877	Q29243;A0A2C9F3F8;A0A287BAM0	Q29243;A0A2C9F3F8;A0A287BAM0	Q29243	DAG1_PIG Dystroglycan OS=Sus scrofa GN=DAG1 PE=2 SV=2	Dystroglycan (Dystrophin-associated glycoprotein 1) [Cleaved into: Alpha-dystroglycan (Alpha-DG);Beta-dystroglycan (Beta-DG)]	DAG1	Q29243	DAG1_PIG	Sus scrofa (Pig)	cytoskeletal anchoring at plasma membrane [GO:0007016]
3.38958	2.54028	3.50417	3.14468	2 days, 5:47:00	0.727083	53685	470	F1RYP7;A0A287AKS6	F1RYP7;A0A287AKS6	F1RYP7	F1RYP7_PIG Uncharacterized protein OS=Sus scrofa GN=SCG3 PE=1 SV=2	Secretogranin III (Secretogranin-3)	SCG3	F1RYP7	F1RYP7_PIG	Sus scrofa (Pig)
1.80903	1.52708	6.03542	3.12384	43.197	2.17014	30138.1	10 days, 21:05:00	F1S6B5;Q9TTB4	F1S6B5;Q9TTB4	Q9TTB4;F1S6B5	FMOD_PIG Fibromodulin (Fragment) OS=Sus scrofa GN=FMOD PE=2 SV=1;F1S6B5_PIG Isoform of Q9TTB4 Fibromodulin (Fragment) OS=Sus scrofa GN=FMOD PE=1 SV=2	Fibromodulin;Fibromodulin (FM) (Keratan sulfate proteoglycan lumican) (KSPG fibromodulin) (Fragment)	FMOD;FMOD	F1S6B5;Q9TTB4	F1S6B5_PIG;FMOD_PIG	Sus scrofa (Pig);Sus scrofa (Pig)	collagen fibril organization [GO:0030199]
4.71736	3.48264	1.08264	3.09421	62.166	0.628472	38145.5	27 days, 3:05:00	A0A287A9G1;I3LEA3;A0A287BLX5;F1S1E7	A0A287A9G1;I3LEA3	F1S1E7;I3LEA3	F1S1E7_PIG Uncharacterized protein OS=Sus scrofa GN=DPYS PE=1 SV=2;I3LEA3_PIG Uncharacterized protein OS=Sus scrofa PE=1 SV=1	Collapsin response mediator protein 1;Dihydropyrimidinase (Dihydropyrimidinase isoform X1)	CRMP1;DPYS	I3LEA3;F1S1E7	I3LEA3_PIG;F1S1E7_PIG	Sus scrofa (Pig);Sus scrofa (Pig)	axon guidance [GO:0007411];microtubule cytoskeleton organization [GO:0000226];negative regulation of actin filament binding [GO:1904530];negative regulation of neuron projection development [GO:0010977];pyrimidine nucleobase catabolic process [GO:0006208];uracil catabolic process [GO:0006212]
2.70208	1.53542	5.00139	3.07963	26.123	08:58:00	26123.3	NaN	A0A287AIQ8;F1SHR3	A0A287AIQ8;F1SHR3	F1SHR3	F1SHR3_PIG Uncharacterized protein OS=Sus scrofa GN=ATP6V1E1 PE=1 SV=1
1.44097	6.55417	1.17639	3.05718	0.85625	NaN	NaN	NaN	A0A287BHE7	A0A287BHE7
0	6.91042	2.19583	3.03542	116.98	5.80208	101150	1731	F1SLI3;A0A287B5L5;A0A287BAB8;A0A286ZXD9;I3L806;A0A287A3X7;A0A287AY86;A0A287A4H3;A0A287BPN0	F1SLI3;A0A287B5L5;A0A287BAB8;A0A286ZXD9;I3L806;A0A287A3X7;A0A287AY86;A0A287A4H3;A0A287BPN0	F1SLI3;I3L806	F1SLI3_PIG Microtubule-associated protein OS=Sus scrofa GN=MAP4 PE=1 SV=2;I3L806_PIG Uncharacterized protein OS=Sus scrofa PE=1 SV=1	Uncharacterized protein	MAP4	I3L806	I3L806_PIG	Sus scrofa (Pig)
1.38264	1.25972	6.30278	2.98171	73.343	08:09:00	77410.4	720	A0A286ZY30;A0A287BLB3;F1SBT6;A0A287AMD3	A0A286ZY30;A0A287BLB3;F1SBT6;A0A287AMD3	F1SBT6	F1SBT6_PIG Uncharacterized protein OS=Sus scrofa GN=KHSRP PE=1 SV=2	KH-type splicing regulatory protein	KHSRP	F1SBT6	F1SBT6_PIG	Sus scrofa (Pig)	regulation of transcription, DNA-templated [GO:0006355]
7.43403	0	1.42431	2.95278	61.901	08:49:00	74010	874	F1SDI9	F1SDI9	F1SDI9	F1SDI9_PIG Uncharacterized protein OS=Sus scrofa GN=DPYSL4 PE=1 SV=2	Dihydropyrimidinase like 4	DPYSL4	F1SDI9	F1SDI9_PIG	Sus scrofa (Pig)	neuron death [GO:0070997];neuron projection guidance [GO:0097485]
1.47569	4.10486	3.27431	2.95162	13.039	0.705556	13039.5	126	A7YX24	A7YX24	A7YX24	A7YX24_PIG Gamma-synuclein OS=Sus scrofa GN=SNCG PE=1 SV=1	Gamma-synuclein	SNCG	A7YX24	A7YX24_PIG	Sus scrofa (Pig)
1.07222	1.40694	6.37431	2.95116	47.95	0.56875	46045.8	415	F1SLB0	F1SLB0	F1SLB0	F1SLB0_PIG Uncharacterized protein OS=Sus scrofa GN=BFSP2 PE=3 SV=2	Beaded filament structural protein 2	BFSP2	F1SLB0	F1SLB0_PIG	Sus scrofa (Pig)	cell maturation [GO:0048469];intermediate filament cytoskeleton organization [GO:0045104];lens fiber cell development [GO:0070307]
1.29306	3.24931	4.29514	2.94583	1.41875	0.59375	18963	NaN	A0A287BLB5;F1SL16	A0A287BLB5	F1SL16	F1SL16_PIG Uncharacterized protein OS=Sus scrofa GN=PCNP PE=1 SV=1
3.29306	4.57917	0.920139	2.93079	47.173	0.734028	47173.1	415	F1RUS9	F1RUS9	F1RUS9	F1RUS9_PIG Uncharacterized protein OS=Sus scrofa GN=B4GAT1 PE=1 SV=1	Beta-1,4-glucuronyltransferase 1	B4GAT1	F1RUS9	F1RUS9_PIG	Sus scrofa (Pig)	protein O-linked mannosylation [GO:0035269]
5.25417	3.45625	0	2.90347	58.571	0.521528	58636.1	514	F1S5Z3;A0A287BJI6	F1S5Z3	F1S5Z3	F1S5Z3_PIG Uncharacterized protein OS=Sus scrofa GN=SARS PE=1 SV=2	Serine--tRNA ligase, cytoplasmic isoform a (Seryl-tRNA synthetase)	SARS	F1S5Z3	F1S5Z3_PIG	Sus scrofa (Pig)	seryl-tRNA aminoacylation [GO:0006434]
2.98472	3.61042	2.08056	2.8919	28.922	0.568056	28940.4	254	A0A288CFY3;F1RGK5	A0A288CFY3;F1RGK5	F1RGK5	F1RGK5_PIG Isoform of A1XQV4 Tropomyosin alpha-3 chain OS=Sus scrofa GN=TPM3 PE=1 SV=2	Tropomyosin alpha-3 chain	TPM3	F1RGK5	F1RGK5_PIG	Sus scrofa (Pig)
2.42083	1.70208	4.52361	2.88218	93.741	0.634028	102416	38 days, 5:05:00	A0A287A1E0;A0A287AWI9;I3LII3;F1RQZ9	A0A287A1E0;A0A287AWI9;I3LII3	F1RQZ9;I3LII3	F1RQZ9_PIG Uncharacterized protein OS=Sus scrofa GN=EFTUD2 PE=1 SV=2;I3LII3_PIG Uncharacterized protein OS=Sus scrofa GN=EEF2 PE=1 SV=1	Eukaryotic translation elongation factor 2;116 kDa U5 small nuclear ribonucleoprotein component (Elongation factor Tu GTP binding domain containing 2)	EEF2;EFTUD2	I3LII3;F1RQZ9	I3LII3_PIG;F1RQZ9_PIG	Sus scrofa (Pig);Sus scrofa (Pig)	hematopoietic progenitor cell differentiation [GO:0002244];positive regulation of translation [GO:0045727];translational elongation [GO:0006414];mRNA splicing, via spliceosome [GO:0000398]
0	7.22153	1.41042	2.87731	133.72	0.622917	148136	1351	A0A287A5X7;F1S405;A0A287BQH0;A0A286ZWQ1	A0A287A5X7;F1S405;A0A287BQH0;A0A286ZWQ1	F1S405	F1S405_PIG Uncharacterized protein OS=Sus scrofa GN=LTBP1 PE=1 SV=2	Latent transforming growth factor beta binding protein 1	LTBP1	F1S405	F1S405_PIG	Sus scrofa (Pig)
6.36458	1.09792	1.14167	2.86806	43.681	0.465972	47436.4	430	A0A287A044;P00506	A0A287A044;P00506	P00506	AATM_PIG Aspartate aminotransferase mitochondrial OS=Sus scrofa GN=GOT2 PE=1 SV=2	Aspartate aminotransferase, mitochondrial (mAspAT) (EC 2.6.1.1) (EC 2.6.1.7) (Fatty acid-binding protein) (FABP-1) (Glutamate oxaloacetate transaminase 2) (Kynurenine aminotransferase 4) (Kynurenine aminotransferase IV) (Kynurenine--oxoglutarate transaminase 4) (Kynurenine--oxoglutarate transaminase IV) (Plasma membrane-associated fatty acid-binding protein) (FABPpm) (Transaminase A)	GOT2	P00506	AATM_PIG	Sus scrofa (Pig)	2-oxoglutarate metabolic process [GO:0006103];aspartate catabolic process [GO:0006533];aspartate metabolic process [GO:0006531];biosynthetic process [GO:0009058];glutamate metabolic process [GO:0006536];lipid transport [GO:0006869]
3.61389	0.879861	4.075	2.85625	37.418	0.824306	37216.7	337	F1RYY6;A0A287BQ72	F1RYY6;A0A287BQ72	F1RYY6	F1RYY6_PIG Isoform of Q29593 Transaldolase OS=Sus scrofa GN=TALDO1 PE=1 SV=2	Transaldolase (EC 2.2.1.2)	TALDO1	F1RYY6	F1RYY6_PIG	Sus scrofa (Pig)	carbohydrate metabolic process [GO:0005975];pentose-phosphate shunt [GO:0006098]
1.47778	2.05486	5.02292	2.85185	48.882	0.490972	48882.3	446	P04404	P04404	P04404	CMGA_PIG Chromogranin-A (Fragment) OS=Sus scrofa GN=CHGA PE=1 SV=2	Chromogranin-A (CgA) [Cleaved into: Pancreastatin;Parastatin;WE-14;Catestatin;GE-25;Serpinin-RRG;Serpinin;p-Glu serpinin precursor] (Fragment)	CHGA	P04404	CMGA_PIG	Sus scrofa (Pig)	adenylate cyclase-activating adrenergic receptor signaling pathway involved in cardiac muscle relaxation [GO:0086030];defense response to bacterium [GO:0042742];defense response to Gram-negative bacterium [GO:0050829];defense response to Gram-positive bacterium [GO:0050830];mast cell activation [GO:0045576];mast cell chemotaxis [GO:0002551];mast cell cytokine production [GO:0032762];mast cell deg…
0	7.33056	1.17431	2.83495	2 days, 17:17:00	0.311111	74218.5	649	Q3ZD69-2;A0A287B1C7;Q3ZD69;F1RLQ2	Q3ZD69-2;A0A287B1C7;Q3ZD69;F1RLQ2	Q3ZD69;F1RLQ2;Q3ZD69-2	LMNA_PIG Prelamin-A/C OS=Sus scrofa GN=LMNA PE=3 SV=1;F1RLQ2_PIG Isoform of Q3ZD69 Prelamin-A/C OS=Sus scrofa GN=LMNA PE=1 SV=1;LMNA_PIG Isoform of Q3ZD69 Isoform C of Prelamin-A/C OS=Sus scrofa GN=LMNA	Prelamin-A/C;Prelamin-A/C [Cleaved into: Lamin-A/C]	LMNA;LMNA	F1RLQ2;Q3ZD69	F1RLQ2_PIG;LMNA_PIG	Sus scrofa (Pig);Sus scrofa (Pig)	cellular response to hypoxia [GO:0071456];establishment or maintenance of microtubule cytoskeleton polarity [GO:0030951];negative regulation of cardiac muscle hypertrophy in response to stress [GO:1903243];negative regulation of extrinsic apoptotic signaling pathway [GO:2001237];negative regulation of mesenchymal cell proliferation [GO:0072201];negative regulation of release of cytochrome c from …
2.08472	0	6.40903	2.83125	39.706	0.325694	39008.5	355	I3LJT9	I3LJT9	I3LJT9	I3LJT9_PIG Uncharacterized protein (Fragment) OS=Sus scrofa GN=PPME1 PE=1 SV=1	Protein phosphatase methylesterase 1 (PME-1) (EC 3.1.1.-)	PPME1	I3LJT9	I3LJT9_PIG	Sus scrofa (Pig)	protein demethylation [GO:0006482]
0	6.01042	2.47292	2.82778	52.046	0.788194	69947	623	A0A287B5C7;A0A287AQG4;F2Z5D4	A0A287B5C7;A0A287AQG4;F2Z5D4	F2Z5D4	F2Z5D4_PIG Uncharacterized protein (Fragment) OS=Sus scrofa GN=SYNCRIP PE=1 SV=2	Synaptotagmin binding cytoplasmic RNA interacting protein	SYNCRIP	F2Z5D4	F2Z5D4_PIG	Sus scrofa (Pig)	cellular response to interferon-gamma [GO:0071346];CRD-mediated mRNA stabilization [GO:0070934];negative regulation of translation [GO:0017148]
0	4.12778	4.3	2.80926	4 days, 5:01:00	0.259028	120411	1135	A0A287BSL4;P26234-2;A0A2C9F393;P26234	A0A287BSL4;P26234-2;A0A2C9F393;P26234	P26234;P26234-2	VINC_PIG Vinculin OS=Sus scrofa GN=VCL PE=1 SV=4;VINC_PIG Isoform of P26234 Isoform 1 of Vinculin OS=Sus scrofa GN=VCL	Vinculin (Metavinculin)	VCL	P26234	VINC_PIG	Sus scrofa (Pig)	adherens junction assembly [GO:0034333];apical junction assembly [GO:0043297];axon extension [GO:0048675];cell adhesion [GO:0007155];epithelial cell-cell adhesion [GO:0090136];lamellipodium assembly [GO:0030032];morphogenesis of an epithelium [GO:0002009];protein localization to cell surface [GO:0034394];regulation of cell migration [GO:0030334];regulation of establishment of endothelial barrier …
6.66528	1.75417	0	2.80648	42.609	0.281944	48287.8	417	A0A287B0P6;P28491;A0A287AG29	A0A287B0P6;P28491;A0A287AG29	P28491	CALR_PIG Calreticulin OS=Sus scrofa GN=CALR PE=1 SV=3	Calreticulin (CRP55) (Calregulin) (Endoplasmic reticulum resident protein 60) (ERp60) (HACBP)	CALR	P28491	CALR_PIG	Sus scrofa (Pig)	cellular senescence [GO:0090398];cortical actin cytoskeleton organization [GO:0030866];endoplasmic reticulum unfolded protein response [GO:0030968];negative regulation of cell cycle arrest [GO:0071157];negative regulation of intracellular steroid hormone receptor signaling pathway [GO:0033144];negative regulation of neuron differentiation [GO:0045665];negative regulation of retinoic acid receptor…
0.921528	5.68889	1.79722	2.80255	141.68	0.627083	129750	NaN	A0A286ZWS8;A0A287A2Q7;I3LSV6	A0A286ZWS8;A0A287A2Q7	I3LSV6	I3LSV6_PIG Uncharacterized protein (Fragment) OS=Sus scrofa GN=COL2A1 PE=1 SV=1
7.26319	0	1.11458	2.79259	0.884028	0.293056	20730.6	184	I3LDM7	I3LDM7	I3LDM7	I3LDM7_PIG Lactoylglutathione lyase OS=Sus scrofa GN=GLO1 PE=1 SV=1	Lactoylglutathione lyase (EC 4.4.1.5) (Glyoxalase I)	GLO1	I3LDM7	I3LDM7_PIG	Sus scrofa (Pig)
7.50208	0.836806	0	2.77963	1 day, 19:05:00	5.061	43050.1	390	K7GS49	K7GS49	K7GS49	K7GS49_PIG Isoform of I3LAC0 Uncharacterized protein OS=Sus scrofa GN=ILF2 PE=1 SV=1	Interleukin enhancer-binding factor 2 (Interleukin enhancer-binding factor 2 isoform 1)	ILF2	K7GS49	K7GS49_PIG	Sus scrofa (Pig)	immune response [GO:0006955];positive regulation of transcription, DNA-templated [GO:0045893];transcription, DNA-templated [GO:0006351]
2.99722	4.17153	1.09097	2.75324	23.087	NaN	NaN	NaN	A0A287ALA0	A0A287ALA0
2.89514	1.12986	4.13958	2.72153	66.253	NaN	NaN	NaN	A0A287B049	A0A287B049
5.51042	1.50833	1.13264	2.71713	125.93	6.17708	78843.8	49 days, 21:05:00	I3LHL6;F1SPG5;A0A287AH02;A0A287B5Q1	I3LHL6;F1SPG5;A0A287AH02;A0A287B5Q1	F1SPG5;I3LHL6	F1SPG5_PIG Uncharacterized protein OS=Sus scrofa PE=1 SV=2;I3LHL6_PIG Uncharacterized protein OS=Sus scrofa PE=4 SV=1	Fibulin 2 (Fibulin-2 isoform a);Fibulin 2	FBLN2;FBLN2	F1SPG5;I3LHL6	F1SPG5_PIG;I3LHL6_PIG	Sus scrofa (Pig);Sus scrofa (Pig)	extracellular matrix organization [GO:0030198];positive regulation of cell-substrate adhesion [GO:0010811];extracellular matrix organization [GO:0030198]
0	4.61389	3.4875	2.70046	131.78	0.728472	96964.1	1234	A0A287AJV9;A0A287B388;A0A286ZTN6;A0A287B4T5;A0A287A049;F1S643;K7GLV1;A0A287BD18;A0A286ZJK1	A0A287AJV9;A0A287B388;A0A286ZTN6;A0A287B4T5;A0A287A049;F1S643;K7GLV1;A0A287BD18;A0A286ZJK1	F1S643;K7GLV1	F1S643_PIG Uncharacterized protein OS=Sus scrofa PE=1 SV=2;K7GLV1_PIG Isoform of F1S643 Uncharacterized protein OS=Sus scrofa PE=1 SV=1	Uncharacterized protein;Uncharacterized protein	CFH;CFH	K7GLV1;F1S643	K7GLV1_PIG;F1S643_PIG	Sus scrofa (Pig);Sus scrofa (Pig)
4.20556	1.88125	1.98889	2.6919	1.18819	0.705556	239 days, 14:28:00	126	P59083	P59083	P59083	PHP14_PIG 14 kDa phosphohistidine phosphatase (Fragments) OS=Sus scrofa GN=PHPT1 PE=1 SV=1	14 kDa phosphohistidine phosphatase (EC 3.9.1.3) (Phosphohistidine phosphatase 1) (PHPT1) (Protein histidine phosphatase) (PHP)	PHPT1 PHP14	P59083	PHP14_PIG	Sus scrofa (Pig)	negative regulation of ATP citrate synthase activity [GO:2000984];negative regulation of lyase activity [GO:0051350];negative regulation of T cell receptor signaling pathway [GO:0050860];peptidyl-histidine dephosphorylation [GO:0035971];positive regulation of cell motility [GO:2000147];regulation of actin cytoskeleton reorganization [GO:2000249]
0	1.19931	6.86181	2.68704	49.483	4.68403	23558.8	19 days, 12:05:00	I3LR43;F1RNW4	I3LR43;F1RNW4	F1RNW4;I3LR43	F1RNW4_PIG Uncharacterized protein OS=Sus scrofa GN=LOC100739263 PE=1 SV=2;I3LR43_PIG Uncharacterized protein OS=Sus scrofa PE=1 SV=1	Peptidase D;Peptidase D	PEPD;PEPD	F1RNW4;I3LR43	F1RNW4_PIG;I3LR43_PIG	Sus scrofa (Pig);Sus scrofa (Pig)
0.877083	3.34306	3.80833	2.67616	29.229	0.390278	29328.8	261	F1RJM2	F1RJM2	F1RJM2	F1RJM2_PIG Uncharacterized protein (Fragment) OS=Sus scrofa GN=ERP29 PE=1 SV=1	Endoplasmic reticulum resident protein 29	ERP29	F1RJM2	F1RJM2_PIG	Sus scrofa (Pig)	activation of MAPK activity [GO:0000187];negative regulation of gene expression [GO:0010629];negative regulation of protein secretion [GO:0050709];positive regulation of gene expression [GO:0010628];protein secretion [GO:0009306];regulation of endoplasmic reticulum stress-induced intrinsic apoptotic signaling pathway [GO:1902235]
0	5.60069	2.33611	2.6456	24.393	6.83681	24441	8 days, 18:05:00	Q52NJ1;F2Z5J9;A0A287BGV3;A0A287BR95	Q52NJ1;F2Z5J9	F2Z5J9;Q52NJ1	F2Z5J9_PIG Uncharacterized protein OS=Sus scrofa GN=RAB11B PE=1 SV=1;RB11A_PIG Ras-related protein Rab-11A OS=Sus scrofa GN=RAB11A PE=2 SV=3	Uncharacterized protein;Ras-related protein Rab-11A	RAB11B;RAB11A	F2Z5J9;Q52NJ1	F2Z5J9_PIG;RB11A_PIG	Sus scrofa (Pig);Sus scrofa (Pig)	amyloid-beta clearance by transcytosis [GO:0150093];cellular response to acidic pH [GO:0071468];constitutive secretory pathway [GO:0045054];establishment of protein localization to membrane [GO:0090150];exocytosis [GO:0006887];insulin secretion involved in cellular response to glucose stimulus [GO:0035773];intracellular protein transport [GO:0006886];melanosome transport [GO:0032402];Rab protein …
0	2.75278	5.16389	2.63889	97.702	0.651389	99269	911	I3LBX3	I3LBX3	I3LBX3	I3LBX3_PIG Uncharacterized protein OS=Sus scrofa GN=SEZ6L2 PE=1 SV=1	Seizure related 6 homolog like 2	SEZ6L2	I3LBX3	I3LBX3_PIG	Sus scrofa (Pig)
1.94514	1.16181	4.72986	2.61227	91	5.0085	89359.8	813	F1SIH8;A0A286ZUM8;P03974;A0A286ZSB5	F1SIH8;A0A286ZUM8;P03974;A0A286ZSB5	P03974;F1SIH8	TERA_PIG Transitional endoplasmic reticulum ATPase OS=Sus scrofa GN=VCP PE=1 SV=5;F1SIH8_PIG Isoform of P03974 Transitional endoplasmic reticulum ATPase OS=Sus scrofa GN=VCP PE=1 SV=2	Transitional endoplasmic reticulum ATPase;Transitional endoplasmic reticulum ATPase (TER ATPase) (EC 3.6.4.6) (15S Mg(2+)-ATPase p97 subunit) (Valosin-containing protein) (VCP)	VCP;VCP	F1SIH8;P03974	F1SIH8_PIG;TERA_PIG	Sus scrofa (Pig);Sus scrofa (Pig)	autophagosome maturation [GO:0097352];autophagy [GO:0006914];cellular response to arsenite ion [GO:1903843];cellular response to DNA damage stimulus [GO:0006974];cellular response to heat [GO:0034605];double-strand break repair [GO:0006302];endoplasmic reticulum stress-induced pre-emptive quality control [GO:0061857];endosome to lysosome transport via multivesicular body sorting pathway [GO:00325…
0	6.19861	1.46806	2.55556	72.187	0.459722	72187.4	677	I3LS87	I3LS87	I3LS87	I3LS87_PIG Uncharacterized protein OS=Sus scrofa GN=VASN PE=1 SV=1	Vasorin (Vasorin isoform X2)	VASN	I3LS87	I3LS87_PIG	Sus scrofa (Pig)	cellular response to hypoxia [GO:0071456];cellular response to redox state [GO:0071461];negative regulation of epithelial to mesenchymal transition [GO:0010719];negative regulation of transforming growth factor beta receptor signaling pathway [GO:0030512]
6.34583	1.30278	0	2.54954	48.895	0.728472	49924.4	438	F2Z5S8;A0A286ZNY1	F2Z5S8;A0A286ZNY1	F2Z5S8	F2Z5S8_PIG Uncharacterized protein OS=Sus scrofa GN=TUBA4A PE=1 SV=1	Tubulin alpha chain	TUBA4A	F2Z5S8	F2Z5S8_PIG	Sus scrofa (Pig)	microtubule-based process [GO:0007017]
2.13681	1.49097	4.01319	2.54699	48.991	0.484028	48991.3	428	Q29024;A0A287BD57;A0A286ZJT1;K7GT57;A0A2C9F348;A0A287B7P5;A0A287ARR0;A0A287ADC3;F1SCH3;A0A286ZRL7	Q29024;A0A287BD57;A0A286ZJT1;K7GT57;A0A2C9F348;A0A287B7P5;A0A287ARR0	F1SCH3;Q29024;K7GT57	F1SCH3_PIG Uncharacterized protein OS=Sus scrofa GN=DDX39A PE=1 SV=2;DX39B_PIG Spliceosome RNA helicase DDX39B OS=Sus scrofa GN=DDX39B PE=3 SV=2;K7GT57_PIG Isoform of Q29024 Spliceosome RNA helicase DDX39B OS=Sus scrofa GN=DDX39B PE=4 SV=1	Spliceosome RNA helicase DDX39B;ATP-dependent RNA helicase DDX39A isoform X2 (DExD-box helicase 39A);Spliceosome RNA helicase DDX39B (EC 3.6.4.13) (56 kDa U2AF65-associated protein) (DEAD box protein UAP56)	DDX39B;DDX39A;DDX39B BAT1 UAP56	K7GT57;F1SCH3;Q29024	K7GT57_PIG;F1SCH3_PIG;DX39B_PIG	Sus scrofa (Pig);Sus scrofa (Pig);Sus scrofa (Pig)	mRNA export from nucleus [GO:0006406];negative regulation of DNA damage checkpoint [GO:2000002];positive regulation of DNA-templated transcription, elongation [GO:0032786];RNA secondary structure unwinding [GO:0010501];spliceosomal complex assembly [GO:0000245];viral mRNA export from host cell nucleus [GO:0046784];mRNA export from nucleus [GO:0006406];mRNA splicing, via spliceosome [GO:0000398];m…
0	0	7.61667	2.53889	82.763	0.627778	84958.2	757	I3LUR1;A0A287APR9	I3LUR1;A0A287APR9	I3LUR1	I3LUR1_PIG Uncharacterized protein OS=Sus scrofa GN=HNRNPUL2 PE=1 SV=1	Uncharacterized protein	HNRNPUL2	I3LUR1	I3LUR1_PIG	Sus scrofa (Pig)
3.70764	3.87014	0	2.52593	14:09:00	NaN	NaN	NaN	A4D7T6	A4D7T6
0	0	7.55417	2.51806	54.613	0.713194	54613.3	500	F1STI9	F1STI9	F1STI9	F1STI9_PIG Uncharacterized protein OS=Sus scrofa GN=ENDOD1 PE=1 SV=1	Endonuclease domain containing 1	ENDOD1	F1STI9	F1STI9_PIG	Sus scrofa (Pig)
0	0	7.54514	2.51505	54.103	0.602778	54231.6	543	K9IVQ3;A0A287B3Y2;I3LSU1	K9IVQ3;A0A287B3Y2;I3LSU1	I3LSU1	I3LSU1_PIG Uncharacterized protein (Fragment) OS=Sus scrofa GN=NONO PE=1 SV=1	Non-POU domain containing octamer binding (Non-POU domain-containing octamer-binding protein isoform 1)	NONO	I3LSU1	I3LSU1_PIG	Sus scrofa (Pig)	mRNA splicing, via spliceosome [GO:0000398];regulation of transcription, DNA-templated [GO:0006355]
0	5.40556	2.08264	2.49606	0.667361	NaN	NaN	NaN	A0A287A1J6	A0A287A1J6
0	0	7.46597	2.48866	1.01944	NaN	NaN	NaN	A0A287AD21	A0A287AD21
3.17083	1.18542	3.07292	2.47639	46.524	NaN	NaN	NaN	A0A286ZRU9	A0A286ZRU9
0	0	7.41389	2.4713	95.423	0.859028	94496.3	810	A0A287B6J6;F1RI15	A0A287B6J6;F1RI15	F1RI15	F1RI15_PIG Uncharacterized protein OS=Sus scrofa GN=HSPA4 PE=1 SV=1	Heat shock protein family A (Hsp70) member 4	HSPA4	F1RI15	F1RI15_PIG	Sus scrofa (Pig)
0	0	7.4	2.46667	1.24931	0.810417	17839	157	F2Z5Q2;A0A287A286	F2Z5Q2;A0A287A286	F2Z5Q2	F2Z5Q2_PIG Uncharacterized protein (Fragment) OS=Sus scrofa GN=RPL24 PE=1 SV=2	Ribosomal protein L24	RPL24	F2Z5Q2	F2Z5Q2_PIG	Sus scrofa (Pig)
0	0	7.39653	2.46551	14:19:00	0.715972	14190.4	125	F1RQP1;A0A287B938	F1RQP1;A0A287B938	F1RQP1	F1RQP1_PIG Uncharacterized protein OS=Sus scrofa GN=TRMT112 PE=1 SV=2	Multifunctional methyltransferase subunit TRM112-like protein isoform X1 (tRNA methyltransferase subunit 11-2)	TRMT112	F1RQP1	F1RQP1_PIG	Sus scrofa (Pig)	methylation [GO:0032259]
3.92222	1.97778	1.49514	2.46505	23.045	0.850694	23045.2	203	F1SN68	F1SN68	F1SN68	F1SN68_PIG Alpha-1-acid glycoprotein OS=Sus scrofa GN=ORM1 PE=3 SV=1	Alpha-1-acid glycoprotein	ORM1	F1SN68	F1SN68_PIG	Sus scrofa (Pig)	regulation of immune system process [GO:0002682]
0.900694	6.49375	0	2.46481	27.214	0.834722	27214.7	NaN	A3EX84;K7GRV5	A3EX84;K7GRV5	A3EX84	A3EX84_PIG Galectin OS=Sus scrofa GN=LGALS3 PE=1 SV=1
3.72569	0	3.64931	2.45833	46.994	0.836806	47022.6	414	F1RQM7	F1RQM7	F1RQM7	F1RQM7_PIG Uncharacterized protein OS=Sus scrofa GN=PRSS35 PE=4 SV=2	Inactive serine protease 35 (Serine protease 35)	PRSS35	F1RQM7	F1RQM7_PIG	Sus scrofa (Pig)
0	0	7.34167	2.44722	1.02153	0.6375	10823.2	95	P61958;A7WLI0	P61958;A7WLI0	A7WLI0;P61958	SUMO4_PIG Small ubiquitin-related modifier 4 OS=Sus scrofa GN=SUMO4 PE=1 SV=1;SUMO2_PIG Small ubiquitin-related modifier 2 OS=Sus scrofa GN=SUMO2 PE=3 SV=1	Small ubiquitin-related modifier 4 (SUMO-4);Small ubiquitin-related modifier 2 (SUMO-2) (MIF2 suppressor) (SMT3 homolog 2) (Sentrin-2) (Ubiquitin-like protein SMT3A) (Smt3A)	SUMO4;SUMO2 SMT3A SMT3H2	A7WLI0;P61958	SUMO4_PIG;SUMO2_PIG	Sus scrofa (Pig);Sus scrofa (Pig)	positive regulation of transcription by RNA polymerase II [GO:0045944];protein sumoylation [GO:0016925]
2.3625	1.81319	3.16181	2.44583	32.603	3.83681	33220.3	284	I3LUP6;F1RRY2	I3LUP6;F1RRY2	I3LUP6;F1RRY2	I3LUP6_PIG Uncharacterized protein OS=Sus scrofa GN=NPM1 PE=1 SV=1;F1RRY2_PIG Isoform of I3LUP6 Uncharacterized protein OS=Sus scrofa GN=NPM1 PE=1 SV=2	Nucleophosmin 1;Nucleophosmin (Nucleophosmin 1) (Nucleophosmin isoform 1)	NPM1;NPM1	F1RRY2;I3LUP6	F1RRY2_PIG;I3LUP6_PIG	Sus scrofa (Pig);Sus scrofa (Pig)	chromatin remodeling [GO:0006338];positive regulation of transcription by RNA polymerase II [GO:0045944];regulation of centrosome duplication [GO:0010824];ribosomal large subunit biogenesis [GO:0042273];ribosomal large subunit export from nucleus [GO:0000055];ribosomal small subunit biogenesis [GO:0042274];ribosomal small subunit export from nucleus [GO:0000056];rRNA export from nucleus [GO:00064…
0	0	7.28958	2.42986	65.062	NaN	NaN	NaN	A0A287ALC1;A0A287B5C1	A0A287ALC1;A0A287B5C1
0	0	7.23958	2.41319	93.822	0.834028	100242	853	I3LEW5;A0A286ZLH1;A0A287AN02	I3LEW5;A0A286ZLH1;A0A287AN02	I3LEW5	I3LEW5_PIG Uncharacterized protein OS=Sus scrofa GN=PSMD2 PE=1 SV=1	26S proteasome non-ATPase regulatory subunit 2	ECE2	I3LEW5	I3LEW5_PIG	Sus scrofa (Pig)	regulation of protein catabolic process [GO:0042176]
7.20764	0	0	2.40255	26.425	1.02153	29127	10 days, 17:05:00	A0A287B4K6;F2Z5C7;I3LN32	A0A287B4K6;F2Z5C7;I3LN32	F2Z5C7;I3LN32	F2Z5C7_PIG 40S ribosomal protein S3a OS=Sus scrofa GN=RPS3A PE=1 SV=1;I3LN32_PIG Isoform of F2Z5C7 40S ribosomal protein S3a OS=Sus scrofa GN=RPS3A PE=1 SV=1	40S ribosomal protein S3a;40S ribosomal protein S3a	RPS3A LOC100155572;RPS3A	I3LN32;F2Z5C7	I3LN32_PIG;F2Z5C7_PIG	Sus scrofa (Pig);Sus scrofa (Pig)	cell differentiation [GO:0030154];translation [GO:0006412];cell differentiation [GO:0030154];negative regulation of apoptotic process [GO:0043066];translation [GO:0006412]
0	0	7.17292	2.39097	31.388	1.05347	33347.7	288	K7GKR9;K7GRX3;K7GNV0;F1RQ90	K7GKR9;K7GRX3;K7GNV0;F1RQ90	F1RQ90;K7GKR9;K7GRX3	F1RQ90_PIG Uncharacterized protein OS=Sus scrofa GN=RBMX PE=1 SV=1;K7GKR9_PIG Isoform of F1RQ90 Uncharacterized protein OS=Sus scrofa GN=RBMX PE=1 SV=1;K7GRX3_PIG Isoform of F1RQ90 Uncharacterized protein OS=Sus scrofa GN=RBMX PE=1 SV=1	RNA binding motif protein X-linked (RNA-binding motif protein, X chromosome isoform 1);RNA binding motif protein X-linked;RNA binding motif protein X-linked	RBMX;RBMX;RBMX	F1RQ90;K7GRX3;K7GKR9	F1RQ90_PIG;K7GRX3_PIG;K7GKR9_PIG	Sus scrofa (Pig);Sus scrofa (Pig);Sus scrofa (Pig)	cellular response to interleukin-1 [GO:0071347];membrane protein ectodomain proteolysis [GO:0006509];positive regulation of mRNA splicing, via spliceosome [GO:0048026];positive regulation of transcription by RNA polymerase II [GO:0045944];regulation of alternative mRNA splicing, via spliceosome [GO:0000381];regulation of RNA metabolic process [GO:0051252];transcription by RNA polymerase II [GO:00…
0	3.94583	3.21042	2.38542	15.043	0.480556	15043.3	212	F1RFY1;CON__P02584	F1RFY1	F1RFY1	F1RFY1_PIG Profilin OS=Sus scrofa GN=PFN1 PE=1 SV=1	Profilin	PFN1	F1RFY1	F1RFY1_PIG	Sus scrofa (Pig)	actin cytoskeleton organization [GO:0030036];adaptive thermogenesis [GO:1990845];mitochondrial transmembrane transport [GO:1990542];response to cold [GO:0009409]
0	0	7.13819	2.3794	44.549	0.642361	47514.3	17 days, 10:05:00	F1S4B0;I3LM94	F1S4B0;I3LM94	F1S4B0;I3LM94	F1S4B0_PIG Uncharacterized protein OS=Sus scrofa PE=4 SV=2;I3LM94_PIG Uncharacterized protein (Fragment) OS=Sus scrofa PE=4 SV=1	SPARC related modular calcium binding 1;SPARC related modular calcium binding 1	SMOC1;SMOC1	F1S4B0;I3LM94	F1S4B0_PIG;I3LM94_PIG	Sus scrofa (Pig);Sus scrofa (Pig)	eye development [GO:0001654];limb development [GO:0060173];regulation of osteoblast differentiation [GO:0045667]
2.44653	1.22292	3.46597	2.37847	46.815	0.848611	12742.5	418	F1SCD1;F6Q469;CON__Q9TTE1;CON__A2I7N1;CON__A2I7N0	F1SCD1;F6Q469	F1SCD1	F1SCD1_PIG Uncharacterized protein (Fragment) OS=Sus scrofa PE=1 SV=2	SERPIN domain-containing protein	SERPINA3-2	F1SCD1	F1SCD1_PIG	Sus scrofa (Pig)	negative regulation of endopeptidase activity [GO:0010951]
1.42778	0	5.70625	2.37801	63.165	0.404167	67596.5	553	F1S441;A0A287AXF5;A0A287AME1;A0A286ZSW6;A0A287ASN5	F1S441;A0A287AXF5;A0A287AME1;A0A286ZSW6;A0A287ASN5	F1S441	F1S441_PIG Uncharacterized protein OS=Sus scrofa GN=CANX PE=1 SV=1	Calnexin	CANX	F1S441	F1S441_PIG	Sus scrofa (Pig)	protein folding [GO:0006457]
2.99444	1.42292	2.70208	2.37315	99.928	0.726389	98338.6	906	F1SAM3	F1SAM3	F1SAM3	F1SAM3_PIG Uncharacterized protein OS=Sus scrofa GN=CDH2 PE=1 SV=2	Cadherin 2	CDH2	F1SAM3	F1SAM3_PIG	Sus scrofa (Pig)	adherens junction organization [GO:0034332];blood vessel morphogenesis [GO:0048514];brain development [GO:0007420];brain morphogenesis [GO:0048854];calcium-dependent cell-cell adhesion via plasma membrane cell adhesion molecules [GO:0016339];cell-cell adhesion [GO:0098609];cell-cell adhesion mediated by cadherin [GO:0044331];cell-cell junction assembly [GO:0007043];cell migration [GO:0016477];cel…
0	0	7.10069	2.3669	4 days, 11:16:00	9.052	95532.8	956	F1RLT2	F1RLT2	F1RLT2	F1RLT2_PIG Uncharacterized protein OS=Sus scrofa GN=XYLT1 PE=4 SV=2	Xylosyltransferase 1	XYLT1	F1RLT2	F1RLT2_PIG	Sus scrofa (Pig)	chondroitin sulfate proteoglycan biosynthetic process [GO:0050650];glycosaminoglycan biosynthetic process [GO:0006024];heparan sulfate proteoglycan biosynthetic process [GO:0015012]
4.00278	0	3.08958	2.36412	4 days, 11:08:00	0.509028	112762	798	A0A287AHL2;F1RG83	A0A287AHL2;F1RG83	F1RG83	F1RG83_PIG Uncharacterized protein OS=Sus scrofa GN=SEZ6L PE=4 SV=2	Seizure related 6 homolog like	SEZ6L	F1RG83	F1RG83_PIG	Sus scrofa (Pig)	adult locomotory behavior [GO:0008344];cerebellar Purkinje cell layer development [GO:0021680];regulation of protein kinase C signaling [GO:0090036];synapse maturation [GO:0060074]
3.7	1.08403	2.28681	2.35694	3.58194	0.59375	8467.84	89	F1SFB0	F1SFB0	F1SFB0	F1SFB0_PIG Guanine nucleotide-binding protein subunit gamma OS=Sus scrofa GN=LOC100626889 PE=1 SV=1	Guanine nucleotide-binding protein subunit gamma	GNGT1	F1SFB0	F1SFB0_PIG	Sus scrofa (Pig)	eye photoreceptor cell development [GO:0042462];G protein-coupled receptor signaling pathway [GO:0007186];phototransduction [GO:0007602];protein localization [GO:0008104]
0	0	7.06806	2.35602	25.898	0.429861	25898.6	234	I3LAB6	I3LAB6	I3LAB6	I3LAB6_PIG Proteasome subunit alpha type OS=Sus scrofa GN=PSMA2 PE=1 SV=1	Proteasome subunit alpha type (EC 3.4.25.1)	PSMA2	I3LAB6	I3LAB6_PIG	Sus scrofa (Pig)	proteasomal protein catabolic process [GO:0010498];proteasomal ubiquitin-independent protein catabolic process [GO:0010499];proteasome-mediated ubiquitin-dependent protein catabolic process [GO:0043161]
1.26528	4.71042	1.07014	2.34861	56.612	0.286806	53982.7	18 days, 19:05:00	F1RMZ8;F1SLE5	F1RMZ8	F1RMZ8;F1SLE5	F1RMZ8_PIG Uncharacterized protein OS=Sus scrofa GN=LOC106504095 PE=1 SV=1;F1SLE5_PIG Uncharacterized protein (Fragment) OS=Sus scrofa GN=ATP6V1B1 PE=1 SV=2	Vacuolar proton pump subunit B (V-ATPase subunit B) (Vacuolar proton pump subunit B);Vacuolar proton pump subunit B (V-ATPase subunit B) (Vacuolar proton pump subunit B)	ATP6V1B2;ATP6V1B1	F1RMZ8;F1SLE5	F1RMZ8_PIG;F1SLE5_PIG	Sus scrofa (Pig);Sus scrofa (Pig)	ATP metabolic process [GO:0046034];proton transmembrane transport [GO:1902600];adult behavior [GO:0030534];ATP metabolic process [GO:0046034];calcium ion homeostasis [GO:0055074];chloride ion homeostasis [GO:0055064];inner ear morphogenesis [GO:0042472];olfactory behavior [GO:0042048];ossification [GO:0001503];pH reduction [GO:0045851];potassium ion homeostasis [GO:0055075];prostaglandin metaboli…
0	0	7.02222	2.34074	62.071	0.494444	62245.8	22 days, 22:05:00	P02547;F1RJU4;A0A287BNA7;A0A287A4Y1	P02547;F1RJU4;A0A287BNA7;A0A287A4Y1	P02547;F1RJU4	NFL_PIG Neurofilament light polypeptide OS=Sus scrofa GN=NEFL PE=1 SV=3;F1RJU4_PIG Isoform of P02547 Neurofilament light polypeptide OS=Sus scrofa GN=NEFL PE=1 SV=1	Neurofilament light polypeptide;Neurofilament light polypeptide (NF-L) (68 kDa neurofilament protein) (Neurofilament triplet L protein)	NEFL;NEFL	F1RJU4;P02547	F1RJU4_PIG;NFL_PIG	Sus scrofa (Pig);Sus scrofa (Pig)	axon development [GO:0061564];anterograde axonal transport [GO:0008089];axonal transport of mitochondrion [GO:0019896];axon development [GO:0061564];intermediate filament organization [GO:0045109];neurofilament bundle assembly [GO:0033693];retrograde axonal transport [GO:0008090]
2.50972	1.67083	2.82986	2.33681	1.23194	NaN	NaN	NaN	E7EI20	E7EI20
0	0	6.99861	2.33287	26.868	2.09375	27587.4	240	F1RND0;A0A286ZRI4;F1RJH3	F1RND0	F1RJH3;F1RND0	F1RJH3_PIG Uncharacterized protein OS=Sus scrofa GN=UNC119B PE=4 SV=1;F1RND0_PIG Uncharacterized protein OS=Sus scrofa GN=UNC119 PE=4 SV=2	Protein unc-119 homolog A isoform a (Unc-119 lipid binding chaperone)	UNC119	F1RND0	F1RND0_PIG	Sus scrofa (Pig)	lipoprotein transport [GO:0042953];mitotic cytokinesis [GO:0000281];negative regulation of caveolin-mediated endocytosis [GO:2001287];negative regulation of clathrin-dependent endocytosis [GO:1900186];nervous system development [GO:0007399];positive regulation of protein tyrosine kinase activity [GO:0061098];visual perception [GO:0007601]
0	0	6.99444	2.33148	45.682	0.784028	45682.2	418	F1S467	F1S467	F1S467	F1S467_PIG Uncharacterized protein OS=Sus scrofa GN=VAT1L PE=1 SV=2	Synaptic vesicle membrane protein VAT-1 homolog-like (Vesicle amine transport 1 like)	VAT1L	F1S467	F1S467_PIG	Sus scrofa (Pig)
2.85972	4.075	0	2.31157	18:03:00	0.988194	18300.3	145	I3LLH5;F1S3G5	I3LLH5;F1S3G5	F1S3G5	F1S3G5_PIG Peptidylprolyl isomerase OS=Sus scrofa GN=PIN1 PE=1 SV=1	Peptidyl-prolyl cis-trans isomerase (EC 5.2.1.8)	PIN1	F1S3G5	F1S3G5_PIG	Sus scrofa (Pig)
0.874306	0	6.05278	2.30903	60.652	0.25625	60354.5	559	F1SB63;A0A287AKV4	F1SB63;A0A287AKV4	F1SB63	F1SB63_PIG Uncharacterized protein OS=Sus scrofa GN=TCP1 PE=1 SV=1	Uncharacterized protein	TCP1	F1SB63	F1SB63_PIG	Sus scrofa (Pig)	binding of sperm to zona pellucida [GO:0007339];positive regulation of establishment of protein localization to telomere [GO:1904851];positive regulation of telomerase activity [GO:0051973];positive regulation of telomerase RNA localization to Cajal body [GO:1904874];positive regulation of telomere maintenance via telomerase [GO:0032212];protein folding [GO:0006457];protein stabilization [GO:0050…
0	0	6.92292	2.30764	25.298	0.731944	33692	307	A0A286ZK74;A0A286ZS83;A0A287AJY0;A0A287AA79;I3LK71	A0A286ZK74;A0A286ZS83;A0A287AJY0;A0A287AA79;I3LK71	I3LK71	I3LK71_PIG Uncharacterized protein OS=Sus scrofa GN=HNRNPC PE=1 SV=1	Heterogeneous nuclear ribonucleoproteins C1/C2 isoform X1	HNRNPC	I3LK71	I3LK71_PIG	Sus scrofa (Pig)
5.725	1.19097	0	2.30532	59.346	0.749306	59474.5	542	A0A2C9F380;F1RQM2	A0A2C9F380;F1RQM2	F1RQM2	AGM1_PIG Phosphoacetylglucosamine mutase OS=Sus scrofa GN=PGM3 PE=1 SV=2	Phosphoacetylglucosamine mutase (PAGM) (PGlcNAc mutase) (EC 5.4.2.3) (Acetylglucosamine phosphomutase) (N-acetylglucosamine-phosphate mutase) (Phosphoglucomutase-3) (PGM 3)	PGM3 AGM1	F1RQM2	AGM1_PIG	Sus scrofa (Pig)	carbohydrate metabolic process [GO:0005975];glucose 1-phosphate metabolic process [GO:0019255];hemopoiesis [GO:0030097];protein N-linked glycosylation [GO:0006487];protein O-linked glycosylation [GO:0006493];spermatogenesis [GO:0007283];UDP-N-acetylglucosamine biosynthetic process [GO:0006048]
4.10833	1.22639	1.52847	2.28773	4 days, 6:04:00	3.32986	91277.3	38 days, 10:05:00	A0A287BGD6;A0A286ZN24;F1SH92;A0A286ZT99;P79263;CON__Q3T052	A0A287BGD6;A0A286ZN24;F1SH92;A0A286ZT99;P79263	P79263;F1SH92	ITIH4_PIG Inter-alpha-trypsin inhibitor heavy chain H4 OS=Sus scrofa GN=ITIH4 PE=1 SV=1;F1SH92_PIG Isoform of P79263 Inter-alpha-trypsin inhibitor heavy chain H4 OS=Sus scrofa GN=ITIH4 PE=1 SV=2	Inter-alpha-trypsin inhibitor heavy chain H4;Inter-alpha-trypsin inhibitor heavy chain H4 (ITI heavy chain H4) (ITI-HC4) (Inter-alpha-inhibitor heavy chain 4) (Inter-alpha-trypsin inhibitor family heavy chain-related protein) (IHRP) (Major acute phase protein) (MAP)	ITIH4;ITIH4 IHRP	F1SH92;P79263	F1SH92_PIG;ITIH4_PIG	Sus scrofa (Pig);Sus scrofa (Pig)	hyaluronan metabolic process [GO:0030212];acute-phase response [GO:0006953];hyaluronan metabolic process [GO:0030212];response to cytokine [GO:0034097]
0	3.11528	3.74167	2.28565	1.29792	0.438889	21609.1	194	Q95250	Q95250	Q95250	PGRC1_PIG Membrane-associated progesterone receptor component 1 OS=Sus scrofa GN=PGRMC1 PE=1 SV=3	Membrane-associated progesterone receptor component 1 (mPR)	PGRMC1 PGRMC	Q95250	PGRC1_PIG	Sus scrofa (Pig)
0	0	6.85139	2.2838	95.315	0.85625	93334.9	871	A0A287A683;I3LCZ7;F1RRW8;A0A287A7R6;A0A287B8X7;A0A287B0K6;F1S593;A0A287B1V4;A0A287B3P6;A0A287A869;A0A287B9Y2	A0A287A683;I3LCZ7;F1RRW8;A0A287A7R6;A0A287B8X7;A0A287B0K6;F1S593	F1RRW8;F1S593;I3LCZ7	F1RRW8_PIG Uncharacterized protein OS=Sus scrofa GN=DNM1 PE=1 SV=2;F1S593_PIG Uncharacterized protein OS=Sus scrofa GN=DNM2 PE=1 SV=2;I3LCZ7_PIG Uncharacterized protein (Fragment) OS=Sus scrofa PE=1 SV=1	Dynamin 2 (Dynamin-2 isoform 2) (Dynamin-2 isoform X1);Dynamin 1;Dynamin 1	DNM2;DNM1;DNM1	F1S593;I3LCZ7;F1RRW8	F1S593_PIG;I3LCZ7_PIG;F1RRW8_PIG	Sus scrofa (Pig);Sus scrofa (Pig);Sus scrofa (Pig)	aorta development [GO:0035904];coronary vasculature development [GO:0060976];membrane fusion [GO:0061025];mitochondrial fission [GO:0000266];negative regulation of membrane tubulation [GO:1903526];organelle fission [GO:0048285];postsynaptic neurotransmitter receptor internalization [GO:0098884];receptor internalization [GO:0031623];regulation of synapse structure or activity [GO:0050803];synaptic…
0	0	6.79931	2.26644	3 days, 9:42:00	0.741667	83253.2	722	A0A287A9T4;F1RQU2;A0A286ZR68	A0A287A9T4;F1RQU2;A0A286ZR68	F1RQU2	F1RQU2_PIG Uncharacterized protein OS=Sus scrofa GN=HSP90AB1 PE=1 SV=1	Heat shock protein 90 alpha family class B member 1	HSP90AB1	F1RQU2	F1RQU2_PIG	Sus scrofa (Pig)	axon extension [GO:0048675];cellular response to heat [GO:0034605];cellular response to interleukin-4 [GO:0071353];central nervous system neuron axonogenesis [GO:0021955];chaperone-mediated protein complex assembly [GO:0051131];establishment of cell polarity [GO:0030010];negative regulation of apoptotic process [GO:0043066];negative regulation of cell cycle arrest [GO:0071157];negative regulation…
0	6.76181	0	2.25394	63.86	0.365972	63832.6	580	F1RTB4	F1RTB4	F1RTB4	F1RTB4_PIG Uncharacterized protein OS=Sus scrofa GN=WFIKKN2 PE=4 SV=1	WAP, follistatin/kazal, immunoglobulin, kunitz and netrin domain containing 2	WFIKKN2	F1RTB4	F1RTB4_PIG	Sus scrofa (Pig)	muscle fiber development [GO:0048747];negative regulation of DNA binding [GO:0043392];negative regulation of protein binding [GO:0032091];negative regulation of transforming growth factor beta receptor signaling pathway [GO:0030512];roof of mouth development [GO:0060021];skeletal system development [GO:0001501];transforming growth factor beta receptor signaling pathway [GO:0007179]
1.37222	4.30139	1.07847	2.25069	111.75	0.502778	112445	42 days, 16:05:00	D2WKD7;A0A286ZRK2;A0A286ZRG2;A0A287BCY9;A0A287AVW1;D2WKD8;P05024;D2WKD6;F1SAX3;A0A287B7W0;I3LT88;P19156;F1RM59	D2WKD7;A0A286ZRK2;A0A286ZRG2;A0A287BCY9;A0A287AVW1;D2WKD8;P05024;D2WKD6;F1SAX3;A0A287B7W0;I3LT88	D2WKD8;I3LT88;P05024;P19156;F1RM59;F1SAX3	AT1A2_PIG Sodium/potassium-transporting ATPase subunit alpha-2 OS=Sus scrofa GN=ATP1A2 PE=1 SV=1;I3LT88_PIG Sodium/potassium-transporting ATPase subunit alpha OS=Sus scrofa PE=3 SV=1;AT1A1_PIG Sodium/potassium-transporting ATPase subunit alpha-1 OS=Sus scrofa GN=ATP1A1 PE=1 SV=1;ATP4A_PIG Potassium-transporting ATPase alpha chain 1 OS=Sus scrofa GN=ATP4A PE=1 SV=3;F1RM59_PIG Isoform of P19156 Sod…	Sodium/potassium-transporting ATPase subunit alpha;Sodium/potassium-transporting ATPase subunit alpha;Sodium/potassium-transporting ATPase subunit alpha;Potassium-transporting ATPase alpha chain 1 (EC 7.2.2.19) (Gastric H(+)/K(+) ATPase subunit alpha) (Proton pump);Sodium/potassium-transporting ATPase subunit alpha-2 (Na(+)/K(+) ATPase alpha-2 subunit) (EC 7.2.2.13) (Sodium pump subunit alpha-2);…	ATP4A;ATP1A1;ATP1A1;ATP4A;ATP1A2;ATP1A1	F1RM59;I3LT88;F1SAX3;P19156;D2WKD8;P05024	F1RM59_PIG;I3LT88_PIG;F1SAX3_PIG;ATP4A_PIG;AT1A2_PIG;AT1A1_PIG	Sus scrofa (Pig);Sus scrofa (Pig);Sus scrofa (Pig);Sus scrofa (Pig);Sus scrofa (Pig);Sus scrofa (Pig)	cellular potassium ion homeostasis [GO:0030007];cellular sodium ion homeostasis [GO:0006883];potassium ion import across plasma membrane [GO:1990573];proton transmembrane transport [GO:1902600];sodium ion export across plasma membrane [GO:0036376];cellular potassium ion homeostasis [GO:0030007];cellular response to steroid hormone stimulus [GO:0071383];cellular sodium ion homeostasis [GO:0006883]…
0	0	6.73264	2.24421	24.97	0.661111	24969.9	220	Q06AU3;A0A287B419	Q06AU3;A0A287B419	Q06AU3	RAB3A_PIG Ras-related protein Rab-3A OS=Sus scrofa GN=RAB3A PE=2 SV=1	Ras-related protein Rab-3A	RAB3A	Q06AU3	RAB3A_PIG	Sus scrofa (Pig)	acrosomal vesicle exocytosis [GO:0060478];axonogenesis [GO:0007409];evoked neurotransmitter secretion [GO:0061670];intracellular protein transport [GO:0006886];lung development [GO:0030324];lysosome localization [GO:0032418];maintenance of presynaptic active zone structure [GO:0048790];mitochondrion organization [GO:0007005];neuromuscular synaptic transmission [GO:0007274];plasma membrane repair …
2.73889	2.47153	1.51528	2.2419	272.78	NaN	NaN	NaN	A0A287BDN2;A0A287BJV2;A0A287B8N2;A0A286ZS07;A0A287B6Y2;A0A286ZNC7;A0A287AKV9;A0A287APB3;A0A286ZRN8;A0A287B3A4	A0A287BDN2;A0A287BJV2;A0A287B8N2;A0A286ZS07;A0A287B6Y2;A0A286ZNC7;A0A287AKV9;A0A287APB3
0.990972	2.2	3.51042	2.2338	50.728	0.459028	52534.3	505	A0A286ZRR3;A0A286ZVY0;F1ST01;A0A286ZTB0	A0A286ZRR3;A0A286ZVY0;F1ST01;A0A286ZTB0	F1ST01	F1ST01_PIG Uncharacterized protein OS=Sus scrofa GN=SELENBP1 PE=1 SV=1	Selenium binding protein 1 (Selenium-binding protein 1 isoform 1)	SELENBP1	F1ST01	F1ST01_PIG	Sus scrofa (Pig)
0	0	6.60278	2.20093	1.32708	0.876389	22581.8	206	Q8MJ14;A0A287AG70	Q8MJ14;A0A287AG70	Q8MJ14	GPX1_PIG Glutathione peroxidase 1 OS=Sus scrofa GN=GPX1 PE=2 SV=2	Glutathione peroxidase 1 (GPx-1) (GSHPx-1) (EC 1.11.1.9) (Cellular glutathione peroxidase)	GPX1	Q8MJ14	GPX1_PIG	Sus scrofa (Pig)	glutathione metabolic process [GO:0006749];hydrogen peroxide catabolic process [GO:0042744];response to hydrogen peroxide [GO:0042542];response to selenium ion [GO:0010269]
0	0	6.575	2.19167	33.016	NaN	NaN	NaN	A0PFK5	A0PFK5
1.82917	4.74444	0	2.1912	1.06528	0.728472	14693.7	135	Q49I35;A0A286ZRI5;A0A286ZWB2	Q49I35;A0A286ZRI5;A0A286ZWB2	Q49I35	LEG1_PIG Galectin-1 OS=Sus scrofa GN=LGALS1 PE=2 SV=3	Galectin-1 (Gal-1) (Lectin galactoside-binding soluble 1)	LGALS1	Q49I35	LEG1_PIG	Sus scrofa (Pig)	apoptotic process [GO:0006915]
0	0	6.56389	2.18796	0.983333	0.943056	20483.5	182	A0A287A3K9;Q52NJ4;A0A286ZN47	A0A287A3K9;Q52NJ4;A0A286ZN47	Q52NJ4	ARL3_PIG ADP-ribosylation factor-like protein 3 OS=Sus scrofa GN=ARL3 PE=2 SV=1	ADP-ribosylation factor-like protein 3	ARL3	Q52NJ4	ARL3_PIG	Sus scrofa (Pig)	cilium assembly [GO:0060271];Golgi to plasma membrane transport [GO:0006893];kidney development [GO:0001822];mitotic cytokinesis [GO:0000281];photoreceptor cell development [GO:0042461];protein localization to ciliary membrane [GO:1903441];protein transport [GO:0015031];small GTPase mediated signal transduction [GO:0007264]
5.30139	0	1.25903	2.18681	37.177	0.650694	37177.7	334	Q28944;A0A286ZNU3	Q28944;A0A286ZNU3	Q28944	CATL1_PIG Cathepsin L1 OS=Sus scrofa GN=CTSL PE=2 SV=1	Cathepsin L1 (EC 3.4.22.15) (Cathepsin L) [Cleaved into: Cathepsin L1 heavy chain;Cathepsin L1 light chain]	CTSL CTSL1	Q28944	CATL1_PIG	Sus scrofa (Pig)	proteolysis involved in cellular protein catabolic process [GO:0051603]
0	0	6.55417	2.18472	1 day, 12:09:00	0.828472	36900.6	335	A1E295;A0A287BF94	A1E295;A0A287BF94	A1E295	CATB_PIG Cathepsin B OS=Sus scrofa GN=CTSB PE=1 SV=1	Cathepsin B (EC 3.4.22.1) [Cleaved into: Cathepsin B light chain;Cathepsin B heavy chain]	CTSB	A1E295	CATB_PIG	Sus scrofa (Pig)	cellular response to thyroid hormone stimulus [GO:0097067];collagen catabolic process [GO:0030574];decidualization [GO:0046697];epithelial cell differentiation [GO:0030855];proteolysis involved in cellular protein catabolic process [GO:0051603];regulation of catalytic activity [GO:0050790];thyroid hormone generation [GO:0006590];viral entry into host cell [GO:0046718]
1.41389	3.33611	1.76181	2.1706	5.74514	NaN	NaN	NaN	A0A286ZI58	A0A286ZI58
2.68958	3.77917	0	2.15625	85.447	0.339583	85046	32 days, 12:05:00	F1SRC5;P16276	F1SRC5;P16276	P16276;F1SRC5	ACON_PIG Aconitate hydratase mitochondrial OS=Sus scrofa GN=ACO2 PE=1 SV=1;F1SRC5_PIG Isoform of P16276 Aconitate hydratase mitochondrial OS=Sus scrofa GN=ACO2 PE=1 SV=2	Aconitate hydratase, mitochondrial (Aconitase) (EC 4.2.1.-);Aconitate hydratase, mitochondrial (Aconitase) (EC 4.2.1.3) (Citrate hydro-lyase)	ACO2;ACO2	F1SRC5;P16276	F1SRC5_PIG;ACON_PIG	Sus scrofa (Pig);Sus scrofa (Pig)	citrate metabolic process [GO:0006101];tricarboxylic acid cycle [GO:0006099];tricarboxylic acid cycle [GO:0006099]
0	6.46597	0	2.15532	38.801	0.483333	39689.1	385	A0A287AZV4;F1S0C1	A0A287AZV4;F1S0C1	F1S0C1	F1S0C1_PIG S-(hydroxymethyl)glutathione dehydrogenase OS=Sus scrofa GN=ADH5 PE=1 SV=1	S-(hydroxymethyl)glutathione dehydrogenase (EC 1.1.1.284)	ADH5	F1S0C1	F1S0C1_PIG	Sus scrofa (Pig)	ethanol oxidation [GO:0006069];formaldehyde catabolic process [GO:0046294]
1.01528	3.96667	1.46458	2.14884	11 days, 3:58:00	5.072	282106	2321	A0A286ZR85;A0A287AMR4;A0A287B1J4;A0A287BJQ1;F1RR78;A0A286ZXS0	A0A286ZR85;A0A287AMR4;A0A287B1J4;A0A287BJQ1;F1RR78;A0A286ZXS0	F1RR78	F1RR78_PIG Uncharacterized protein OS=Sus scrofa GN=SPTAN1 PE=1 SV=2	Spectrin alpha, non-erythrocytic 1	SPTAN1	F1RR78	F1RR78_PIG	Sus scrofa (Pig)
0	0	6.34653	2.11551	50.772	5.021	50772.4	NaN	I3LJ82;A0A287AHG5	I3LJ82;A0A287AHG5	I3LJ82	I3LJ82_PIG Uncharacterized protein OS=Sus scrofa GN=PACSIN1 PE=1 SV=1
0	0	6.25903	2.08634	1.47292	0.823611	23741.5	206	F1RHM8;A0A287BA60;A0A286ZJ82	F1RHM8;A0A287BA60;A0A286ZJ82	F1RHM8	F1RHM8_PIG Uncharacterized protein OS=Sus scrofa GN=RANBP1 PE=1 SV=1	RAN binding protein 1	RANBP1	F1RHM8	F1RHM8_PIG	Sus scrofa (Pig)	intracellular transport [GO:0046907];positive regulation of GTPase activity [GO:0043547];positive regulation of mitotic centrosome separation [GO:0046604];spindle organization [GO:0007051]
0	0	6.24444	2.08148	43.787	5.55208	21517.1	312	I3LVF5;F1SPH1	I3LVF5;F1SPH1	F1SPH1;I3LVF5	F1SPH1_PIG Uncharacterized protein OS=Sus scrofa PE=1 SV=2;I3LVF5_PIG Uncharacterized protein OS=Sus scrofa PE=1 SV=1	Proliferation-associated 2G4;Proliferation-associated 2G4	PA2G4;PA2G4	I3LVF5;F1SPH1	I3LVF5_PIG;F1SPH1_PIG	Sus scrofa (Pig);Sus scrofa (Pig)
0	4.79792	1.40903	2.06898	398.65	NaN	NaN	NaN	A0A287A608;A0A286ZPY1;A0A286ZP76;A0A287A4Q2	A0A287A608;A0A286ZPY1;A0A286ZP76
0	0	6.17014	2.05671	5 days, 10:37:00	NaN	NaN	NaN	A0A286ZL22;A0A287B8P0;A0A287AX37;A0A287A7L7;A0A287AXU9	A0A286ZL22;A0A287B8P0;A0A287AX37;A0A287A7L7;A0A287AXU9
1.83472	1.32569	2.98194	2.04745	27.023	0.684028	29003.2	278	A0A287B8M8;A0A286ZXA0;F1RVH7	A0A287B8M8;A0A286ZXA0;F1RVH7	F1RVH7	F1RVH7_PIG Uncharacterized protein OS=Sus scrofa GN=IGFBP7 PE=1 SV=2	Uncharacterized protein	IGFBP7	F1RVH7	F1RVH7_PIG	Sus scrofa (Pig)	cell adhesion [GO:0007155];regulation of cell growth [GO:0001558]
0	0	6.10903	2.03634	28.563	0.874306	28691.2	265	F1SLF0;A0A286ZKH3	F1SLF0;A0A286ZKH3	F1SLF0	F1SLF0_PIG Uncharacterized protein OS=Sus scrofa GN=SPR PE=1 SV=2	Sepiapterin reductase	SPR	F1SLF0	F1SLF0_PIG	Sus scrofa (Pig)	nitric oxide biosynthetic process [GO:0006809];tetrahydrobiopterin biosynthetic process [GO:0006729]
0	0	5.93889	1.97963	72.612	8.017	32147.7	924	F1RX36;CON__P02672	F1RX36	F1RX36	F1RX36_PIG Uncharacterized protein OS=Sus scrofa GN=LOC102158263 PE=1 SV=2	Fibrinogen alpha chain	FGA	F1RX36	F1RX36_PIG	Sus scrofa (Pig)	blood coagulation, common pathway [GO:0072377];cell-matrix adhesion [GO:0007160];fibrinolysis [GO:0042730];induction of bacterial agglutination [GO:0043152];negative regulation of endothelial cell apoptotic process [GO:2000352];negative regulation of extrinsic apoptotic signaling pathway via death domain receptors [GO:1902042];plasminogen activation [GO:0031639];platelet aggregation [GO:0070527];…
0	0	5.93264	1.97755	72.908	0.788889	72909.4	646	F1SAD9;A0A287B1Q0	F1SAD9;A0A287B1Q0	F1SAD9	F1SAD9_PIG Protein disulfide-isomerase OS=Sus scrofa GN=PDIA4 PE=1 SV=1	Protein disulfide-isomerase (EC 5.3.4.1)	PDIA4	F1SAD9	F1SAD9_PIG	Sus scrofa (Pig)	cell redox homeostasis [GO:0045454];chaperone-mediated protein folding [GO:0061077]
0	0	5.92917	1.97639	0.679861	0.646528	12258.9	104	F2Z5J5	F2Z5J5	F2Z5J5	F2Z5J5_PIG Isoform of P80230 Enhancer of rudimentary homolog OS=Sus scrofa GN=ERH PE=1 SV=1	Enhancer of rudimentary homolog	ERH	F2Z5J5	F2Z5J5_PIG	Sus scrofa (Pig)	cell cycle [GO:0007049]
0	0	5.89097	1.96366	28.229	0.650694	32281.4	394	A0A287BG87;A0A287AVP4;A0A287BP50;F1S1X9	A0A287BG87;A0A287AVP4;A0A287BP50;F1S1X9	F1S1X9	F1S1X9_PIG Uncharacterized protein OS=Sus scrofa GN=TXNL1 PE=1 SV=1	Thioredoxin like 1	TXNL1	F1S1X9	F1S1X9_PIG	Sus scrofa (Pig)	cell redox homeostasis [GO:0045454]
0	0	5.82361	1.9412	1 day, 5:41:00	NaN	NaN	NaN	A0A287A8T0	A0A287A8T0
0	0	5.74653	1.91551	1.03333	0.748611	11828.6	105	P82460;A0A2C9F3A7	P82460;A0A2C9F3A7	P82460	THIO_PIG Thioredoxin OS=Sus scrofa GN=TXN PE=1 SV=3	Thioredoxin (Trx)	TXN	P82460	THIO_PIG	Sus scrofa (Pig)	cell redox homeostasis [GO:0045454];glycerol ether metabolic process [GO:0006662];oxidation-reduction process [GO:0055114];positive regulation of DNA binding [GO:0043388];response to radiation [GO:0009314]
0	0	5.62083	1.87361	90.614	7.0025	90646.6	33 days, 4:05:00	P06867;A0A287A481;F1SB81	P06867;A0A287A481;F1SB81	P06867;F1SB81	PLMN_PIG Plasminogen OS=Sus scrofa GN=PLG PE=1 SV=3;F1SB81_PIG Isoform of P06867 Plasminogen OS=Sus scrofa GN=PLG PE=1 SV=1	Plasminogen (EC 3.4.21.7);Plasminogen (EC 3.4.21.7) [Cleaved into: Plasmin heavy chain A;Activation peptide;Plasmin heavy chain A, short form;Plasmin light chain B]	PLG;PLG	F1SB81;P06867	F1SB81_PIG;PLMN_PIG	Sus scrofa (Pig);Sus scrofa (Pig)	blood coagulation [GO:0007596];fibrinolysis [GO:0042730];tissue remodeling [GO:0048771];blood coagulation [GO:0007596];fibrinolysis [GO:0042730];tissue remodeling [GO:0048771]
0	0	5.60208	1.86736	59.975	0.440972	59598.4	549	I3LCA2	I3LCA2	I3LCA2	I3LCA2_PIG Uncharacterized protein OS=Sus scrofa GN=CCT8 PE=1 SV=1	Chaperonin containing TCP1 subunit 8	CCT8	I3LCA2	I3LCA2_PIG	Sus scrofa (Pig)	binding of sperm to zona pellucida [GO:0007339];pore complex assembly [GO:0046931];positive regulation of establishment of protein localization to telomere [GO:1904851];positive regulation of telomere maintenance via telomerase [GO:0032212];protein folding [GO:0006457];protein stabilization [GO:0050821];toxin transport [GO:1901998]
2.10764	1.23681	2.24444	1.86296	54.807	0.811111	34993.1	490	I3L5D6	I3L5D6	I3L5D6	I3L5D6_PIG Uncharacterized protein OS=Sus scrofa GN=PLD3 PE=4 SV=1	Phospholipase D family member 3	PLD3	I3L5D6	I3L5D6_PIG	Sus scrofa (Pig)	myotube differentiation [GO:0014902];regulation of cytokine production involved in inflammatory response [GO:1900015]
3.12986	1.425	0.990278	1.84838	48.661	0.309028	53176.2	510	F1SLA0;K7GLT8;A0A287BET3	F1SLA0;K7GLT8;A0A287BET3	F1SLA0;K7GLT8	F1SLA0_PIG ATP synthase subunit beta OS=Sus scrofa GN=ATP5B PE=1 SV=1;K7GLT8_PIG Isoform of F1SLA0 ATP synthase subunit beta OS=Sus scrofa GN=ATP5B PE=1 SV=1	ATP synthase subunit beta (EC 7.1.2.2);ATP synthase subunit beta (EC 7.1.2.2)	ATP5F1B;ATP5F1B	F1SLA0;K7GLT8	F1SLA0_PIG;K7GLT8_PIG	Sus scrofa (Pig);Sus scrofa (Pig)	ATP synthesis coupled proton transport [GO:0015986];angiogenesis [GO:0001525];cellular response to interleukin-7 [GO:0098761];lipid metabolic process [GO:0006629];mitochondrial ATP synthesis coupled proton transport [GO:0042776];negative regulation of cell adhesion involved in substrate-bound cell migration [GO:0006933];positive regulation of blood vessel endothelial cell migration [GO:0043536];r…
4.45694	0	1.07361	1.84352	76.366	0.378472	76836.8	703	K7GL83;K7GP99;F1SKU5;A0A287B141;A0A287BPZ8;A0A287B5H3	K7GL83;K7GP99	F1SKU5;K7GP99;K7GL83	F1SKU5_PIG Uncharacterized protein OS=Sus scrofa GN=STRBP PE=1 SV=2;K7GP99_PIG Uncharacterized protein OS=Sus scrofa GN=ILF3 PE=1 SV=1;K7GL83_PIG Isoform of K7GP99 Uncharacterized protein OS=Sus scrofa GN=ILF3 PE=1 SV=1	Interleukin enhancer binding factor 3;Interleukin enhancer binding factor 3;Spermatid perinuclear RNA binding protein	ILF3;ILF3;STRBP	K7GL83;K7GP99;F1SKU5	K7GL83_PIG;K7GP99_PIG;F1SKU5_PIG	Sus scrofa (Pig);Sus scrofa (Pig);Sus scrofa (Pig)	negative regulation of transcription, DNA-templated [GO:0045892];negative regulation of translation [GO:0017148];negative regulation of viral genome replication [GO:0045071];positive regulation of transcription, DNA-templated [GO:0045893];protein phosphorylation [GO:0006468];mechanosensory behavior [GO:0007638];spermatid development [GO:0007286]
0	0	5.50139	1.8338	171.63	0.794444	165406	2146	Q29116-3;Q29116-2;Q29116;I3LJU9;I3LDR6;A0A287AIY5;F1SMI5;A0A286ZR70;I3LUI4;A0A287AKU7;A0A287BR78;A0A287BQB6;A0A287AVF2	Q29116-3;Q29116-2;Q29116;I3LJU9;I3LDR6;A0A287AIY5;F1SMI5;A0A286ZR70;I3LUI4;A0A287AKU7;A0A287BR78;A0A287BQB6;A0A287AVF2	F1SMI5;I3LUI4;Q29116;I3LDR6;I3LJU9;Q29116-2;Q29116-3	F1SMI5_PIG Uncharacterized protein OS=Sus scrofa PE=1 SV=2;I3LUI4_PIG Uncharacterized protein OS=Sus scrofa PE=1 SV=1;TENA_PIG Tenascin OS=Sus scrofa GN=TNC PE=1 SV=1;I3LDR6_PIG Isoform of F1SMI5 Uncharacterized protein OS=Sus scrofa PE=1 SV=1;I3LJU9_PIG Isoform of F1SMI5 Uncharacterized protein OS=Sus scrofa PE=1 SV=1;TENA_PIG Isoform of Q29116 Isoform Major of Tenascin OS=Sus scrofa GN=TNC;TENA…	Tenascin;Tenascin;Tenascin;Tenascin;Tenascin (TN) (Cytotactin) (GMEM) (GP 150-225) (Glioma-associated-extracellular matrix antigen) (Hexabrachion) (JI) (Myotendinous antigen) (Neuronectin) (P230) (Tenascin-C) (TN-C)	TNC;TNC;TNC;TNC;TNC HXB	F1SMI5;I3LJU9;I3LDR6;I3LUI4;Q29116	F1SMI5_PIG;I3LJU9_PIG;I3LDR6_PIG;I3LUI4_PIG;TENA_PIG	Sus scrofa (Pig);Sus scrofa (Pig);Sus scrofa (Pig);Sus scrofa (Pig);Sus scrofa (Pig)	cell adhesion [GO:0007155];regulation of cell population proliferation [GO:0042127];cell adhesion [GO:0007155];regulation of cell population proliferation [GO:0042127];cell adhesion [GO:0007155];regulation of cell population proliferation [GO:0042127];cell adhesion [GO:0007155];regulation of cell population proliferation [GO:0042127];cell adhesion [GO:0007155];regulation of cell population prolif…
0	0	5.49167	1.83056	55.238	0.869444	55224.3	505	Q19PY3;F2Z5V0	Q19PY3;F2Z5V0	Q19PY3;F2Z5V0	RTCB_PIG tRNA-splicing ligase RtcB homolog OS=Sus scrofa GN=RTCB PE=2 SV=1;F2Z5V0_PIG Isoform of Q19PY3 tRNA-splicing ligase RtcB homolog OS=Sus scrofa GN=RTCB PE=1 SV=1	RNA-splicing ligase RtcB homolog (EC 6.5.1.8) (3'-phosphate/5'-hydroxy nucleic acid ligase);RNA-splicing ligase RtcB homolog (EC 6.5.1.8) (3'-phosphate/5'-hydroxy nucleic acid ligase)	RTCB;RTCB	F2Z5V0;Q19PY3	F2Z5V0_PIG;RTCB_PIG	Sus scrofa (Pig);Sus scrofa (Pig)	in utero embryonic development [GO:0001701];placenta development [GO:0001890];tRNA exon ligation utilizing 2',3' cyclic phosphate of 5'-exon as source of linkage phosphate [GO:0000971];tRNA splicing, via endonucleolytic cleavage and ligation [GO:0006388];tRNA exon ligation utilizing 2',3' cyclic phosphate of 5'-exon as source of linkage phosphate [GO:0000971];tRNA splicing, via endonucleolytic cl…
1.35347	0.995833	2.94375	1.76435	56.809	6.55208	43559.4	540	A5GFY8;K7GNA5	A5GFY8	A5GFY8;K7GNA5	SERA_PIG D-3-phosphoglycerate dehydrogenase OS=Sus scrofa GN=PHGDH PE=3 SV=1;K7GNA5_PIG Isoform of A5GFY8 D-3-phosphoglycerate dehydrogenase (Fragment) OS=Sus scrofa GN=PHGDH PE=1 SV=1	D-3-phosphoglycerate dehydrogenase (EC 1.1.1.95);D-3-phosphoglycerate dehydrogenase (3-PGDH) (EC 1.1.1.95) (2-oxoglutarate reductase) (EC 1.1.1.399) (Malate dehydrogenase) (EC 1.1.1.37)	PHGDH;PHGDH	K7GNA5;A5GFY8	K7GNA5_PIG;SERA_PIG	Sus scrofa (Pig);Sus scrofa (Pig)	cellular amino acid metabolic process [GO:0006520];cellular amino acid metabolic process [GO:0006520];L-serine biosynthetic process [GO:0006564]
5.28403	0	0	1.76134	59.663	0.864583	54518.2	541	I3LR32	I3LR32	I3LR32	I3LR32_PIG Uncharacterized protein OS=Sus scrofa GN=CCT5 PE=1 SV=1	Chaperonin containing TCP1 subunit 5 (T-complex protein 1 subunit epsilon) (T-complex protein 1 subunit epsilon isoform X1) (T-complex protein 1 subunit epsilon isoform a)	CCT5	I3LR32	I3LR32_PIG	Sus scrofa (Pig)	binding of sperm to zona pellucida [GO:0007339];positive regulation of establishment of protein localization to telomere [GO:1904851];positive regulation of telomere maintenance via telomerase [GO:0032212];protein folding [GO:0006457];protein stabilization [GO:0050821];response to virus [GO:0009615];toxin transport [GO:1901998]
2.01944	2.28194	0.913194	1.73819	1.21667	0.642361	22445.9	279	F1RRX1	F1RRX1	F1RRX1	F1RRX1_PIG Uncharacterized protein OS=Sus scrofa GN=LCN2 PE=1 SV=1	Lipocln_cytosolic_FA-bd_dom domain-containing protein	LCN2	F1RRX1	F1RRX1_PIG	Sus scrofa (Pig)
0	0	5.19514	1.73171	1.58819	0.331944	216 days, 14:08:00	NaN	I3LAC8	I3LAC8	I3LAC8	I3LAC8_PIG Uncharacterized protein OS=Sus scrofa GN=TMSB15A PE=4 SV=1
0	0	5.03889	1.67963	27.517	5.099	27517.8	244	Q8HXL4	Q8HXL4	Q8HXL4	Q8HXL4_PIG Cytoskeleton-associated protein 1 OS=Sus scrofa GN=CKAP1 PE=1 SV=1	Cytoskeleton-associated protein 1	CKAP1 TBCB	Q8HXL4	Q8HXL4_PIG	Sus scrofa (Pig)
0	0	5.03403	1.67801	4 days, 8:31:00	0.648611	104310	968	F1SPM8	F1SPM8	F1SPM8	AAK1_PIG AP2-associated protein kinase 1 OS=Sus scrofa GN=AAK1 PE=2 SV=2	AP2-associated protein kinase 1 (EC 2.7.11.1) (Adaptor-associated kinase 1)	AAK1	F1SPM8	AAK1_PIG	Sus scrofa (Pig)	endocytosis [GO:0006897];positive regulation of Notch signaling pathway [GO:0045747];protein autophosphorylation [GO:0046777];protein phosphorylation [GO:0006468];protein stabilization [GO:0050821];regulation of clathrin-dependent endocytosis [GO:2000369];regulation of protein localization [GO:0032880]
0	0	5.025	1.675	14:52:00	0.497222	14520.2	140	Q3I5G7	Q3I5G7	Q3I5G7	SYUA_PIG Alpha-synuclein OS=Sus scrofa GN=SNCA PE=2 SV=1	Alpha-synuclein	SNCA	Q3I5G7	SYUA_PIG	Sus scrofa (Pig)	activation of cysteine-type endopeptidase activity involved in apoptotic process [GO:0006919];adult locomotory behavior [GO:0008344];cellular response to copper ion [GO:0071280];cellular response to oxidative stress [GO:0034599];dopamine biosynthetic process [GO:0042416];excitatory postsynaptic potential [GO:0060079];fatty acid metabolic process [GO:0006631];long-term synaptic potentiation [GO:00…
0	0	4.97431	1.6581	1.26111	07:08:00	18736.6	166	Q5G6V9	Q5G6V9	Q5G6V9	COF2_PIG Cofilin-2 OS=Sus scrofa GN=CFL2 PE=2 SV=4	Cofilin-2 (Cofilin, muscle isoform)	CFL2	Q5G6V9	COF2_PIG	Sus scrofa (Pig)	actin filament depolymerization [GO:0030042];actin filament fragmentation [GO:0030043];muscle cell cellular homeostasis [GO:0046716];positive regulation of actin filament depolymerization [GO:0030836];sarcomere organization [GO:0045214];skeletal muscle tissue development [GO:0007519]
0	0	4.96667	1.65556	25.448	12.019	25448.3	221	Q06A98;A0A286ZI50	Q06A98;A0A286ZI50	Q06A98	SRSF2_PIG Serine/arginine-rich splicing factor 2 OS=Sus scrofa GN=SRSF2 PE=2 SV=1	Serine/arginine-rich splicing factor 2 (Splicing component, 35 kDa) (Splicing factor SC35) (SC-35) (Splicing factor, arginine/serine-rich 2)	SRSF2 SFRS2	Q06A98	SRSF2_PIG	Sus scrofa (Pig)	mRNA cis splicing, via spliceosome [GO:0045292];regulation of alternative mRNA splicing, via spliceosome [GO:0000381]
0	0	4.95069	1.65023	84.453	0.820139	85250.7	833	F1RRD6;A0A287A5B4;A0A287ANX4	F1RRD6	F1RRD6	F1RRD6_PIG Uncharacterized protein OS=Sus scrofa GN=PDCD6IP PE=1 SV=2	BRO1 domain-containing protein	PDCD6IP	F1RRD6	F1RRD6_PIG	Sus scrofa (Pig)
3.04028	0.926389	0.929167	1.63194	1.10347	0.929861	14724.8	133	O02772;A0A287B9U4;A0A287BJZ6;I3LTW5;F1STV2	O02772;A0A287B9U4;A0A287BJZ6;I3LTW5;F1STV2	F1STV2;I3LTW5;O02772	F1STV2_PIG Uncharacterized protein OS=Sus scrofa PE=4 SV=1;I3LTW5_PIG Uncharacterized protein OS=Sus scrofa PE=4 SV=1;FABPH_PIG Fatty acid-binding protein heart OS=Sus scrofa GN=FABP3 PE=2 SV=3	Lipocln_cytosolic_FA-bd_dom domain-containing protein;Lipocln_cytosolic_FA-bd_dom domain-containing protein;Fatty acid-binding protein, heart (Fatty acid-binding protein 3) (Heart-type fatty acid-binding protein) (H-FABP)	FABP3	F1STV2;I3LTW5;O02772	F1STV2_PIG;I3LTW5_PIG;FABPH_PIG	Sus scrofa (Pig);Sus scrofa (Pig);Sus scrofa (Pig)
0	3.03681	1.83958	1.62546	82.554	0.448611	82541.4	770	I3L6J1	I3L6J1	I3L6J1	I3L6J1_PIG Reticulon OS=Sus scrofa GN=RTN1 PE=1 SV=1	Reticulon	RTN1	I3L6J1	I3L6J1_PIG	Sus scrofa (Pig)
1.36389	3.49028	0	1.61806	24.555	0.567361	24555.4	218	Q45FY6;A0A287AD45	Q45FY6;A0A287AD45	Q45FY6	HPRT_PIG Hypoxanthine-guanine phosphoribosyltransferase OS=Sus scrofa GN=HPRT1 PE=2 SV=3	Hypoxanthine-guanine phosphoribosyltransferase (HGPRT) (HGPRTase) (EC 2.4.2.8)	HPRT1 HPRT	Q45FY6	HPRT_PIG	Sus scrofa (Pig)	adenine salvage [GO:0006168];GMP catabolic process [GO:0046038];GMP salvage [GO:0032263];guanine salvage [GO:0006178];hypoxanthine metabolic process [GO:0046100];hypoxanthine salvage [GO:0043103];IMP metabolic process [GO:0046040];IMP salvage [GO:0032264];positive regulation of dopamine metabolic process [GO:0045964];purine nucleotide biosynthetic process [GO:0006164];purine ribonucleoside salvag…
0	0	4.83611	1.61204	46.976	NaN	NaN	NaN	A0A287AT48	A0A287AT48
1.96597	0	2.84306	1.60301	385.94	0.274306	342991	3458	F1SB50	F1SB50	F1SB50	F1SB50_PIG Uncharacterized protein OS=Sus scrofa GN=RELN PE=4 SV=2	Reelin	RELN	F1SB50	F1SB50_PIG	Sus scrofa (Pig)	associative learning [GO:0008306];axon guidance [GO:0007411];central nervous system development [GO:0007417];cerebral cortex tangential migration [GO:0021800];dendrite development [GO:0016358];glial cell differentiation [GO:0010001];hippocampus development [GO:0021766];lateral motor column neuron migration [GO:0097477];layer formation in cerebral cortex [GO:0021819];long-term memory [GO:0007616];…
1.15764	2.06736	1.575	1.6	81.477	0.515278	81478.3	741	F1S682	F1S682	F1S682	F1S682_PIG Sulfhydryl oxidase OS=Sus scrofa GN=QSOX1 PE=1 SV=2	Sulfhydryl oxidase (EC 1.8.3.2)	QSOX1	F1S682	F1S682_PIG	Sus scrofa (Pig)	cell redox homeostasis [GO:0045454];extracellular matrix assembly [GO:0085029];negative regulation of macroautophagy [GO:0016242];protein folding [GO:0006457]
4.7375	0	0	1.57917	38.759	NaN	NaN	NaN	A0A286ZZV5	A0A286ZZV5
0	0	4.65347	1.55116	139.99	NaN	NaN	NaN	A0A287BPW4	A0A287BPW4
0	0	4.57569	1.52523	2 days, 11:03:00	0.943056	44521.4	18 days, 20:05:00	K7GRE3;F1RXG9	K7GRE3;F1RXG9	K7GRE3;F1RXG9	K7GRE3_PIG Uncharacterized protein OS=Sus scrofa GN=CHRDL1 PE=4 SV=1;F1RXG9_PIG Isoform of K7GRE3 Uncharacterized protein OS=Sus scrofa GN=CHRDL1 PE=4 SV=2	Chordin like 1;Chordin like 1	CHRDL1;CHRDL1	F1RXG9;K7GRE3	F1RXG9_PIG;K7GRE3_PIG	Sus scrofa (Pig);Sus scrofa (Pig)	eye development [GO:0001654];negative regulation of BMP signaling pathway [GO:0030514]
0	0	4.56389	1.5213	68.349	5.068	68479.4	566	A0A287AY28;A0A286ZZL4;F1S087;A0A287B6Q8;A0A286ZTA9	A0A287AY28;A0A286ZZL4;F1S087;A0A287B6Q8;A0A286ZTA9	F1S087	F1S087_PIG Uncharacterized protein OS=Sus scrofa GN=DYNC1I2 PE=1 SV=2	WD_REPEATS_REGION domain-containing protein	DYNC1I2	F1S087	F1S087_PIG	Sus scrofa (Pig)	microtubule-based movement [GO:0007018]
0	0	4.55417	1.51806	40.514	0.481944	41498.4	361	A0A287A8W9;F1SIP0	A0A287A8W9;F1SIP0	F1SIP0	F1SIP0_PIG Uncharacterized protein OS=Sus scrofa GN=SEPT2 PE=1 SV=2	Septin 2	SEPTIN2	F1SIP0	F1SIP0_PIG	Sus scrofa (Pig)	cellular protein localization [GO:0034613];cilium assembly [GO:0060271];cytoskeleton-dependent cytokinesis [GO:0061640]
0	0	4.50278	1.50093	41.395	0.221528	41395.1	360	F1SI09;A0A287AZ47;A0A287A2B2	F1SI09;A0A287AZ47;A0A287A2B2	F1SI09	F1SI09_PIG Uncharacterized protein OS=Sus scrofa GN=PPP1R7 PE=1 SV=2	Uncharacterized protein	PPP1R7	F1SI09	F1SI09_PIG	Sus scrofa (Pig)	chromosome segregation [GO:0007059]
0	0	4.47083	1.49028	4 days, 20:06:00	0.6375	205799	1889	A0A286ZQS4;A0A287AKP0;F1S9I0	A0A286ZQS4;A0A287AKP0;F1S9I0	F1S9I0	F1S9I0_PIG Uncharacterized protein OS=Sus scrofa GN=MIA3 PE=1 SV=2	MIA SH3 domain ER export factor 3	MIA3	F1S9I0	F1S9I0_PIG	Sus scrofa (Pig)	endoplasmic reticulum to Golgi vesicle-mediated transport [GO:0006888];protein secretion [GO:0009306];vesicle cargo loading [GO:0035459]
0	0	4.46875	1.48958	82.462	3.12847	75356.8	32 days, 19:05:00	A0A286ZWG4;I3LCA1;A0A286ZQ47;A0A287A1E4;A0A286ZIJ9;A0A287B7N8;Q2HYU2	A0A286ZWG4;I3LCA1;A0A286ZQ47;A0A287A1E4;A0A286ZIJ9;A0A287B7N8;Q2HYU2	Q2HYU2;I3LCA1	PFKAM_PIG ATP-dependent 6-phosphofructokinase muscle type OS=Sus scrofa GN=PFKM PE=2 SV=1;I3LCA1_PIG Isoform of Q2HYU2 ATP-dependent 6-phosphofructokinase muscle type OS=Sus scrofa GN=PFKM PE=1 SV=1	ATP-dependent 6-phosphofructokinase (ATP-PFK) (Phosphofructokinase) (EC 2.7.1.11) (Phosphohexokinase);ATP-dependent 6-phosphofructokinase, muscle type (ATP-PFK) (PFK-M) (EC 2.7.1.11) (6-phosphofructokinase type A) (Phosphofructo-1-kinase isozyme A) (PFK-A) (Phosphohexokinase)	PFKM;PFKM	I3LCA1;Q2HYU2	I3LCA1_PIG;PFKAM_PIG	Sus scrofa (Pig);Sus scrofa (Pig)	fructose 6-phosphate metabolic process [GO:0006002];canonical glycolysis [GO:0061621];fructose 1,6-bisphosphate metabolic process [GO:0030388];fructose 6-phosphate metabolic process [GO:0006002];glucose catabolic process [GO:0006007];protein homotetramerization [GO:0051289]
1.05972	1.31806	2.03125	1.46968	5.76111	NaN	NaN	NaN	A0A287ACN2	A0A287ACN2
0	0	4.34097	1.44699	102.94	0.610417	99958.4	40 days, 18:05:00	A0A287BMK0;A0A287B8M4;F1SLW1;I3LV26	A0A287BMK0;A0A287B8M4;F1SLW1;I3LV26	F1SLW1;I3LV26	F1SLW1_PIG Uncharacterized protein OS=Sus scrofa GN=CLSTN3 PE=4 SV=1;I3LV26_PIG Uncharacterized protein OS=Sus scrofa PE=4 SV=1	Calsyntenin 3;Calsyntenin 3	CLSTN3;CLSTN3	F1SLW1;I3LV26	F1SLW1_PIG;I3LV26_PIG	Sus scrofa (Pig);Sus scrofa (Pig)	homophilic cell adhesion via plasma membrane adhesion molecules [GO:0007156];homophilic cell adhesion via plasma membrane adhesion molecules [GO:0007156];positive regulation of protein localization to synapse [GO:1902474];positive regulation of synapse assembly [GO:0051965];positive regulation of synaptic transmission [GO:0050806];regulation of cell growth [GO:0001558];regulation of presynapse as…
4.33056	0	0	1.44352	1.19514	0.225694	27253.3	193	A0A287AWH5;I3L9K5	A0A287AWH5;I3L9K5	I3L9K5	I3L9K5_PIG Uncharacterized protein OS=Sus scrofa GN=NUCKS1 PE=1 SV=1	Nuclear casein kinase and cyclin dependent kinase substrate 1	NUCKS1	I3L9K5	I3L9K5_PIG	Sus scrofa (Pig)	cellular glucose homeostasis [GO:0001678];cellular response to X-ray [GO:0071481];chromatin organization [GO:0006325];double-strand break repair via homologous recombination [GO:0000724];interstrand cross-link repair [GO:0036297];modulation by host of RNA binding by virus [GO:1990968];modulation by host of viral RNA-binding transcription factor activity [GO:1990969];positive regulation by host of…
0	0	4.26319	1.42106	43.067	NaN	NaN	NaN	A0A287BLM6;A0A287AJK9	A0A287BLM6;A0A287AJK9
0	0	4.24375	1.41458	80.047	06:29:00	66835.3	615	I3LC80;A0A287AG96	I3LC80;A0A287AG96	I3LC80	I3LC80_PIG Isoform of I3LQF4 Uncharacterized protein OS=Sus scrofa GN=SEMA7A PE=1 SV=1	Semaphorin 7A (John Milton Hagen blood group)	SEMA7A	I3LC80	I3LC80_PIG	Sus scrofa (Pig)	axon extension [GO:0048675];integrin-mediated signaling pathway [GO:0007229];negative chemotaxis [GO:0050919];negative regulation of axon extension involved in axon guidance [GO:0048843];neural crest cell migration [GO:0001755];olfactory lobe development [GO:0021988];positive regulation of axon extension [GO:0045773];positive regulation of cell migration [GO:0030335];positive regulation of ERK1 a…
2.49861	1.70347	0	1.40069	1.02569	NaN	NaN	NaN	B1Q0K1	B1Q0K1
0	4.04097	0	1.34699	1 day, 15:36:00	0.64375	40178.4	NaN	A0A287AFR6;F1SSG5;A0A286ZZZ4;A0A286ZL00	A0A287AFR6;F1SSG5	F1SSG5	F1SSG5_PIG Uncharacterized protein OS=Sus scrofa GN=NANS PE=1 SV=1
0	0	3.97569	1.32523	40.633	6.98958	28646.6	11 days, 17:05:00	I3L932;F1S887;K7GP73;Q5K4Q3;A0A287A817;I3LU96;K7GL06;A0A287ALX6;K7GKB0;A0A287AKY3	I3L932;F1S887;K7GP73;Q5K4Q3;A0A287A817;I3LU96;K7GL06;A0A287ALX6;K7GKB0;A0A287AKY3	F1S887;I3LU96;K7GP73;I3L932;K7GKB0;K7GL06	F1S887_PIG Uncharacterized protein OS=Sus scrofa PE=4 SV=2;I3LU96_PIG Uncharacterized protein OS=Sus scrofa PE=4 SV=1;K7GP73_PIG Uncharacterized protein (Fragment) OS=Sus scrofa GN=LOC100736623 PE=4 SV=1;I3L932_PIG Isoform of K7GP73 Uncharacterized protein (Fragment) OS=Sus scrofa GN=LOC100739707 PE=4 SV=1;K7GKB0_PIG Isoform of K7GP73 Uncharacterized protein (Fragment) OS=Sus scrofa GN=LOC1007397…	Ig-like domain-containing protein;Uncharacterized protein;Uncharacterized protein;Ig-like domain-containing protein;Uncharacterized protein;Ig-like domain-containing protein	LOC100736623;LOC102161654;SIRPA;LOC100736623;LOC102161654;LOC100736623	I3LU96;F1S887;K7GP73;K7GL06;I3L932;K7GKB0	I3LU96_PIG;F1S887_PIG;K7GP73_PIG;K7GL06_PIG;I3L932_PIG;K7GKB0_PIG	Sus scrofa (Pig);Sus scrofa (Pig);Sus scrofa (Pig);Sus scrofa (Pig);Sus scrofa (Pig);Sus scrofa (Pig)	positive regulation of cell-cell adhesion [GO:0022409];positive regulation of phagocytosis [GO:0050766];positive regulation of T cell activation [GO:0050870];positive regulation of cell-cell adhesion [GO:0022409];positive regulation of phagocytosis [GO:0050766];positive regulation of T cell activation [GO:0050870]
0	0	3.93958	1.31319	58.139	0.723611	61619.5	565	A0A287B4M6;F1S814;A0A287A530	A0A287B4M6;F1S814;A0A287A530	F1S814	F1S814_PIG Uncharacterized protein OS=Sus scrofa GN=PGM1 PE=1 SV=2	Phosphoglucomutase 1	PGM1	F1S814	F1S814_PIG	Sus scrofa (Pig)	galactose catabolic process [GO:0019388];glucose metabolic process [GO:0006006];glycogen biosynthetic process [GO:0005978]
0	0	3.93194	1.31065	1.34653	NaN	NaN	NaN	A0A287AQQ1	A0A287AQQ1
3.90139	0	0	1.30046	40.383	NaN	NaN	NaN	A0A287BEY3	A0A287BEY3
0	0	3.89097	1.29699	51.541	0.6	53233.6	465	I3LKF3;C0LZL0	I3LKF3;C0LZL0	I3LKF3	I3LKF3_PIG Fascin OS=Sus scrofa GN=LOC100625519 PE=3 SV=1	Fascin	FSCN1	I3LKF3	I3LKF3_PIG	Sus scrofa (Pig)	cell-cell junction assembly [GO:0007043];cell migration [GO:0016477];establishment of apical/basal cell polarity [GO:0035089];microspike assembly [GO:0030035];parallel actin filament bundle assembly [GO:0030046];positive regulation of extracellular matrix disassembly [GO:0090091];positive regulation of filopodium assembly [GO:0051491];positive regulation of lamellipodium assembly [GO:0010592];pos…
0	0	3.8625	1.2875	28.419	0.817361	21929.9	454	F1RN71	F1RN71	F1RN71	F1RN71_PIG Uncharacterized protein OS=Sus scrofa PE=1 SV=2	Bleomycin hydrolase (EC 3.4.22.40)	BLMH	F1RN71	F1RN71_PIG	Sus scrofa (Pig)	homocysteine catabolic process [GO:0043418];response to drug [GO:0042493];response to toxic substance [GO:0009636]
0	0	3.85208	1.28403	52.734	0.359028	52734.3	475	F1SNL7	F1SNL7	F1SNL7	F1SNL7_PIG Uncharacterized protein OS=Sus scrofa GN=CNDP2 PE=1 SV=1	Carnosine dipeptidase 2 (Cytosolic non-specific dipeptidase isoform X1)	CNDP2	F1SNL7	F1SNL7_PIG	Sus scrofa (Pig)
0	0	3.79028	1.26343	47.253	0.742361	48347.8	471	F1S4D5;A0A287AZB0	F1S4D5;A0A287AZB0	F1S4D5	F1S4D5_PIG Uncharacterized protein (Fragment) OS=Sus scrofa GN=CCBL2 PE=1 SV=2	Kynurenine aminotransferase 3	KYAT3	F1S4D5	F1S4D5_PIG	Sus scrofa (Pig)	2-oxoglutarate metabolic process [GO:0006103];biosynthetic process [GO:0009058]
0.941667	0	2.83472	1.2588	26.66	0.420833	26660.7	245	I3LHC8	I3LHC8	I3LHC8	I3LHC8_PIG Uncharacterized protein OS=Sus scrofa GN=LOC100522692 PE=1 SV=1	3-hydroxybutyrate dehydrogenase 2 (3-hydroxybutyrate dehydrogenase type 2 isoform X2)	BDH2	I3LHC8	I3LHC8_PIG	Sus scrofa (Pig)	epithelial cell differentiation [GO:0030855];fatty acid beta-oxidation [GO:0006635];iron ion homeostasis [GO:0055072];siderophore biosynthetic process [GO:0019290]
0	0	3.775	1.25833	4 days, 9:54:00	NaN	NaN	NaN	A0A287BG37;A0A287A1D4	A0A287BG37;A0A287A1D4
3.66736	0	0	1.22245	26.411	04:06:00	26411	232	F2Z5K2	F2Z5K2	F2Z5K2	F2Z5K2_PIG Proteasome subunit alpha type OS=Sus scrofa GN=PSMA5 PE=1 SV=1	Proteasome endopeptidase complex (EC 3.4.25.1)	PSMA5	F2Z5K2	F2Z5K2_PIG	Sus scrofa (Pig)	proteasomal protein catabolic process [GO:0010498];proteasomal ubiquitin-independent protein catabolic process [GO:0010499];proteasome-mediated ubiquitin-dependent protein catabolic process [GO:0043161]
0	0	3.66597	1.22199	45.422	0.845833	46523.6	400	F1S5W4;A0A287A0F9	F1S5W4;A0A287A0F9	F1S5W4	F1S5W4_PIG Uncharacterized protein OS=Sus scrofa GN=KIAA0513 PE=1 SV=1	KIAA0513	KIAA0513	F1S5W4	F1S5W4_PIG	Sus scrofa (Pig)
0	0	3.63056	1.21019	28.937	0.611806	6895.79	354	F1RG31;A0A287BIP5;A0A287AZ17	F1RG31;A0A287BIP5;A0A287AZ17	F1RG31	F1RG31_PIG Uncharacterized protein (Fragment) OS=Sus scrofa PE=1 SV=2	Hydroxyacylglutathione hydrolase, mitochondrial isoform 1	HAGH	F1RG31	F1RG31_PIG	Sus scrofa (Pig)	methylglyoxal catabolic process to D-lactate via S-lactoyl-glutathione [GO:0019243]
0	0	3.59653	1.19884	63.317	0.554167	63318.1	564	F1RN35	F1RN35	F1RN35	F1RN35_PIG Uncharacterized protein OS=Sus scrofa GN=GRK1 PE=1 SV=1	G protein-coupled receptor kinase (EC 2.7.11.-)	GRK1	F1RN35	F1RN35_PIG	Sus scrofa (Pig)	protein autophosphorylation [GO:0046777];regulation of rhodopsin mediated signaling pathway [GO:0022400];signal transduction [GO:0007165];visual perception [GO:0007601]
0	0	3.5375	1.17917	70.065	4.55208	70064.2	623	Q19AZ8;F1SIB1;CON__P00735	Q19AZ8;F1SIB1	Q19AZ8;F1SIB1	THRB_PIG Prothrombin OS=Sus scrofa GN=F2 PE=2 SV=1;F1SIB1_PIG Isoform of Q19AZ8 Prothrombin OS=Sus scrofa GN=F2 PE=1 SV=2	Prothrombin (EC 3.4.21.5) (Coagulation factor II);Prothrombin (EC 3.4.21.5) (Coagulation factor II) [Cleaved into: Activation peptide fragment 1;Activation peptide fragment 2;Thrombin light chain;Thrombin heavy chain]	F2;F2	F1SIB1;Q19AZ8	F1SIB1_PIG;THRB_PIG	Sus scrofa (Pig);Sus scrofa (Pig)	acute-phase response [GO:0006953];antimicrobial humoral immune response mediated by antimicrobial peptide [GO:0061844];cell surface receptor signaling pathway [GO:0007166];cytolysis by host of symbiont cells [GO:0051838];fibrinolysis [GO:0042730];negative regulation of astrocyte differentiation [GO:0048712];negative regulation of cytokine production involved in inflammatory response [GO:1900016];…
0	0	3.53056	1.17685	75.502	NaN	NaN	NaN	A0A287A4F2;A0A287BRG3	A0A287A4F2;A0A287BRG3
0	3.45417	0	1.15139	86.156	3.13542	41997.5	33 days, 1:05:00	I3LK68;F1RX49	I3LK68;F1RX49	I3LK68;F1RX49	I3LK68_PIG Uncharacterized protein OS=Sus scrofa GN=PFKP PE=1 SV=1;F1RX49_PIG Isoform of I3LK68 Uncharacterized protein OS=Sus scrofa GN=PFKP PE=1 SV=2	ATP-dependent 6-phosphofructokinase (ATP-PFK) (Phosphofructokinase) (EC 2.7.1.11) (Phosphohexokinase);ATP-dependent 6-phosphofructokinase (ATP-PFK) (Phosphofructokinase) (EC 2.7.1.11) (Phosphohexokinase)	PFKP;PFKP	F1RX49;I3LK68	F1RX49_PIG;I3LK68_PIG	Sus scrofa (Pig);Sus scrofa (Pig)	cellular response to leukemia inhibitory factor [GO:1990830];fructose 6-phosphate metabolic process [GO:0006002];canonical glycolysis [GO:0061621];fructose 1,6-bisphosphate metabolic process [GO:0030388];fructose 6-phosphate metabolic process [GO:0006002];glucose catabolic process [GO:0006007];protein homotetramerization [GO:0051289]
0	0	3.45069	1.15023	49.573	0.831944	50061.5	397	F1SID4;A0A286ZT52	F1SID4;A0A286ZT52	F1SID4	F1SID4_PIG Uncharacterized protein (Fragment) OS=Sus scrofa GN=PSMC3 PE=1 SV=1	Proteasome 26S subunit, ATPase 3	PSMC3	F1SID4	F1SID4_PIG	Sus scrofa (Pig)	protein catabolic process [GO:0030163]
0	0	3.44514	1.14838	49.028	0.554167	42223.7	483	A0A286ZQL5;A0A287BGC8;F1SGT5;A0A287A9A5;A0A287AKL8	A0A286ZQL5	F1SGT5	F1SGT5_PIG Uncharacterized protein (Fragment) OS=Sus scrofa GN=NOVA1 PE=1 SV=1	NOVA alternative splicing regulator 1	NOVA1	F1SGT5	F1SGT5_PIG	Sus scrofa (Pig)	mRNA splicing, via spliceosome [GO:0000398]
0	0	3.40556	1.13519	1.05347	0.588194	17497.6	160	Q95281	Q95281	Q95281	RL29_PIG 60S ribosomal protein L29 OS=Sus scrofa GN=RPL29 PE=1 SV=4	60S ribosomal protein L29	RPL29	Q95281	RL29_PIG	Sus scrofa (Pig)	cytoplasmic translation [GO:0002181]
0	0	3.37569	1.12523	74.283	10.071	74803.2	712	F6PZQ8;B7TY10	F6PZQ8;B7TY10	B7TY10	B7TY10_PIG Synapsin 1 OS=Sus scrofa GN=SYN1 PE=1 SV=1	Synapsin 1 (Synapsin I) (Synapsin Ia) (Synapsin-1 isoform Ia)	SYN1	B7TY10	B7TY10_PIG	Sus scrofa (Pig)	neurotransmitter secretion [GO:0007269];regulation of synaptic vesicle cycle [GO:0098693];synaptic vesicle clustering [GO:0097091]
0	0	3.36528	1.12176	1.39028	7.057	18922.2	202	A0A287ADB5;A0A287BCM2;F1RZR6	A0A287ADB5;A0A287BCM2;F1RZR6	F1RZR6	F1RZR6_PIG Uncharacterized protein OS=Sus scrofa GN=CUTA PE=1 SV=1	CutA divalent cation tolerance homolog	CUTA	F1RZR6	F1RZR6_PIG	Sus scrofa (Pig)	response to metal ion [GO:0010038]
0	3.26736	0	1.08912	57.97	0.570139	32822.6	553	I3L9J4;I3LT97;F1RIU3;Q29236;A0A287BJA2	I3L9J4	F1RIU3;I3LT97;Q29236;I3L9J4	F1RIU3_PIG Uncharacterized protein OS=Sus scrofa GN=CCT6A PE=1 SV=1;I3LT97_PIG Uncharacterized protein OS=Sus scrofa PE=4 SV=1;TCPZ_PIG T-complex protein 1 subunit zeta (Fragment) OS=Sus scrofa GN=CCT6 PE=2 SV=1;I3L9J4_PIG Isoform of F1RIU3 Uncharacterized protein OS=Sus scrofa GN=CCT6A PE=1 SV=1	Chaperonin containing TCP1 subunit 6B;Uncharacterized protein;Chaperonin containing TCP1 subunit 6B;T-complex protein 1 subunit zeta (TCP-1-zeta) (CCT-zeta) (Fragment)	CCT6B;CCT6A;CCT6B;CCT6 CCTZ	I3LT97;I3L9J4;F1RIU3;Q29236	I3LT97_PIG;I3L9J4_PIG;F1RIU3_PIG;TCPZ_PIG	Sus scrofa (Pig);Sus scrofa (Pig);Sus scrofa (Pig);Sus scrofa (Pig)	protein folding [GO:0006457];toxin transport [GO:1901998];protein folding [GO:0006457];protein folding [GO:0006457];protein folding [GO:0006457]
0	0	3.22083	1.07361	61.673	0.544444	68309	549	I3LQF4	I3LQF4	I3LQF4	I3LQF4_PIG Uncharacterized protein OS=Sus scrofa GN=SEMA7A PE=1 SV=1	Semaphorin 7A (John Milton Hagen blood group)	SEMA7A	I3LQF4	I3LQF4_PIG	Sus scrofa (Pig)
1.75625	1.44167	0	1.06597	15:26:00	9.071	92082.5	NaN	F1RTT3	F1RTT3	F1RTT3	F1RTT3_PIG Uncharacterized protein OS=Sus scrofa GN=COL9A1 PE=1 SV=2
0	3.17014	0	1.05671	0.731944	NaN	NaN	NaN	A0A286ZWS0	A0A286ZWS0
0	0	3.09931	1.0331	31.284	0.663889	31284.1	271	C5H0C6	C5H0C6	C5H0C6	C5H0C6_PIG OTUB1 OS=Sus scrofa GN=OTUB1 PE=1 SV=1	Ubiquitin thioesterase (EC 3.4.19.12)	OTUB1	C5H0C6	C5H0C6_PIG	Sus scrofa (Pig)	cellular response to DNA damage stimulus [GO:0006974];negative regulation of double-strand break repair [GO:2000780];negative regulation of histone H2A K63-linked ubiquitination [GO:1901315];protein K48-linked deubiquitination [GO:0071108]
0	0	3.08542	1.02847	25.64	NaN	NaN	NaN	A0A287AH85	A0A287AH85
0	0	3.05347	1.01782	0.928472	0.872917	16286.6	145	I3L6T2	I3L6T2	I3L6T2	I3L6T2_PIG Uncharacterized protein (Fragment) OS=Sus scrofa GN=UBE2V2 PE=1 SV=1	UBIQUITIN_CONJUGAT_2 domain-containing protein	UBE2V2	I3L6T2	I3L6T2_PIG	Sus scrofa (Pig)	postreplication repair [GO:0006301];protein K63-linked ubiquitination [GO:0070534]
0	0	2.99653	0.998843	26.163	0.709028	25079.9	222	F1RHF0;A0A287BRT0;Q06AB3	F1RHF0;A0A287BRT0	Q06AB3;F1RHF0	UCHL3_PIG Ubiquitin carboxyl-terminal hydrolase isozyme L3 OS=Sus scrofa GN=UCHL3 PE=2 SV=1;F1RHF0_PIG Isoform of Q06AB3 Ubiquitin carboxyl-terminal hydrolase OS=Sus scrofa GN=UCHL3 PE=1 SV=2	Ubiquitin carboxyl-terminal hydrolase (EC 3.4.19.12);Ubiquitin carboxyl-terminal hydrolase isozyme L3 (UCH-L3) (EC 3.4.19.12) (Ubiquitin thioesterase L3)	UCHL3;UCHL3	F1RHF0;Q06AB3	F1RHF0_PIG;UCHL3_PIG	Sus scrofa (Pig);Sus scrofa (Pig)	ubiquitin-dependent protein catabolic process [GO:0006511];protein deubiquitination [GO:0016579];ubiquitin-dependent protein catabolic process [GO:0006511]
0	0	2.88472	0.961574	1.42778	NaN	NaN	NaN	A0A287B9S4;A0A286ZPX7	A0A287B9S4;A0A286ZPX7
[truncated: 57 more rows]

## Sheet: F2 HC
F2_HC1	F2_HC2	F2_HC3	F2 HC	N: Mol. weight [kDa]	N: Avg_pI	N: molecular_weight	N: Length	T: Protein IDs	T: Majority protein IDs	T: UniProt	T: Description	T: Protein names	T: Gene names	T: Entry	T: Entry name	T: Organism	T: Gene ontology (biological process)
[truncated: 203 more rows]

[truncated: 7 more sheets: F2 SC, F4 HC, F4 SC, F6 HC, F6 SC, F7 HC, F7 SC]
